# Supplementary material for: Photoperiod and temperature as dominant environmental drivers triggering secondary growth resumption in Northern Hemisphere conifers
Source: Proc Natl Acad Sci U S A. 2020 Aug 5;117(34):20645–52. doi: 10.1073/pnas.2007058117 (PMC7456155; doi:10.1073/pnas.2007058117)
Supplement: Supplementary File [file pnas.2007058117.sd01.csv]

	Species	Type	site	lat	lon	alt	Biome	year	tree	DOY	MAT	Chill0_5	Chill_5_5	Chill_5_0	Chill_10_0	Force5s	photoperiod	scPDSI1	scPDSI2	scPDSI3	scPDSI4	scPDSI5	scPDSI6	scPDSI_p	SPEI1m1	SPEI1m2	SPEI1m3	SPEI1m4	SPEI1m5	SPEI1m6	SPEI1m_p	SPEI3m1	SPEI3m2	SPEI3m3	SPEI3m4	SPEI3m5	SPEI3m6	SPEI3m_p	SPEI6m1	SPEI6m2	SPEI6m3	SPEI6m4	SPEI6m5	SPEI6m6	SPEI6m_p	Precip	PrecipDOY
1	ABAL	Late	ABR	48.35	7.066666667	430	Temperate	2007	48	114	9.33912603786301	64	69	5	8	292.09272827107	13.98	1.79	2.05	2.37	1.27	1.76	2.28	1.27	-0.27223	0.91302	1.4194	-1.9141	1.2619	1.5816	-1.9141	-0.84737	0.098294	1.0637	0.35164	0.71046	0.94854	0.35164	1.601	1.049	0.76801	-0.47327	0.49219	1.241	-0.47327	1384.2	436
2	ABAL	Late	AMN	48.73333333	6.316666667	270	Temperate	2007	16	108	10.4369863013699	45	55	10	10	342.176912978755	13.67	1.9	2.19	2.38	1.71	1.89	2.26	1.71	-0.08882	1.5153	0.93487	-2.1288	1.2502	0.7893	-2.1288	-0.91231	0.38879	1.3172	0.574	0.30081	0.19291	0.574	0.55857	0.4516	1.1049	-0.28198	0.37494	0.97492	-0.28198	930	271.8
3	ABAL	Late	GRA	48.47	4.13	650	Temperate	2007	56	110	8.13116673322192	65	83	18	21	200.289268520412	13.77	-1.46	-0.9	-0.48	-1.25	0.23	0.46	-1.25	0.025383	1.1179	0.60117	-1.7664	1.1538	0.32048	-1.7664	-0.33478	0.4154	0.89602	0.12916	0.038169	-0.096923	0.12916	0.84153	0.49528	0.88548	-0.18169	0.31606	0.54459	-0.18169	2176.82	718.56
4	ABAL	Late	AMN	48.73333333	6.316666667	270	Temperate	2007	11	122	10.4369863013699	45	55	10	10	480.219637901661	14.43	1.9	2.19	2.38	1.71	1.89	2.26	1.71	-0.08882	1.5153	0.93487	-2.1288	1.2502	0.7893	-2.1288	-0.91231	0.38879	1.3172	0.574	0.30081	0.19291	0.574	0.55857	0.4516	1.1049	-0.28198	0.37494	0.97492	-0.28198	930	274
5	ABAL	Late	AMA	48.746533	6.32	270	Temperate	2006	4	130	10.5280821917808	76	117	41	45	289.976805073549	14.84	-2.74	-2.58	1.16	1.27	2.05	1.65	1.27	-1.5004	0.22958	1.6215	-0.78837	1.6217	-0.79038	-0.78837	-1.2567	-0.65184	0.39501	0.66264	1.4621	0.23395	0.66264	-1.4646	-1.1326	-0.46717	-0.4585	0.56916	0.33212	-0.4585	774	234.6
6	ABAL	Late	AMA	48.746533	6.32	270	Temperate	2006	2	123	10.5280821917808	76	117	41	45	223.52423020308	14.5	-2.74	-2.58	1.16	1.27	2.05	1.65	1.27	-1.5004	0.22958	1.6215	-0.78837	1.6217	-0.79038	-0.78837	-1.2567	-0.65184	0.39501	0.66264	1.4621	0.23395	0.66264	-1.4646	-1.1326	-0.46717	-0.4585	0.56916	0.33212	-0.4585	774	188.4
7	ABAL	Late	AMA	48.746533	6.32	270	Temperate	2006	3	137	10.5280821917808	76	117	41	45	364.493974697464	15.15	-2.74	-2.58	1.16	1.27	2.05	1.65	2.05	-1.5004	0.22958	1.6215	-0.78837	1.6217	-0.79038	1.6217	-1.2567	-0.65184	0.39501	0.66264	1.4621	0.23395	1.4621	-1.4646	-1.1326	-0.46717	-0.4585	0.56916	0.33212	0.56916	774	249.6
8	ABAL	Late	GRA	48.47	4.13	650	Temperate	2007	64	110	8.13116673322192	65	83	18	21	200.289268520412	13.77	-1.46	-0.9	-0.48	-1.25	0.23	0.46	-1.25	0.025383	1.1179	0.60117	-1.7664	1.1538	0.32048	-1.7664	-0.33478	0.4154	0.89602	0.12916	0.038169	-0.096923	0.12916	0.84153	0.49528	0.88548	-0.18169	0.31606	0.54459	-0.18169	2176.82	718.56
9	ABAL	Late	AMN	48.73333333	6.316666667	270	Temperate	2007	12	108	10.4369863013699	45	55	10	10	342.176912978755	13.67	1.9	2.19	2.38	1.71	1.89	2.26	1.71	-0.08882	1.5153	0.93487	-2.1288	1.2502	0.7893	-2.1288	-0.91231	0.38879	1.3172	0.574	0.30081	0.19291	0.574	0.55857	0.4516	1.1049	-0.28198	0.37494	0.97492	-0.28198	930	271.8
10	ABAL	Late	AMN	48.73333333	6.316666667	270	Temperate	2007	15	118	10.4369863013699	45	55	10	10	442.139505402824	14.22	1.9	2.19	2.38	1.71	1.89	2.26	1.71	-0.08882	1.5153	0.93487	-2.1288	1.2502	0.7893	-2.1288	-0.91231	0.38879	1.3172	0.574	0.30081	0.19291	0.574	0.55857	0.4516	1.1049	-0.28198	0.37494	0.97492	-0.28198	930	272
11	ABAL	Late	AMA	48.746533	6.32	270	Temperate	2006	1	130	10.5280821917808	76	117	41	45	289.976805073549	14.84	-2.74	-2.58	1.16	1.27	2.05	1.65	1.27	-1.5004	0.22958	1.6215	-0.78837	1.6217	-0.79038	-0.78837	-1.2567	-0.65184	0.39501	0.66264	1.4621	0.23395	0.66264	-1.4646	-1.1326	-0.46717	-0.4585	0.56916	0.33212	-0.4585	774	234.6
12	ABAL	Late	GRD	48.48333333	7.15	643	Temperate	2007	69	110	8.0372143042	71	92	21	25	199.987919550288	13.77	1.79	2.05	2.37	1.27	1.76	2.28	1.27	-0.27223	0.91302	1.4194	-1.9141	1.2619	1.5816	-1.9141	-0.84737	0.098294	1.0637	0.35164	0.71046	0.94854	0.35164	1.601	1.049	0.76801	-0.47327	0.49219	1.241	-0.47327	2176.82	718.56
13	ABAL	Late	GRD	48.48333333	7.15	643	Temperate	2007	56	110	8.0372143042	71	92	21	25	199.987919550288	13.77	1.79	2.05	2.37	1.27	1.76	2.28	1.27	-0.27223	0.91302	1.4194	-1.9141	1.2619	1.5816	-1.9141	-0.84737	0.098294	1.0637	0.35164	0.71046	0.94854	0.35164	1.601	1.049	0.76801	-0.47327	0.49219	1.241	-0.47327	2176.82	718.56
14	ABAL	Late	ABR	48.35	7.066666667	430	Temperate	2007	50	107	9.33912603786301	64	69	5	8	245.082060922947	13.59	1.79	2.05	2.37	1.27	1.76	2.28	1.27	-0.27223	0.91302	1.4194	-1.9141	1.2619	1.5816	-1.9141	-0.84737	0.098294	1.0637	0.35164	0.71046	0.94854	0.35164	1.601	1.049	0.76801	-0.47327	0.49219	1.241	-0.47327	1384.2	436
15	ABAL	Late	AMN	48.73333333	6.316666667	270	Temperate	2007	14	112	10.4369863013699	45	55	10	10	367.605709947706	13.9	1.9	2.19	2.38	1.71	1.89	2.26	1.71	-0.08882	1.5153	0.93487	-2.1288	1.2502	0.7893	-2.1288	-0.91231	0.38879	1.3172	0.574	0.30081	0.19291	0.574	0.55857	0.4516	1.1049	-0.28198	0.37494	0.97492	-0.28198	930	271.8
16	ABAL	Late	ABR	48.35	7.066666667	430	Temperate	2007	51	121	9.33912603786301	64	69	5	8	361.208119911336	14.35	1.79	2.05	2.37	1.27	1.76	2.28	1.27	-0.27223	0.91302	1.4194	-1.9141	1.2619	1.5816	-1.9141	-0.84737	0.098294	1.0637	0.35164	0.71046	0.94854	0.35164	1.601	1.049	0.76801	-0.47327	0.49219	1.241	-0.47327	1384.2	453.8
17	ABAL	Late	AMA	48.746533	6.32	270	Temperate	2006	6	130	10.5280821917808	76	117	41	45	289.976805073549	14.84	-2.74	-2.58	1.16	1.27	2.05	1.65	1.27	-1.5004	0.22958	1.6215	-0.78837	1.6217	-0.79038	-0.78837	-1.2567	-0.65184	0.39501	0.66264	1.4621	0.23395	0.66264	-1.4646	-1.1326	-0.46717	-0.4585	0.56916	0.33212	-0.4585	774	234.6
18	ABAL	Late	AMN	48.73333333	6.316666667	270	Temperate	2007	10	129	10.4369863013699	45	55	10	10	539.714350932786	14.78	1.9	2.19	2.38	1.71	1.89	2.26	1.71	-0.08882	1.5153	0.93487	-2.1288	1.2502	0.7893	-2.1288	-0.91231	0.38879	1.3172	0.574	0.30081	0.19291	0.574	0.55857	0.4516	1.1049	-0.28198	0.37494	0.97492	-0.28198	930	333.6
19	ABAL	Late	GRA	48.47	4.13	650	Temperate	2007	57	107	8.13116673322192	65	83	18	21	187.635702854082	13.6	-1.46	-0.9	-0.48	-1.25	0.23	0.46	-1.25	0.025383	1.1179	0.60117	-1.7664	1.1538	0.32048	-1.7664	-0.33478	0.4154	0.89602	0.12916	0.038169	-0.096923	0.12916	0.84153	0.49528	0.88548	-0.18169	0.31606	0.54459	-0.18169	2176.82	718.56
20	ABAL	Late	ABR	48.35	7.066666667	430	Temperate	2009	51	122	9.25033524392329	64	109	45	55	219.742180616803	14.42	-0.99	-0.72	-0.35	-0.87	-1.25	-1.17	-0.87	-1.132	0.86933	1.0288	-1.0332	-0.39396	-0.52019	-1.0332	-1.2257	-0.23875	0.41057	0.39611	-0.24412	-1.1942	0.39611	0.1747	0.23053	0.14961	-0.70761	-0.39958	-0.58284	-0.70761	1067.8	361.2
21	ABAL	Late	GRD	48.48333333	7.15	643	Temperate	2007	67	107	8.0372143042	71	92	21	25	187.37461142382	13.6	1.79	2.05	2.37	1.27	1.76	2.28	1.27	-0.27223	0.91302	1.4194	-1.9141	1.2619	1.5816	-1.9141	-0.84737	0.098294	1.0637	0.35164	0.71046	0.94854	0.35164	1.601	1.049	0.76801	-0.47327	0.49219	1.241	-0.47327	2176.82	718.56
22	ABAL	Late	ABR	48.35	7.066666667	430	Temperate	2009	48	132	9.25033524392329	64	109	45	55	298.56979995207	14.9	-0.99	-0.72	-0.35	-0.87	-1.25	-1.17	-0.87	-1.132	0.86933	1.0288	-1.0332	-0.39396	-0.52019	-1.0332	-1.2257	-0.23875	0.41057	0.39611	-0.24412	-1.1942	0.39611	0.1747	0.23053	0.14961	-0.70761	-0.39958	-0.58284	-0.70761	1067.8	372.8
23	ABAL	Late	GRD	48.48333333	7.15	643	Temperate	2008	56	130	8.87532778774863	83	124	41	47	236.17945993977	14.79	-0.79	-1.13	0.45	1.32	0.79	0.33	1.32	0.39855	-0.78842	0.55871	1.932	0.17222	-0.57248	1.932	0.1366	-0.19908	0.018197	1.346	1.4653	1.1818	1.346	0.54745	-0.93315	-0.78705	1.0199	1.0021	0.85668	1.0199	1770.06	696.44
24	ABAL	Late	GRD	48.48333333	7.15	643	Temperate	2007	64	110	8.0372143042	71	92	21	25	199.987919550288	13.77	1.79	2.05	2.37	1.27	1.76	2.28	1.27	-0.27223	0.91302	1.4194	-1.9141	1.2619	1.5816	-1.9141	-0.84737	0.098294	1.0637	0.35164	0.71046	0.94854	0.35164	1.601	1.049	0.76801	-0.47327	0.49219	1.241	-0.47327	2176.82	718.56
25	ABAL	Late	GRD	48.48333333	7.15	643	Temperate	2008	57	124	8.87532778774863	83	124	41	47	176.800813566296	14.5	-0.79	-1.13	0.45	1.32	0.79	0.33	1.32	0.39855	-0.78842	0.55871	1.932	0.17222	-0.57248	1.932	0.1366	-0.19908	0.018197	1.346	1.4653	1.1818	1.346	0.54745	-0.93315	-0.78705	1.0199	1.0021	0.85668	1.0199	1770.06	696.44
26	ABAL	Late	AMN	48.73333333	6.316666667	270	Temperate	2007	9	108	10.4369863013699	45	55	10	10	342.176912978755	13.67	1.9	2.19	2.38	1.71	1.89	2.26	1.71	-0.08882	1.5153	0.93487	-2.1288	1.2502	0.7893	-2.1288	-0.91231	0.38879	1.3172	0.574	0.30081	0.19291	0.574	0.55857	0.4516	1.1049	-0.28198	0.37494	0.97492	-0.28198	930	271.8
27	ABAL	Late	AMA	48.746533	6.32	270	Temperate	2007	11	126	10.4800410972877	47	56	9	10	507.538720362633	14.63	1.9	2.19	2.38	1.71	1.89	2.26	1.71	-0.08882	1.5153	0.93487	-2.1288	1.2502	0.7893	-2.1288	-0.91231	0.38879	1.3172	0.574	0.30081	0.19291	0.574	0.55857	0.4516	1.1049	-0.28198	0.37494	0.97492	-0.28198	930	282.2
28	ABAL	Late	AMA	48.746533	6.32	270	Temperate	2007	12	108	10.4800410972877	47	56	9	10	338.898405016918	13.67	1.9	2.19	2.38	1.71	1.89	2.26	1.71	-0.08882	1.5153	0.93487	-2.1288	1.2502	0.7893	-2.1288	-0.91231	0.38879	1.3172	0.574	0.30081	0.19291	0.574	0.55857	0.4516	1.1049	-0.28198	0.37494	0.97492	-0.28198	930	271.8
29	ABAL	Late	AMA	48.746533	6.32	270	Temperate	2006	8	116	10.5280821917808	76	117	41	45	182.819218618231	14.13	-2.74	-2.58	1.16	1.27	2.05	1.65	1.27	-1.5004	0.22958	1.6215	-0.78837	1.6217	-0.79038	-0.78837	-1.2567	-0.65184	0.39501	0.66264	1.4621	0.23395	0.66264	-1.4646	-1.1326	-0.46717	-0.4585	0.56916	0.33212	-0.4585	774	187.8
30	ABAL	Late	GRD	48.48333333	7.15	643	Temperate	2008	64	127	8.87532778774863	83	124	41	47	201.916998546913	14.65	-0.79	-1.13	0.45	1.32	0.79	0.33	1.32	0.39855	-0.78842	0.55871	1.932	0.17222	-0.57248	1.932	0.1366	-0.19908	0.018197	1.346	1.4653	1.1818	1.346	0.54745	-0.93315	-0.78705	1.0199	1.0021	0.85668	1.0199	1770.06	696.44
31	ABAL	Late	AMA	48.746533	6.32	270	Temperate	2006	7	130	10.5280821917808	76	117	41	45	289.976805073549	14.84	-2.74	-2.58	1.16	1.27	2.05	1.65	1.27	-1.5004	0.22958	1.6215	-0.78837	1.6217	-0.79038	-0.78837	-1.2567	-0.65184	0.39501	0.66264	1.4621	0.23395	0.66264	-1.4646	-1.1326	-0.46717	-0.4585	0.56916	0.33212	-0.4585	774	234.6
32	ABAL	Late	GRA	48.47	4.13	650	Temperate	2008	57	124	8.32830922596721	84	128	44	49	168.518322724516	14.5	-0.87	-1.09	0.38	0.69	0.65	0.58	0.69	-0.27264	-0.80193	1.0734	0.43455	0.18508	-1.0404	0.43455	-0.55906	-0.4537	0.0021925	0.36006	0.82302	-0.32723	0.36006	-0.61736	-1.389	-0.68308	-0.16817	0.25931	-0.24012	-0.16817	1770.06	696.44
33	ABAL	Late	AMA	48.746533	6.32	270	Temperate	2006	11	137	10.5280821917808	76	117	41	45	364.493974697464	15.15	-2.74	-2.58	1.16	1.27	2.05	1.65	2.05	-1.5004	0.22958	1.6215	-0.78837	1.6217	-0.79038	1.6217	-1.2567	-0.65184	0.39501	0.66264	1.4621	0.23395	1.4621	-1.4646	-1.1326	-0.46717	-0.4585	0.56916	0.33212	0.56916	774	249.6
34	ABAL	Late	AMA	48.746533	6.32	270	Temperate	2013	3	132	10.3147945205479	67	98	31	33	322.007502582412	14.94	1.34	1.31	1.19	1.31	2.04	2.04	1.31	-0.17601	0.28648	-0.73606	1.4089	1.4952	0.0044106	1.4089	0.58505	0.51065	-0.47018	0.53295	1.2626	1.5733	0.53295	-0.16604	0.38217	0.1848	0.68356	1.0637	0.77469	0.68356	872.6	268.3
35	ABAL	Late	AMA	48.746533	6.32	270	Temperate	2007	10	129	10.4800410972877	47	56	9	10	532.09360689856	14.78	1.9	2.19	2.38	1.71	1.89	2.26	1.71	-0.08882	1.5153	0.93487	-2.1288	1.2502	0.7893	-2.1288	-0.91231	0.38879	1.3172	0.574	0.30081	0.19291	0.574	0.55857	0.4516	1.1049	-0.28198	0.37494	0.97492	-0.28198	930	333.6
36	ABAL	Late	GRD	48.48333333	7.15	643	Temperate	2007	57	107	8.0372143042	71	92	21	25	187.37461142382	13.6	1.79	2.05	2.37	1.27	1.76	2.28	1.27	-0.27223	0.91302	1.4194	-1.9141	1.2619	1.5816	-1.9141	-0.84737	0.098294	1.0637	0.35164	0.71046	0.94854	0.35164	1.601	1.049	0.76801	-0.47327	0.49219	1.241	-0.47327	2176.82	718.56
37	ABAL	Late	PES	41.86666667	14.5	1380	Temperate	2015	2	132	9.29575342465753	71	107	36	42	247.049302128122	14.27	-1.48	-1.43	-1.38	-1.55	-1.74	-1.88	-1.55	1.9014	1.2327	1.6966	0.0018833	-1.3864	1.0008	0.0018833	1.1036	1.8614	2.2086	1.4094	0.42987	-0.13028	1.4094	0.2991	0.90556	1.3531	1.6301	1.6001	1.6702	1.6301	1057.6	527.4
38	ABAL	Late	PES	41.86666667	14.5	1380	Temperate	2015	3	132	9.29575342465753	71	107	36	42	247.049302128122	14.27	-1.48	-1.43	-1.38	-1.55	-1.74	-1.88	-1.55	1.9014	1.2327	1.6966	0.0018833	-1.3864	1.0008	0.0018833	1.1036	1.8614	2.2086	1.4094	0.42987	-0.13028	1.4094	0.2991	0.90556	1.3531	1.6301	1.6001	1.6702	1.6301	1057.6	527.4
39	ABAL	Late	AMA	48.746533	6.32	270	Temperate	2007	13	101	10.4800410972877	47	56	9	10	263.719085099171	13.27	1.9	2.19	2.38	1.71	1.89	2.26	2.38	-0.08882	1.5153	0.93487	-2.1288	1.2502	0.7893	0.93487	-0.91231	0.38879	1.3172	0.574	0.30081	0.19291	1.3172	0.55857	0.4516	1.1049	-0.28198	0.37494	0.97492	1.1049	930	271.8
40	ABAL	Late	ABR	48.35	7.066666667	430	Temperate	2007	52	107	9.33912603786301	64	69	5	8	245.082060922947	13.59	1.79	2.05	2.37	1.27	1.76	2.28	1.27	-0.27223	0.91302	1.4194	-1.9141	1.2619	1.5816	-1.9141	-0.84737	0.098294	1.0637	0.35164	0.71046	0.94854	0.35164	1.601	1.049	0.76801	-0.47327	0.49219	1.241	-0.47327	1384.2	436
41	ABAL	Late	GRA	48.47	4.13	650	Temperate	2007	67	107	8.13116673322192	65	83	18	21	187.635702854082	13.6	-1.46	-0.9	-0.48	-1.25	0.23	0.46	-1.25	0.025383	1.1179	0.60117	-1.7664	1.1538	0.32048	-1.7664	-0.33478	0.4154	0.89602	0.12916	0.038169	-0.096923	0.12916	0.84153	0.49528	0.88548	-0.18169	0.31606	0.54459	-0.18169	2176.82	718.56
42	ABAL	Late	GRD	48.48333333	7.15	643	Temperate	2008	69	124	8.87532778774863	83	124	41	47	176.800813566296	14.5	-0.79	-1.13	0.45	1.32	0.79	0.33	1.32	0.39855	-0.78842	0.55871	1.932	0.17222	-0.57248	1.932	0.1366	-0.19908	0.018197	1.346	1.4653	1.1818	1.346	0.54745	-0.93315	-0.78705	1.0199	1.0021	0.85668	1.0199	1770.06	696.44
43	ABAL	Late	GRA	48.47	4.13	650	Temperate	2007	69	110	8.13116673322192	65	83	18	21	200.289268520412	13.77	-1.46	-0.9	-0.48	-1.25	0.23	0.46	-1.25	0.025383	1.1179	0.60117	-1.7664	1.1538	0.32048	-1.7664	-0.33478	0.4154	0.89602	0.12916	0.038169	-0.096923	0.12916	0.84153	0.49528	0.88548	-0.18169	0.31606	0.54459	-0.18169	2176.82	718.56
44	ABAL	Late	GRA	48.47	4.13	650	Temperate	2008	56	130	8.32830922596721	84	128	44	49	227.962519255	14.79	-0.87	-1.09	0.38	0.69	0.65	0.58	0.69	-0.27264	-0.80193	1.0734	0.43455	0.18508	-1.0404	0.43455	-0.55906	-0.4537	0.0021925	0.36006	0.82302	-0.32723	0.36006	-0.61736	-1.389	-0.68308	-0.16817	0.25931	-0.24012	-0.16817	1770.06	696.44
45	ABAL	Late	AMA	48.746533	6.32	270	Temperate	2006	10	144	10.5280821917808	76	117	41	45	416.318317997481	15.42	-2.74	-2.58	1.16	1.27	2.05	1.65	2.05	-1.5004	0.22958	1.6215	-0.78837	1.6217	-0.79038	1.6217	-1.2567	-0.65184	0.39501	0.66264	1.4621	0.23395	1.4621	-1.4646	-1.1326	-0.46717	-0.4585	0.56916	0.33212	0.56916	774	271.8
46	ABAL	Late	ABR	48.35	7.066666667	430	Temperate	2008	54	113	8.97917797744535	62	99	37	40	183.84880321786	13.91	-0.79	-1.13	0.45	1.32	0.79	0.33	1.32	0.39855	-0.78842	0.55871	1.932	0.17222	-0.57248	1.932	0.1366	-0.19908	0.018197	1.346	1.4653	1.1818	1.346	0.54745	-0.93315	-0.78705	1.0199	1.0021	0.85668	1.0199	1102.6	431.8
47	ABAL	Late	GRD	48.48333333	7.15	643	Temperate	2009	67	104	8.95927749770959	73	110	37	43	140.398721259116	13.46	-0.99	-0.72	-0.35	-0.87	-1.25	-1.17	-0.35	-1.132	0.86933	1.0288	-1.0332	-0.39396	-0.52019	1.0288	-1.2257	-0.23875	0.41057	0.39611	-0.24412	-1.1942	0.41057	0.1747	0.23053	0.14961	-0.70761	-0.39958	-0.58284	0.14961	1518.7	444.2
48	ABAL	Late	AMA	48.746533	6.32	270	Temperate	2013	2	123	10.3147945205479	67	98	31	33	244.581844458457	14.51	1.34	1.31	1.19	1.31	2.04	2.04	1.31	-0.17601	0.28648	-0.73606	1.4089	1.4952	0.0044106	1.4089	0.58505	0.51065	-0.47018	0.53295	1.2626	1.5733	0.53295	-0.16604	0.38217	0.1848	0.68356	1.0637	0.77469	0.68356	872.6	240.1
49	ABAL	Late	WAL	48.36666667	7.083333333	370	Temperate	2007	26	110	10.5205710895068	49	54	5	6	373.816845991334	13.76	1.79	2.05	2.37	1.27	1.76	2.28	1.27	-0.27223	0.91302	1.4194	-1.9141	1.2619	1.5816	-1.9141	-0.84737	0.098294	1.0637	0.35164	0.71046	0.94854	0.35164	1.601	1.049	0.76801	-0.47327	0.49219	1.241	-0.47327	1229.8	376
50	ABAL	Late	AMN	48.73333333	6.316666667	270	Temperate	2007	7	118	10.4369863013699	45	55	10	10	442.139505402824	14.22	1.9	2.19	2.38	1.71	1.89	2.26	1.71	-0.08882	1.5153	0.93487	-2.1288	1.2502	0.7893	-2.1288	-0.91231	0.38879	1.3172	0.574	0.30081	0.19291	0.574	0.55857	0.4516	1.1049	-0.28198	0.37494	0.97492	-0.28198	930	272
51	ABAL	Late	ABR	48.35	7.066666667	430	Temperate	2009	52	118	9.25033524392329	64	109	45	55	198.377331301217	14.22	-0.99	-0.72	-0.35	-0.87	-1.25	-1.17	-0.87	-1.132	0.86933	1.0288	-1.0332	-0.39396	-0.52019	-1.0332	-1.2257	-0.23875	0.41057	0.39611	-0.24412	-1.1942	0.39611	0.1747	0.23053	0.14961	-0.70761	-0.39958	-0.58284	-0.70761	1067.8	359.6
52	ABAL	Late	GRA	48.47	4.13	650	Temperate	2008	64	127	8.32830922596721	84	128	44	49	193.918743555165	14.64	-0.87	-1.09	0.38	0.69	0.65	0.58	0.69	-0.27264	-0.80193	1.0734	0.43455	0.18508	-1.0404	0.43455	-0.55906	-0.4537	0.0021925	0.36006	0.82302	-0.32723	0.36006	-0.61736	-1.389	-0.68308	-0.16817	0.25931	-0.24012	-0.16817	1770.06	696.44
53	ABAL	Late	GRA	48.47	4.13	650	Temperate	2008	67	113	8.32830922596721	84	128	44	49	108.37749691284	13.92	-0.87	-1.09	0.38	0.69	0.65	0.58	0.69	-0.27264	-0.80193	1.0734	0.43455	0.18508	-1.0404	0.43455	-0.55906	-0.4537	0.0021925	0.36006	0.82302	-0.32723	0.36006	-0.61736	-1.389	-0.68308	-0.16817	0.25931	-0.24012	-0.16817	1770.06	669.44
54	ABAL	Late	ABR	48.35	7.066666667	430	Temperate	2008	48	127	8.97917797744535	62	99	37	40	270.189865619637	14.63	-0.79	-1.13	0.45	1.32	0.79	0.33	1.32	0.39855	-0.78842	0.55871	1.932	0.17222	-0.57248	1.932	0.1366	-0.19908	0.018197	1.346	1.4653	1.1818	1.346	0.54745	-0.93315	-0.78705	1.0199	1.0021	0.85668	1.0199	1102.6	438.4
55	ABAL	Late	AMA	48.746533	6.32	270	Temperate	2008	2	97	9.92707650137978	71	85	14	17	162.416181750286	13.03	2.42	2.22	2.5	2.77	2.45	2.26	2.5	0.38369	0.055236	1.117	1.2329	-0.43209	-0.16648	1.117	0.11499	0.40662	0.73218	1.1477	1.0068	0.31318	0.73218	0.22319	-0.79272	-0.23287	0.82749	0.82888	0.60727	-0.23287	727.4	182.4
56	ABAL	Late	ABR	48.35	7.066666667	430	Temperate	2008	50	141	8.97917797744535	62	99	37	40	400.115032071825	15.24	-0.79	-1.13	0.45	1.32	0.79	0.33	0.79	0.39855	-0.78842	0.55871	1.932	0.17222	-0.57248	0.17222	0.1366	-0.19908	0.018197	1.346	1.4653	1.1818	1.4653	0.54745	-0.93315	-0.78705	1.0199	1.0021	0.85668	1.0021	1102.6	464.2
57	ABAL	Late	AMA	48.746533	6.32	270	Temperate	2006	9	126	10.5280821917808	76	117	41	45	262.922661866241	14.65	-2.74	-2.58	1.16	1.27	2.05	1.65	1.27	-1.5004	0.22958	1.6215	-0.78837	1.6217	-0.79038	-0.78837	-1.2567	-0.65184	0.39501	0.66264	1.4621	0.23395	0.66264	-1.4646	-1.1326	-0.46717	-0.4585	0.56916	0.33212	-0.4585	774	193.8
58	ABAL	Late	ABR	48.35	7.066666667	430	Temperate	2008	52	120	8.97917797744535	62	99	37	40	223.700311094791	14.28	-0.79	-1.13	0.45	1.32	0.79	0.33	1.32	0.39855	-0.78842	0.55871	1.932	0.17222	-0.57248	1.932	0.1366	-0.19908	0.018197	1.346	1.4653	1.1818	1.346	0.54745	-0.93315	-0.78705	1.0199	1.0021	0.85668	1.0199	1102.6	436.8
59	ABAL	Late	GRD	48.48333333	7.15	643	Temperate	2009	57	104	8.95927749770959	73	110	37	43	140.398721259116	13.46	-0.99	-0.72	-0.35	-0.87	-1.25	-1.17	-0.35	-1.132	0.86933	1.0288	-1.0332	-0.39396	-0.52019	1.0288	-1.2257	-0.23875	0.41057	0.39611	-0.24412	-1.1942	0.41057	0.1747	0.23053	0.14961	-0.70761	-0.39958	-0.58284	0.14961	1518.7	444.2
60	ABAL	Late	GRD	48.48333333	7.15	643	Temperate	2009	64	114	8.95927749770959	73	110	37	43	196.553557701059	14.02	-0.99	-0.72	-0.35	-0.87	-1.25	-1.17	-0.87	-1.132	0.86933	1.0288	-1.0332	-0.39396	-0.52019	-1.0332	-1.2257	-0.23875	0.41057	0.39611	-0.24412	-1.1942	0.39611	0.1747	0.23053	0.14961	-0.70761	-0.39958	-0.58284	-0.70761	1518.7	489.1
61	ABAL	Late	AMA	48.746533	6.32	270	Temperate	2007	8	101	10.4800410972877	47	56	9	10	263.719085099171	13.27	1.9	2.19	2.38	1.71	1.89	2.26	2.38	-0.08882	1.5153	0.93487	-2.1288	1.2502	0.7893	0.93487	-0.91231	0.38879	1.3172	0.574	0.30081	0.19291	1.3172	0.55857	0.4516	1.1049	-0.28198	0.37494	0.97492	1.1049	930	271.8
62	ABAL	Late	AMA	48.746533	6.32	270	Temperate	2007	9	108	10.4800410972877	47	56	9	10	338.898405016918	13.67	1.9	2.19	2.38	1.71	1.89	2.26	1.71	-0.08882	1.5153	0.93487	-2.1288	1.2502	0.7893	-2.1288	-0.91231	0.38879	1.3172	0.574	0.30081	0.19291	0.574	0.55857	0.4516	1.1049	-0.28198	0.37494	0.97492	-0.28198	930	271.8
63	ABAL	Late	GRD	48.48333333	7.15	643	Temperate	2009	69	104	8.95927749770959	73	110	37	43	140.398721259116	13.46	-0.99	-0.72	-0.35	-0.87	-1.25	-1.17	-0.35	-1.132	0.86933	1.0288	-1.0332	-0.39396	-0.52019	1.0288	-1.2257	-0.23875	0.41057	0.39611	-0.24412	-1.1942	0.41057	0.1747	0.23053	0.14961	-0.70761	-0.39958	-0.58284	0.14961	1518.7	444.2
64	ABAL	Late	PES	41.86666667	14.5	1380	Temperate	2015	1	132	9.29575342465753	71	107	36	42	247.049302128122	14.27	-1.48	-1.43	-1.38	-1.55	-1.74	-1.88	-1.55	1.9014	1.2327	1.6966	0.0018833	-1.3864	1.0008	0.0018833	1.1036	1.8614	2.2086	1.4094	0.42987	-0.13028	1.4094	0.2991	0.90556	1.3531	1.6301	1.6001	1.6702	1.6301	1057.6	527.4
65	ABAL	Late	AMN	48.73333333	6.316666667	270	Temperate	2006	14	134	10.4904109589041	75	115	40	45	324.247407563555	15.02	-2.74	-2.58	1.16	1.27	2.05	1.65	1.27	-1.5004	0.22958	1.6215	-0.78837	1.6217	-0.79038	-0.78837	-1.2567	-0.65184	0.39501	0.66264	1.4621	0.23395	0.66264	-1.4646	-1.1326	-0.46717	-0.4585	0.56916	0.33212	-0.4585	774	248
66	ABAL	Late	PES	41.86666667	14.5	1380	Temperate	2015	4	132	9.29575342465753	71	107	36	42	247.049302128122	14.27	-1.48	-1.43	-1.38	-1.55	-1.74	-1.88	-1.55	1.9014	1.2327	1.6966	0.0018833	-1.3864	1.0008	0.0018833	1.1036	1.8614	2.2086	1.4094	0.42987	-0.13028	1.4094	0.2991	0.90556	1.3531	1.6301	1.6001	1.6702	1.6301	1057.6	527.4
67	ABAL	Late	GRD	48.48333333	7.15	643	Temperate	2008	67	113	8.87532778774863	83	124	41	47	117.578310049784	13.92	-0.79	-1.13	0.45	1.32	0.79	0.33	1.32	0.39855	-0.78842	0.55871	1.932	0.17222	-0.57248	1.932	0.1366	-0.19908	0.018197	1.346	1.4653	1.1818	1.346	0.54745	-0.93315	-0.78705	1.0199	1.0021	0.85668	1.0199	1770.06	669.44
68	ABAL	Late	AMA	48.746533	6.32	270	Temperate	2008	1	104	9.92707650137978	74	88	14	17	175.476508730156	13.43	2.42	2.22	2.5	2.77	2.45	2.26	2.5	0.38369	0.055236	1.117	1.2329	-0.43209	-0.16648	1.117	0.11499	0.40662	0.73218	1.1477	1.0068	0.31318	0.73218	0.22319	-0.79272	-0.23287	0.82749	0.82888	0.60727	-0.23287	727.4	215
69	ABAL	Late	AMN	48.73333333	6.316666667	270	Temperate	2006	20	96	10.4904109589041	73	113	40	45	82.3294145669052	13	-2.74	-2.58	1.16	1.27	2.05	1.65	1.16	-1.5004	0.22958	1.6215	-0.78837	1.6217	-0.79038	1.6215	-1.2567	-0.65184	0.39501	0.66264	1.4621	0.23395	0.39501	-1.4646	-1.1326	-0.46717	-0.4585	0.56916	0.33212	-0.46717	774	173.8
70	ABAL	Late	GRD	48.48333333	7.15	643	Temperate	2009	56	118	8.95927749770959	73	110	37	43	215.483600154618	14.23	-0.99	-0.72	-0.35	-0.87	-1.25	-1.17	-0.87	-1.132	0.86933	1.0288	-1.0332	-0.39396	-0.52019	-1.0332	-1.2257	-0.23875	0.41057	0.39611	-0.24412	-1.1942	0.39611	0.1747	0.23053	0.14961	-0.70761	-0.39958	-0.58284	-0.70761	1518.7	492
71	ABAL	Late	AMA	48.746533	6.32	270	Temperate	2007	5	122	10.4800410972877	47	56	9	10	473.198275165746	14.43	1.9	2.19	2.38	1.71	1.89	2.26	1.71	-0.08882	1.5153	0.93487	-2.1288	1.2502	0.7893	-2.1288	-0.91231	0.38879	1.3172	0.574	0.30081	0.19291	0.574	0.55857	0.4516	1.1049	-0.28198	0.37494	0.97492	-0.28198	930	274
72	ABAL	Late	AMA	48.746533	6.32	270	Temperate	2007	6	118	10.4800410972877	47	56	9	10	434.27296312807	14.22	1.9	2.19	2.38	1.71	1.89	2.26	1.71	-0.08882	1.5153	0.93487	-2.1288	1.2502	0.7893	-2.1288	-0.91231	0.38879	1.3172	0.574	0.30081	0.19291	0.574	0.55857	0.4516	1.1049	-0.28198	0.37494	0.97492	-0.28198	930	272
73	ABAL	Late	AMA	48.746533	6.32	270	Temperate	2007	7	122	10.4800410972877	47	56	9	10	473.198275165746	14.43	1.9	2.19	2.38	1.71	1.89	2.26	1.71	-0.08882	1.5153	0.93487	-2.1288	1.2502	0.7893	-2.1288	-0.91231	0.38879	1.3172	0.574	0.30081	0.19291	0.574	0.55857	0.4516	1.1049	-0.28198	0.37494	0.97492	-0.28198	930	274
74	ABAL	Late	AMA	48.746533	6.32	270	Temperate	2013	1	132	10.3147945205479	67	98	31	33	322.007502582412	14.94	1.34	1.31	1.19	1.31	2.04	2.04	1.31	-0.17601	0.28648	-0.73606	1.4089	1.4952	0.0044106	1.4089	0.58505	0.51065	-0.47018	0.53295	1.2626	1.5733	0.53295	-0.16604	0.38217	0.1848	0.68356	1.0637	0.77469	0.68356	872.6	268.3
75	ABAL	Late	AMN	48.73333333	6.316666667	270	Temperate	2007	8	98	10.4369863013699	45	55	10	10	246.11834380218	13.1	1.9	2.19	2.38	1.71	1.89	2.26	2.38	-0.08882	1.5153	0.93487	-2.1288	1.2502	0.7893	0.93487	-0.91231	0.38879	1.3172	0.574	0.30081	0.19291	1.3172	0.55857	0.4516	1.1049	-0.28198	0.37494	0.97492	1.1049	930	271.6
76	ABAL	Late	BOR	46.73333333	12.31666667	1150	Temperate	2015	5	125	8.06278744277534	82	130	48	53	137.648992646554	14.4	-0.21	-0.82	-0.54	-1.03	0.86	0.95	-1.03	0.74003	-0.55812	0.47095	0.017417	0.73782	1.2206	0.017417	0.17353	-0.065688	0.22662	-0.17477	0.59006	1.0415	-0.17477	0.34667	0.12581	0.18683	0.032468	0.23291	0.63905	0.032468	753.4	173.6
77	ABAL	Late	AMN	48.73333333	6.316666667	270	Temperate	2006	12	110	10.4904109589041	75	115	40	45	132.992620520847	13.8	-2.74	-2.58	1.16	1.27	2.05	1.65	1.27	-1.5004	0.22958	1.6215	-0.78837	1.6217	-0.79038	-0.78837	-1.2567	-0.65184	0.39501	0.66264	1.4621	0.23395	0.66264	-1.4646	-1.1326	-0.46717	-0.4585	0.56916	0.33212	-0.4585	774	185.2
78	ABAL	Late	SER	38.76666667	16.51666667	1008	Mediterranean	2015	1	114	11.4016438356164	59	64	5	5	230.356844056557	13.41	-0.61	-0.28	-0.06	-0.42	-0.63	-0.76	-0.42	0.4634	1.1021	0.39051	-1.3016	-0.12908	1.1883	-1.3016	0.48904	0.85808	0.8945	0.32245	-0.58973	-0.59733	0.32245	0.73131	1.1336	0.71422	0.57967	0.447	0.54385	0.57967	2037.6	900.4
79	ABAL	Late	SER	38.76666667	16.51666667	1008	Mediterranean	2015	2	118	11.4016438356164	59	64	5	5	255.45662822897	13.56	-0.61	-0.28	-0.06	-0.42	-0.63	-0.76	-0.42	0.4634	1.1021	0.39051	-1.3016	-0.12908	1.1883	-1.3016	0.48904	0.85808	0.8945	0.32245	-0.58973	-0.59733	0.32245	0.73131	1.1336	0.71422	0.57967	0.447	0.54385	0.57967	2037.6	906.2
80	ABAL	Late	AMA	48.746533	6.32	270	Temperate	2007	15	118	10.4800410972877	47	56	9	10	434.27296312807	14.22	1.9	2.19	2.38	1.71	1.89	2.26	1.71	-0.08882	1.5153	0.93487	-2.1288	1.2502	0.7893	-2.1288	-0.91231	0.38879	1.3172	0.574	0.30081	0.19291	0.574	0.55857	0.4516	1.1049	-0.28198	0.37494	0.97492	-0.28198	930	272
81	ABAL	Late	AMA	48.746533	6.32	270	Temperate	2007	16	108	10.4800410972877	47	56	9	10	338.898405016918	13.67	1.9	2.19	2.38	1.71	1.89	2.26	1.71	-0.08882	1.5153	0.93487	-2.1288	1.2502	0.7893	-2.1288	-0.91231	0.38879	1.3172	0.574	0.30081	0.19291	0.574	0.55857	0.4516	1.1049	-0.28198	0.37494	0.97492	-0.28198	930	271.8
82	ABAL	Late	AMN	48.73333333	6.316666667	270	Temperate	2006	19	96	10.4904109589041	73	113	40	45	82.3294145669052	13	-2.74	-2.58	1.16	1.27	2.05	1.65	1.16	-1.5004	0.22958	1.6215	-0.78837	1.6217	-0.79038	1.6215	-1.2567	-0.65184	0.39501	0.66264	1.4621	0.23395	0.39501	-1.4646	-1.1326	-0.46717	-0.4585	0.56916	0.33212	-0.46717	774	173.8
83	ABAL	Late	AMA	48.746533	6.32	270	Temperate	2007	4	115	10.4800410972877	47	56	9	10	398.826677528719	14.06	1.9	2.19	2.38	1.71	1.89	2.26	1.71	-0.08882	1.5153	0.93487	-2.1288	1.2502	0.7893	-2.1288	-0.91231	0.38879	1.3172	0.574	0.30081	0.19291	0.574	0.55857	0.4516	1.1049	-0.28198	0.37494	0.97492	-0.28198	930	272
84	ABAL	Late	AMA	48.746533	6.32	270	Temperate	2007	3	136	10.4800410972877	47	56	9	10	593.409547675925	15.1	1.9	2.19	2.38	1.71	1.89	2.26	1.89	-0.08882	1.5153	0.93487	-2.1288	1.2502	0.7893	1.2502	-0.91231	0.38879	1.3172	0.574	0.30081	0.19291	0.30081	0.55857	0.4516	1.1049	-0.28198	0.37494	0.97492	0.37494	930	358.6
85	ABAL	Late	AMA	48.746533	6.32	270	Temperate	2008	9	97	9.92707650137978	71	85	14	17	162.416181750286	13.03	2.42	2.22	2.5	2.77	2.45	2.26	2.5	0.38369	0.055236	1.117	1.2329	-0.43209	-0.16648	1.117	0.11499	0.40662	0.73218	1.1477	1.0068	0.31318	0.73218	0.22319	-0.79272	-0.23287	0.82749	0.82888	0.60727	-0.23287	727.4	182.4
86	ABAL	Late	AMA	48.746533	6.32	270	Temperate	2008	12	97	9.92707650137978	71	85	14	17	162.416181750286	13.03	2.42	2.22	2.5	2.77	2.45	2.26	2.5	0.38369	0.055236	1.117	1.2329	-0.43209	-0.16648	1.117	0.11499	0.40662	0.73218	1.1477	1.0068	0.31318	0.73218	0.22319	-0.79272	-0.23287	0.82749	0.82888	0.60727	-0.23287	727.4	182.4
87	ABAL	Late	BOR	46.73333333	12.31666667	1150	Temperate	2015	3	122	8.06278744277534	82	130	48	53	117.50824430863	14.26	-0.21	-0.82	-0.54	-1.03	0.86	0.95	-1.03	0.74003	-0.55812	0.47095	0.017417	0.73782	1.2206	0.017417	0.17353	-0.065688	0.22662	-0.17477	0.59006	1.0415	-0.17477	0.34667	0.12581	0.18683	0.032468	0.23291	0.63905	0.032468	753.4	173.2
88	ABAL	Late	BOR	46.73333333	12.31666667	1150	Temperate	2015	4	114	8.06278744277534	82	130	48	53	87.2128019931596	13.87	-0.21	-0.82	-0.54	-1.03	0.86	0.95	-1.03	0.74003	-0.55812	0.47095	0.017417	0.73782	1.2206	0.017417	0.17353	-0.065688	0.22662	-0.17477	0.59006	1.0415	-0.17477	0.34667	0.12581	0.18683	0.032468	0.23291	0.63905	0.032468	753.4	159.4
89	ABAL	Late	AMN	48.73333333	6.316666667	270	Temperate	2007	6	118	10.4369863013699	45	55	10	10	442.139505402824	14.22	1.9	2.19	2.38	1.71	1.89	2.26	1.71	-0.08882	1.5153	0.93487	-2.1288	1.2502	0.7893	-2.1288	-0.91231	0.38879	1.3172	0.574	0.30081	0.19291	0.574	0.55857	0.4516	1.1049	-0.28198	0.37494	0.97492	-0.28198	930	272
90	ABAL	Late	WAL	48.36666667	7.083333333	370	Temperate	2008	37	99	10.1412294923934	60	79	19	23	198.300529717627	13.13	-0.79	-1.13	0.45	1.32	0.79	0.33	0.45	0.39855	-0.78842	0.55871	1.932	0.17222	-0.57248	0.55871	0.1366	-0.19908	0.018197	1.346	1.4653	1.1818	0.018197	0.54745	-0.93315	-0.78705	1.0199	1.0021	0.85668	-0.78705	904.4	281.2
91	ABAL	Late	AMN	48.73333333	6.316666667	270	Temperate	2006	13	96	10.4904109589041	73	113	40	45	82.3294145669052	13	-2.74	-2.58	1.16	1.27	2.05	1.65	1.16	-1.5004	0.22958	1.6215	-0.78837	1.6217	-0.79038	1.6215	-1.2567	-0.65184	0.39501	0.66264	1.4621	0.23395	0.39501	-1.4646	-1.1326	-0.46717	-0.4585	0.56916	0.33212	-0.46717	774	173.8
92	ABAL	Late	WAL	48.36666667	7.083333333	370	Temperate	2009	35	108	10.3735935386274	59	99	40	46	204.661873863287	13.68	-0.99	-0.72	-0.35	-0.87	-1.25	-1.17	-0.87	-1.132	0.86933	1.0288	-1.0332	-0.39396	-0.52019	-1.0332	-1.2257	-0.23875	0.41057	0.39611	-0.24412	-1.1942	0.39611	0.1747	0.23053	0.14961	-0.70761	-0.39958	-0.58284	-0.70761	963.4	259
93	ABAL	Late	WAL	48.36666667	7.083333333	370	Temperate	2007	29	104	10.5205710895068	49	54	5	6	315.535812845863	13.43	1.79	2.05	2.37	1.27	1.76	2.28	2.37	-0.27223	0.91302	1.4194	-1.9141	1.2619	1.5816	1.4194	-0.84737	0.098294	1.0637	0.35164	0.71046	0.94854	1.0637	1.601	1.049	0.76801	-0.47327	0.49219	1.241	0.76801	1229.8	376
94	ABAL	Late	ABR	48.35	7.066666667	430	Temperate	2009	54	108	9.25033524392329	64	109	45	55	143.740221043828	13.68	-0.99	-0.72	-0.35	-0.87	-1.25	-1.17	-0.87	-1.132	0.86933	1.0288	-1.0332	-0.39396	-0.52019	-1.0332	-1.2257	-0.23875	0.41057	0.39611	-0.24412	-1.1942	0.39611	0.1747	0.23053	0.14961	-0.70761	-0.39958	-0.58284	-0.70761	1067.8	353.8
95	ABAL	Late	GRA	48.47	4.13	650	Temperate	2008	69	124	8.32830922596721	84	128	44	49	168.518322724516	14.5	-0.87	-1.09	0.38	0.69	0.65	0.58	0.69	-0.27264	-0.80193	1.0734	0.43455	0.18508	-1.0404	0.43455	-0.55906	-0.4537	0.0021925	0.36006	0.82302	-0.32723	0.36006	-0.61736	-1.389	-0.68308	-0.16817	0.25931	-0.24012	-0.16817	1770.06	696.44
96	ABAL	Late	AMN	48.73333333	6.316666667	270	Temperate	2006	18	103	10.4904109589041	75	115	40	45	97.5862265251993	13.4	-2.74	-2.58	1.16	1.27	2.05	1.65	1.16	-1.5004	0.22958	1.6215	-0.78837	1.6217	-0.79038	1.6215	-1.2567	-0.65184	0.39501	0.66264	1.4621	0.23395	0.39501	-1.4646	-1.1326	-0.46717	-0.4585	0.56916	0.33212	-0.46717	774	181.4
97	ABAL	Late	AMN	48.73333333	6.316666667	270	Temperate	2007	1	115	10.4369863013699	45	55	10	10	404.623758959137	14.06	1.9	2.19	2.38	1.71	1.89	2.26	1.71	-0.08882	1.5153	0.93487	-2.1288	1.2502	0.7893	-2.1288	-0.91231	0.38879	1.3172	0.574	0.30081	0.19291	0.574	0.55857	0.4516	1.1049	-0.28198	0.37494	0.97492	-0.28198	930	272
98	ABAL	Late	BOR	46.73333333	12.31666667	1150	Temperate	2015	1	122	8.06278744277534	82	130	48	53	117.50824430863	14.26	-0.21	-0.82	-0.54	-1.03	0.86	0.95	-1.03	0.74003	-0.55812	0.47095	0.017417	0.73782	1.2206	0.017417	0.17353	-0.065688	0.22662	-0.17477	0.59006	1.0415	-0.17477	0.34667	0.12581	0.18683	0.032468	0.23291	0.63905	0.032468	753.4	173.2
99	ABAL	Late	BOR	46.73333333	12.31666667	1150	Temperate	2015	2	122	8.06278744277534	82	130	48	53	117.50824430863	14.26	-0.21	-0.82	-0.54	-1.03	0.86	0.95	-1.03	0.74003	-0.55812	0.47095	0.017417	0.73782	1.2206	0.017417	0.17353	-0.065688	0.22662	-0.17477	0.59006	1.0415	-0.17477	0.34667	0.12581	0.18683	0.032468	0.23291	0.63905	0.032468	753.4	173.2
100	ABAL	Late	AMN	48.73333333	6.316666667	270	Temperate	2007	4	115	10.4369863013699	45	55	10	10	404.623758959137	14.06	1.9	2.19	2.38	1.71	1.89	2.26	1.71	-0.08882	1.5153	0.93487	-2.1288	1.2502	0.7893	-2.1288	-0.91231	0.38879	1.3172	0.574	0.30081	0.19291	0.574	0.55857	0.4516	1.1049	-0.28198	0.37494	0.97492	-0.28198	930	272
101	ABAL	Late	AMN	48.73333333	6.316666667	270	Temperate	2007	5	122	10.4369863013699	45	55	10	10	480.219637901661	14.43	1.9	2.19	2.38	1.71	1.89	2.26	1.71	-0.08882	1.5153	0.93487	-2.1288	1.2502	0.7893	-2.1288	-0.91231	0.38879	1.3172	0.574	0.30081	0.19291	0.574	0.55857	0.4516	1.1049	-0.28198	0.37494	0.97492	-0.28198	930	274
102	ABAL	Late	AMN	48.73333333	6.316666667	270	Temperate	2006	11	131	10.4904109589041	75	115	40	45	296.127677214509	14.88	-2.74	-2.58	1.16	1.27	2.05	1.65	1.27	-1.5004	0.22958	1.6215	-0.78837	1.6217	-0.79038	-0.78837	-1.2567	-0.65184	0.39501	0.66264	1.4621	0.23395	0.66264	-1.4646	-1.1326	-0.46717	-0.4585	0.56916	0.33212	-0.4585	774	234.8
103	ABAL	Late	PES	41.86666667	14.5	1380	Temperate	2015	5	132	9.29575342465753	71	107	36	42	247.049302128122	14.27	-1.48	-1.43	-1.38	-1.55	-1.74	-1.88	-1.55	1.9014	1.2327	1.6966	0.0018833	-1.3864	1.0008	0.0018833	1.1036	1.8614	2.2086	1.4094	0.42987	-0.13028	1.4094	0.2991	0.90556	1.3531	1.6301	1.6001	1.6702	1.6301	1057.6	527.4
104	ABAL	Late	WAL	48.36666667	7.083333333	370	Temperate	2008	40	96	10.1412294923934	57	76	19	23	198.300529717627	12.95	-0.79	-1.13	0.45	1.32	0.79	0.33	0.45	0.39855	-0.78842	0.55871	1.932	0.17222	-0.57248	0.55871	0.1366	-0.19908	0.018197	1.346	1.4653	1.1818	0.018197	0.54745	-0.93315	-0.78705	1.0199	1.0021	0.85668	-0.78705	904.4	273
105	ABAL	Late	WAL	48.36666667	7.083333333	370	Temperate	2009	26	111	10.3735935386274	59	99	40	46	228.71376024588	13.84	-0.99	-0.72	-0.35	-0.87	-1.25	-1.17	-0.87	-1.132	0.86933	1.0288	-1.0332	-0.39396	-0.52019	-1.0332	-1.2257	-0.23875	0.41057	0.39611	-0.24412	-1.1942	0.39611	0.1747	0.23053	0.14961	-0.70761	-0.39958	-0.58284	-0.70761	963.4	259.2
106	ABAL	Late	AMN	48.73333333	6.316666667	270	Temperate	2006	15	145	10.4904109589041	75	115	40	45	418.619697439978	15.45	-2.74	-2.58	1.16	1.27	2.05	1.65	2.05	-1.5004	0.22958	1.6215	-0.78837	1.6217	-0.79038	1.6217	-1.2567	-0.65184	0.39501	0.66264	1.4621	0.23395	1.4621	-1.4646	-1.1326	-0.46717	-0.4585	0.56916	0.33212	0.56916	774	276.8
107	ABAL	Late	AMA	48.746533	6.32	270	Temperate	2008	8	97	9.92707650137978	71	85	14	17	162.416181750286	13.03	2.42	2.22	2.5	2.77	2.45	2.26	2.5	0.38369	0.055236	1.117	1.2329	-0.43209	-0.16648	1.117	0.11499	0.40662	0.73218	1.1477	1.0068	0.31318	0.73218	0.22319	-0.79272	-0.23287	0.82749	0.82888	0.60727	-0.23287	727.4	182.4
108	ABAL	Late	AMN	48.73333333	6.316666667	270	Temperate	2006	16	124	10.4904109589041	75	115	40	45	240.159566199363	14.54	-2.74	-2.58	1.16	1.27	2.05	1.65	1.27	-1.5004	0.22958	1.6215	-0.78837	1.6217	-0.79038	-0.78837	-1.2567	-0.65184	0.39501	0.66264	1.4621	0.23395	0.66264	-1.4646	-1.1326	-0.46717	-0.4585	0.56916	0.33212	-0.4585	774	188.4
109	ABAL	Late	AMA	48.746533	6.32	270	Temperate	2007	1	115	10.4800410972877	47	56	9	10	398.826677528719	14.06	1.9	2.19	2.38	1.71	1.89	2.26	1.71	-0.08882	1.5153	0.93487	-2.1288	1.2502	0.7893	-2.1288	-0.91231	0.38879	1.3172	0.574	0.30081	0.19291	0.574	0.55857	0.4516	1.1049	-0.28198	0.37494	0.97492	-0.28198	930	272
110	ABAL	Late	AMA	48.746533	6.32	270	Temperate	2007	2	101	10.4800410972877	47	56	9	10	263.719085099171	13.27	1.9	2.19	2.38	1.71	1.89	2.26	2.38	-0.08882	1.5153	0.93487	-2.1288	1.2502	0.7893	0.93487	-0.91231	0.38879	1.3172	0.574	0.30081	0.19291	1.3172	0.55857	0.4516	1.1049	-0.28198	0.37494	0.97492	1.1049	930	271.8
111	ABAL	Late	WAL	48.36666667	7.083333333	370	Temperate	2008	35	113	10.1412294923934	64	83	19	23	240.594456172334	13.91	-0.79	-1.13	0.45	1.32	0.79	0.33	1.32	0.39855	-0.78842	0.55871	1.932	0.17222	-0.57248	1.932	0.1366	-0.19908	0.018197	1.346	1.4653	1.1818	1.346	0.54745	-0.93315	-0.78705	1.0199	1.0021	0.85668	1.0199	904.4	341.2
112	ABAL	Late	AMN	48.73333333	6.316666667	270	Temperate	2007	3	136	10.4369863013699	45	55	10	10	597.967819917936	15.1	1.9	2.19	2.38	1.71	1.89	2.26	1.89	-0.08882	1.5153	0.93487	-2.1288	1.2502	0.7893	1.2502	-0.91231	0.38879	1.3172	0.574	0.30081	0.19291	0.30081	0.55857	0.4516	1.1049	-0.28198	0.37494	0.97492	0.37494	930	358.6
113	ABAL	Late	AMN	48.73333333	6.316666667	270	Temperate	2006	9	120	10.4904109589041	75	115	40	45	200.944642067997	14.34	-2.74	-2.58	1.16	1.27	2.05	1.65	1.27	-1.5004	0.22958	1.6215	-0.78837	1.6217	-0.79038	-0.78837	-1.2567	-0.65184	0.39501	0.66264	1.4621	0.23395	0.66264	-1.4646	-1.1326	-0.46717	-0.4585	0.56916	0.33212	-0.4585	774	188
114	ABAL	Late	AMN	48.73333333	6.316666667	270	Temperate	2006	10	138	10.4904109589041	75	115	40	45	370.948103216815	15.19	-2.74	-2.58	1.16	1.27	2.05	1.65	2.05	-1.5004	0.22958	1.6215	-0.78837	1.6217	-0.79038	1.6217	-1.2567	-0.65184	0.39501	0.66264	1.4621	0.23395	1.4621	-1.4646	-1.1326	-0.46717	-0.4585	0.56916	0.33212	0.56916	774	250.6
115	ABAL	Late	AMA	48.746533	6.32	270	Temperate	2006	16	130	10.5280821917808	76	117	41	45	289.976805073549	14.84	-2.74	-2.58	1.16	1.27	2.05	1.65	1.27	-1.5004	0.22958	1.6215	-0.78837	1.6217	-0.79038	-0.78837	-1.2567	-0.65184	0.39501	0.66264	1.4621	0.23395	0.66264	-1.4646	-1.1326	-0.46717	-0.4585	0.56916	0.33212	-0.4585	774	234.6
116	ABAL	Late	AMA	48.746533	6.32	270	Temperate	2006	12	116	10.5280821917808	76	117	41	45	182.819218618231	14.13	-2.74	-2.58	1.16	1.27	2.05	1.65	1.27	-1.5004	0.22958	1.6215	-0.78837	1.6217	-0.79038	-0.78837	-1.2567	-0.65184	0.39501	0.66264	1.4621	0.23395	0.66264	-1.4646	-1.1326	-0.46717	-0.4585	0.56916	0.33212	-0.4585	774	187.8
117	ABAL	Late	AMA	48.746533	6.32	270	Temperate	2006	14	140	10.5280821917808	76	117	41	45	390.06944051956	15.27	-2.74	-2.58	1.16	1.27	2.05	1.65	2.05	-1.5004	0.22958	1.6215	-0.78837	1.6217	-0.79038	1.6217	-1.2567	-0.65184	0.39501	0.66264	1.4621	0.23395	1.4621	-1.4646	-1.1326	-0.46717	-0.4585	0.56916	0.33212	0.56916	774	258
118	ABAL	Late	AMN	48.73333333	6.316666667	270	Temperate	2006	17	96	10.4904109589041	73	113	40	45	82.3294145669052	13	-2.74	-2.58	1.16	1.27	2.05	1.65	1.16	-1.5004	0.22958	1.6215	-0.78837	1.6217	-0.79038	1.6215	-1.2567	-0.65184	0.39501	0.66264	1.4621	0.23395	0.39501	-1.4646	-1.1326	-0.46717	-0.4585	0.56916	0.33212	-0.46717	774	173.8
119	ABAL	Late	WAL	48.36666667	7.083333333	370	Temperate	2008	29	116	10.1412294923934	64	83	19	23	260.519278907078	14.07	-0.79	-1.13	0.45	1.32	0.79	0.33	1.32	0.39855	-0.78842	0.55871	1.932	0.17222	-0.57248	1.932	0.1366	-0.19908	0.018197	1.346	1.4653	1.1818	1.346	0.54745	-0.93315	-0.78705	1.0199	1.0021	0.85668	1.0199	904.4	342.4
120	ABAL	Late	AMN	48.73333333	6.316666667	270	Temperate	2006	7	124	10.4904109589041	75	115	40	45	240.159566199363	14.54	-2.74	-2.58	1.16	1.27	2.05	1.65	1.27	-1.5004	0.22958	1.6215	-0.78837	1.6217	-0.79038	-0.78837	-1.2567	-0.65184	0.39501	0.66264	1.4621	0.23395	0.66264	-1.4646	-1.1326	-0.46717	-0.4585	0.56916	0.33212	-0.4585	774	188.4
121	ABAL	Late	AMN	48.73333333	6.316666667	270	Temperate	2006	8	110	10.4904109589041	75	115	40	45	132.992620520847	13.8	-2.74	-2.58	1.16	1.27	2.05	1.65	1.27	-1.5004	0.22958	1.6215	-0.78837	1.6217	-0.79038	-0.78837	-1.2567	-0.65184	0.39501	0.66264	1.4621	0.23395	0.66264	-1.4646	-1.1326	-0.46717	-0.4585	0.56916	0.33212	-0.4585	774	185.2
122	ABAL	Late	WAL	48.36666667	7.083333333	370	Temperate	2008	26	92	10.1412294923934	57	76	19	23	185.205835514588	12.72	-0.79	-1.13	0.45	1.32	0.79	0.33	0.45	0.39855	-0.78842	0.55871	1.932	0.17222	-0.57248	0.55871	0.1366	-0.19908	0.018197	1.346	1.4653	1.1818	0.018197	0.54745	-0.93315	-0.78705	1.0199	1.0021	0.85668	-0.78705	904.4	267.2
123	ABAL	Late	AMA	48.746533	6.32	270	Temperate	2006	15	151	10.5280821917808	76	117	41	45	465.913573287909	15.64	-2.74	-2.58	1.16	1.27	2.05	1.65	2.05	-1.5004	0.22958	1.6215	-0.78837	1.6217	-0.79038	1.6217	-1.2567	-0.65184	0.39501	0.66264	1.4621	0.23395	1.4621	-1.4646	-1.1326	-0.46717	-0.4585	0.56916	0.33212	0.56916	774	303.8
124	ABAL	Late	SER	38.76666667	16.51666667	1008	Mediterranean	2015	4	114	11.4016438356164	59	64	5	5	230.356844056557	13.41	-0.61	-0.28	-0.06	-0.42	-0.63	-0.76	-0.42	0.4634	1.1021	0.39051	-1.3016	-0.12908	1.1883	-1.3016	0.48904	0.85808	0.8945	0.32245	-0.58973	-0.59733	0.32245	0.73131	1.1336	0.71422	0.57967	0.447	0.54385	0.57967	2037.6	900.4
125	ABAL	Late	WAL	48.36666667	7.083333333	370	Temperate	2007	37	110	10.5205710895068	49	54	5	6	373.816845991334	13.76	1.79	2.05	2.37	1.27	1.76	2.28	1.27	-0.27223	0.91302	1.4194	-1.9141	1.2619	1.5816	-1.9141	-0.84737	0.098294	1.0637	0.35164	0.71046	0.94854	0.35164	1.601	1.049	0.76801	-0.47327	0.49219	1.241	-0.47327	1229.8	376
126	ABAL	Late	WAL	48.36666667	7.083333333	370	Temperate	2009	37	104	10.3735935386274	59	99	40	46	180.655569144596	13.46	-0.99	-0.72	-0.35	-0.87	-1.25	-1.17	-0.35	-1.132	0.86933	1.0288	-1.0332	-0.39396	-0.52019	1.0288	-1.2257	-0.23875	0.41057	0.39611	-0.24412	-1.1942	0.41057	0.1747	0.23053	0.14961	-0.70761	-0.39958	-0.58284	0.14961	963.4	225.2
127	ABAL	Late	AMN	48.73333333	6.316666667	270	Temperate	2006	6	124	10.4904109589041	75	115	40	45	240.159566199363	14.54	-2.74	-2.58	1.16	1.27	2.05	1.65	1.27	-1.5004	0.22958	1.6215	-0.78837	1.6217	-0.79038	-0.78837	-1.2567	-0.65184	0.39501	0.66264	1.4621	0.23395	0.66264	-1.4646	-1.1326	-0.46717	-0.4585	0.56916	0.33212	-0.4585	774	188.4
128	ABAL	Late	WAL	48.36666667	7.083333333	370	Temperate	2009	40	111	10.3735935386274	59	99	40	46	228.71376024588	13.84	-0.99	-0.72	-0.35	-0.87	-1.25	-1.17	-0.87	-1.132	0.86933	1.0288	-1.0332	-0.39396	-0.52019	-1.0332	-1.2257	-0.23875	0.41057	0.39611	-0.24412	-1.1942	0.39611	0.1747	0.23053	0.14961	-0.70761	-0.39958	-0.58284	-0.70761	963.4	259.2
129	ABAL	Late	AMN	48.73333333	6.316666667	270	Temperate	2006	2	117	10.4904109589041	75	115	40	45	189.716841022826	14.18	-2.74	-2.58	1.16	1.27	2.05	1.65	1.27	-1.5004	0.22958	1.6215	-0.78837	1.6217	-0.79038	-0.78837	-1.2567	-0.65184	0.39501	0.66264	1.4621	0.23395	0.66264	-1.4646	-1.1326	-0.46717	-0.4585	0.56916	0.33212	-0.4585	774	187.8
130	ABAL	Late	AMN	48.73333333	6.316666667	270	Temperate	2007	2	101	10.4369863013699	45	55	10	10	264.754106216007	13.27	1.9	2.19	2.38	1.71	1.89	2.26	2.38	-0.08882	1.5153	0.93487	-2.1288	1.2502	0.7893	0.93487	-0.91231	0.38879	1.3172	0.574	0.30081	0.19291	1.3172	0.55857	0.4516	1.1049	-0.28198	0.37494	0.97492	1.1049	930	271.8
131	ABAL	Late	AMN	48.73333333	6.316666667	270	Temperate	2006	1	124	10.4904109589041	75	115	40	45	240.159566199363	14.54	-2.74	-2.58	1.16	1.27	2.05	1.65	1.27	-1.5004	0.22958	1.6215	-0.78837	1.6217	-0.79038	-0.78837	-1.2567	-0.65184	0.39501	0.66264	1.4621	0.23395	0.66264	-1.4646	-1.1326	-0.46717	-0.4585	0.56916	0.33212	-0.4585	774	188.4
132	ABAL	Late	AMN	48.73333333	6.316666667	270	Temperate	2006	4	124	10.4904109589041	75	115	40	45	240.159566199363	14.54	-2.74	-2.58	1.16	1.27	2.05	1.65	1.27	-1.5004	0.22958	1.6215	-0.78837	1.6217	-0.79038	-0.78837	-1.2567	-0.65184	0.39501	0.66264	1.4621	0.23395	0.66264	-1.4646	-1.1326	-0.46717	-0.4585	0.56916	0.33212	-0.4585	774	188.4
133	ABAL	Late	SER	38.76666667	16.51666667	1008	Mediterranean	2015	3	118	11.4016438356164	59	64	5	5	255.45662822897	13.56	-0.61	-0.28	-0.06	-0.42	-0.63	-0.76	-0.42	0.4634	1.1021	0.39051	-1.3016	-0.12908	1.1883	-1.3016	0.48904	0.85808	0.8945	0.32245	-0.58973	-0.59733	0.32245	0.73131	1.1336	0.71422	0.57967	0.447	0.54385	0.57967	2037.6	906.2
134	ABAL	Late	WAL	48.36666667	7.083333333	370	Temperate	2007	35	114	10.5205710895068	49	54	5	6	417.818685254272	13.98	1.79	2.05	2.37	1.27	1.76	2.28	1.27	-0.27223	0.91302	1.4194	-1.9141	1.2619	1.5816	-1.9141	-0.84737	0.098294	1.0637	0.35164	0.71046	0.94854	0.35164	1.601	1.049	0.76801	-0.47327	0.49219	1.241	-0.47327	1229.8	376
135	ABAL	Late	WAL	48.36666667	7.083333333	370	Temperate	2007	40	107	10.5205710895068	49	54	5	6	357.156070426585	13.6	1.79	2.05	2.37	1.27	1.76	2.28	1.27	-0.27223	0.91302	1.4194	-1.9141	1.2619	1.5816	-1.9141	-0.84737	0.098294	1.0637	0.35164	0.71046	0.94854	0.35164	1.601	1.049	0.76801	-0.47327	0.49219	1.241	-0.47327	1229.8	376
136	ABAL	Late	AMN	48.73333333	6.316666667	270	Temperate	2006	5	159	10.4904109589041	75	115	40	45	518.695745768863	15.83	-2.74	-2.58	1.16	1.27	2.05	1.65	2.05	-1.5004	0.22958	1.6215	-0.78837	1.6217	-0.79038	1.6217	-1.2567	-0.65184	0.39501	0.66264	1.4621	0.23395	1.4621	-1.4646	-1.1326	-0.46717	-0.4585	0.56916	0.33212	0.56916	774	310.6
137	ABAL	Late	SER	38.76666667	16.51666667	1008	Mediterranean	2015	5	118	11.4016438356164	59	64	5	5	255.45662822897	13.56	-0.61	-0.28	-0.06	-0.42	-0.63	-0.76	-0.42	0.4634	1.1021	0.39051	-1.3016	-0.12908	1.1883	-1.3016	0.48904	0.85808	0.8945	0.32245	-0.58973	-0.59733	0.32245	0.73131	1.1336	0.71422	0.57967	0.447	0.54385	0.57967	2037.6	906.2
138	ABAL	Late	AMN	48.73333333	6.316666667	270	Temperate	2006	3	131	10.4904109589041	75	115	40	45	296.127677214509	14.88	-2.74	-2.58	1.16	1.27	2.05	1.65	1.27	-1.5004	0.22958	1.6215	-0.78837	1.6217	-0.79038	-0.78837	-1.2567	-0.65184	0.39501	0.66264	1.4621	0.23395	0.66264	-1.4646	-1.1326	-0.46717	-0.4585	0.56916	0.33212	-0.4585	774	234.8
139	ABBA	Late	ARV	48.43333333	-71.15	80	Boreal	1999	6	158	4.72301369863014	43	83	40	70	409.871671691519	15.76	0.66	-0.51	-0.53	-1.56	-2.67	-2.99	-2.67	0.057975	-0.87966	-0.79781	-1.3697	-1.6484	-0.85619	-1.6484	0.45318	-0.22441	-0.93277	-1.6932	-2.3061	-1.987	-2.3061	0.35247	0.42008	-0.19387	-0.78806	-1.6311	-2.0908	-1.6311	837.4	237.5
140	ABBA	Late	ARV	48.43333333	-71.15	80	Boreal	1999	2	151	4.72301369863014	43	83	40	70	333.554510604002	15.59	0.66	-0.51	-0.53	-1.56	-2.67	-2.99	-2.67	0.057975	-0.87966	-0.79781	-1.3697	-1.6484	-0.85619	-1.6484	0.45318	-0.22441	-0.93277	-1.6932	-2.3061	-1.987	-2.3061	0.35247	0.42008	-0.19387	-0.78806	-1.6311	-2.0908	-1.6311	837.4	192.5
141	ABBA	Late	SIM	48.21666667	-71.25	338	Boreal	2005	316	145	2.33506164378904	37	76	39	72	84.4175094262943	15.4	-1.4	-1.47	0.41	1.39	1.18	1.07	1.18	-1.7902	-0.49269	0.27106	1.0213	-1.4037	-0.10736	-1.4037	-0.89025	-1.1357	-1.0599	0.44487	-0.21701	-0.52644	-0.21701	-1.3859	-1.2557	-1.0766	-0.2978	-0.86588	-0.99376	-0.86588	821.6	174
142	ABBA	Late	SIM	48.21666667	-71.25	338	Boreal	2005	317	140	2.33506164378904	37	76	39	72	62.8388582494538	15.22	-1.4	-1.47	0.41	1.39	1.18	1.07	1.18	-1.7902	-0.49269	0.27106	1.0213	-1.4037	-0.10736	-1.4037	-0.89025	-1.1357	-1.0599	0.44487	-0.21701	-0.52644	-0.21701	-1.3859	-1.2557	-1.0766	-0.2978	-0.86588	-0.99376	-0.86588	821.6	170.9
143	ABBA	Late	L24	49.96666667	-72.5	430	Boreal	1998	607	142	1.63346899541209	25	54	29	71	151.444033466779	15.5	-1.3	-0.01	0.69	-0.92	-2.1	-2.07	-2.1	-0.58546	-0.44723	1.4336	-0.92566	-1.2079	-0.54593	-1.2079	-1.0278	-0.82814	0.12601	-0.040949	-0.63162	-1.4005	-0.63162	-0.94132	-1.0869	-0.78358	-0.80051	-0.93864	-1.1114	-0.93864	727	54.1
144	ABBA	Late	ARV	48.43333333	-71.15	80	Boreal	1999	4	151	4.72301369863014	43	83	40	70	333.554510604002	15.59	0.66	-0.51	-0.53	-1.56	-2.67	-2.99	-2.67	0.057975	-0.87966	-0.79781	-1.3697	-1.6484	-0.85619	-1.6484	0.45318	-0.22441	-0.93277	-1.6932	-2.3061	-1.987	-2.3061	0.35247	0.42008	-0.19387	-0.78806	-1.6311	-2.0908	-1.6311	837.4	192.5
145	ABBA	Late	L24	49.96666667	-72.5	430	Boreal	1998	618	134	1.63346899541209	25	54	29	71	93.7013377187566	15.16	-1.3	-0.01	0.69	-0.92	-2.1	-2.07	-0.92	-0.58546	-0.44723	1.4336	-0.92566	-1.2079	-0.54593	-0.92566	-1.0278	-0.82814	0.12601	-0.040949	-0.63162	-1.4005	-0.040949	-0.94132	-1.0869	-0.78358	-0.80051	-0.93864	-1.1114	-0.80051	727	47.5
146	ABBA	Late	L24	49.96666667	-72.5	430	Boreal	1998	619	142	1.63346899541209	25	54	29	71	151.444033466779	15.5	-1.3	-0.01	0.69	-0.92	-2.1	-2.07	-2.1	-0.58546	-0.44723	1.4336	-0.92566	-1.2079	-0.54593	-1.2079	-1.0278	-0.82814	0.12601	-0.040949	-0.63162	-1.4005	-0.63162	-0.94132	-1.0869	-0.78358	-0.80051	-0.93864	-1.1114	-0.93864	727	54.1
147	ABBA	Late	ARV	48.43333333	-71.15	80	Boreal	1999	1	158	4.72301369863014	43	83	40	70	409.871671691519	15.76	0.66	-0.51	-0.53	-1.56	-2.67	-2.99	-2.67	0.057975	-0.87966	-0.79781	-1.3697	-1.6484	-0.85619	-1.6484	0.45318	-0.22441	-0.93277	-1.6932	-2.3061	-1.987	-2.3061	0.35247	0.42008	-0.19387	-0.78806	-1.6311	-2.0908	-1.6311	837.4	237.5
148	ABBA	Late	SIM	48.21666667	-71.25	338	Boreal	2005	318	147	2.33506164378904	37	76	39	72	93.975709787634	15.46	-1.4	-1.47	0.41	1.39	1.18	1.07	1.18	-1.7902	-0.49269	0.27106	1.0213	-1.4037	-0.10736	-1.4037	-0.89025	-1.1357	-1.0599	0.44487	-0.21701	-0.52644	-0.21701	-1.3859	-1.2557	-1.0766	-0.2978	-0.86588	-0.99376	-0.86588	821.6	174
149	ABBA	Late	SIM	48.21666667	-71.25	338	Boreal	2005	315	143	2.33506164378904	37	76	39	72	71.509062020434	15.33	-1.4	-1.47	0.41	1.39	1.18	1.07	1.18	-1.7902	-0.49269	0.27106	1.0213	-1.4037	-0.10736	-1.4037	-0.89025	-1.1357	-1.0599	0.44487	-0.21701	-0.52644	-0.21701	-1.3859	-1.2557	-1.0766	-0.2978	-0.86588	-0.99376	-0.86588	821.6	174
150	ABBA	Late	L23	49.96666667	-72.5	380	Boreal	2000	530	159	0.513412195621918	38	81	43	72	137.573292325649	16	1.3	1.38	1.35	1.67	2.23	1.67	2.23	1.1008	0.11751	0.41919	0.77895	0.76511	-0.57764	0.76511	1.213	1.1763	0.81917	0.67103	0.99534	0.32312	0.99534	1.384	2.0377	1.4399	1.2615	1.2803	0.64498	1.2803	691.9	191.1
151	ABBA	Late	SIM	48.21666667	-71.25	338	Boreal	2006	321	138	3.2673356165726	40	73	33	70	116.533883978322	15.13	5.4	5.06	3.66	2.9	3.43	3.68	3.43	1.1815	0.95211	-0.9031	-0.17827	-0.26437	-0.40797	-0.26437	1.0783	0.99812	0.58431	-0.099115	-0.73681	-0.6419	-0.73681	2.2726	1.9004	1.4466	0.68547	0.19092	-0.10575	0.19092	706.8	170.4
152	ABBA	Late	L24	49.96666667	-72.5	430	Boreal	1998	614	142	1.63346899541209	25	54	29	71	151.444033466779	15.5	-1.3	-0.01	0.69	-0.92	-2.1	-2.07	-2.1	-0.58546	-0.44723	1.4336	-0.92566	-1.2079	-0.54593	-1.2079	-1.0278	-0.82814	0.12601	-0.040949	-0.63162	-1.4005	-0.63162	-0.94132	-1.0869	-0.78358	-0.80051	-0.93864	-1.1114	-0.93864	727	54.1
153	ABBA	Late	L24	49.96666667	-72.5	430	Boreal	1998	616	134	1.63346899541209	25	54	29	71	93.7013377187566	15.16	-1.3	-0.01	0.69	-0.92	-2.1	-2.07	-0.92	-0.58546	-0.44723	1.4336	-0.92566	-1.2079	-0.54593	-0.92566	-1.0278	-0.82814	0.12601	-0.040949	-0.63162	-1.4005	-0.040949	-0.94132	-1.0869	-0.78358	-0.80051	-0.93864	-1.1114	-0.80051	727	47.5
154	ABBA	Late	SIM2	48.2	-71.23333333	350	Boreal	2014	338	140	3.31125096745114	26	67	41	71	101.149850482336	15.21	-0.39	-0.79	-0.6	-0.13	-0.02	-0.68	-0.02	-1.6749	-1.1499	-0.29105	0.41972	0.31494	-0.56091	0.31494	-1.1439	-1.5959	-1.6057	-0.54449	0.26586	-0.11565	0.26586	0.11254	-1.0046	-1.1278	-1.1172	-0.84703	-1.0193	-0.84703	602.1	67.7
155	ABBA	Late	L23	49.96666667	-72.5	380	Boreal	2000	526	159	0.513412195621918	38	81	43	72	137.573292325649	16	1.3	1.38	1.35	1.67	2.23	1.67	2.23	1.1008	0.11751	0.41919	0.77895	0.76511	-0.57764	0.76511	1.213	1.1763	0.81917	0.67103	0.99534	0.32312	0.99534	1.384	2.0377	1.4399	1.2615	1.2803	0.64498	1.2803	691.9	191.1
156	ABBA	Late	SIM	48.21666667	-71.25	338	Boreal	2005	314	147	2.33506164378904	37	76	39	72	93.975709787634	15.46	-1.4	-1.47	0.41	1.39	1.18	1.07	1.18	-1.7902	-0.49269	0.27106	1.0213	-1.4037	-0.10736	-1.4037	-0.89025	-1.1357	-1.0599	0.44487	-0.21701	-0.52644	-0.21701	-1.3859	-1.2557	-1.0766	-0.2978	-0.86588	-0.99376	-0.86588	821.6	174
157	ABBA	Late	L24	49.96666667	-72.5	430	Boreal	1998	609	142	1.63346899541209	25	54	29	71	151.444033466779	15.5	-1.3	-0.01	0.69	-0.92	-2.1	-2.07	-2.1	-0.58546	-0.44723	1.4336	-0.92566	-1.2079	-0.54593	-1.2079	-1.0278	-0.82814	0.12601	-0.040949	-0.63162	-1.4005	-0.63162	-0.94132	-1.0869	-0.78358	-0.80051	-0.93864	-1.1114	-0.93864	727	54.1
158	ABBA	Late	L23	49.96666667	-72.5	380	Boreal	2000	525	152	0.513412195621918	37	80	43	72	114.775358690678	15.83	1.3	1.38	1.35	1.67	2.23	1.67	2.23	1.1008	0.11751	0.41919	0.77895	0.76511	-0.57764	0.76511	1.213	1.1763	0.81917	0.67103	0.99534	0.32312	0.99534	1.384	2.0377	1.4399	1.2615	1.2803	0.64498	1.2803	691.9	188.8
159	ABBA	Late	SIM	48.21666667	-71.25	338	Boreal	2005	320	147	2.33506164378904	37	76	39	72	93.975709787634	15.46	-1.4	-1.47	0.41	1.39	1.18	1.07	1.18	-1.7902	-0.49269	0.27106	1.0213	-1.4037	-0.10736	-1.4037	-0.89025	-1.1357	-1.0599	0.44487	-0.21701	-0.52644	-0.21701	-1.3859	-1.2557	-1.0766	-0.2978	-0.86588	-0.99376	-0.86588	821.6	174
160	ABBA	Late	L24	49.96666667	-72.5	430	Boreal	1998	612	142	1.63346899541209	25	54	29	71	151.444033466779	15.5	-1.3	-0.01	0.69	-0.92	-2.1	-2.07	-2.1	-0.58546	-0.44723	1.4336	-0.92566	-1.2079	-0.54593	-1.2079	-1.0278	-0.82814	0.12601	-0.040949	-0.63162	-1.4005	-0.63162	-0.94132	-1.0869	-0.78358	-0.80051	-0.93864	-1.1114	-0.93864	727	54.1
161	ABBA	Late	SIM2	48.2	-71.23333333	350	Boreal	2014	333	140	3.31125096745114	26	67	41	71	101.149850482336	15.21	-0.39	-0.79	-0.6	-0.13	-0.02	-0.68	-0.02	-1.6749	-1.1499	-0.29105	0.41972	0.31494	-0.56091	0.31494	-1.1439	-1.5959	-1.6057	-0.54449	0.26586	-0.11565	0.26586	0.11254	-1.0046	-1.1278	-1.1172	-0.84703	-1.0193	-0.84703	602.1	67.7
162	ABBA	Late	SIM	48.21666667	-71.25	338	Boreal	2005	319	157	2.33506164378904	37	76	39	72	212.807801883886	15.72	-1.4	-1.47	0.41	1.39	1.18	1.07	1.18	-1.7902	-0.49269	0.27106	1.0213	-1.4037	-0.10736	-1.4037	-0.89025	-1.1357	-1.0599	0.44487	-0.21701	-0.52644	-0.21701	-1.3859	-1.2557	-1.0766	-0.2978	-0.86588	-0.99376	-0.86588	821.6	191
163	ABBA	Late	L24	49.96666667	-72.5	430	Boreal	1999	636	128	1.35434709726849	25	68	43	83	64.3974970636978	14.85	0.95	-0.36	-0.88	-1.91	-2.95	-3.54	-1.91	0.7368	0.41216	-0.87163	-1.3637	-1.1947	-0.1844	-1.3637	1.0905	1.1064	0.080629	-1.1544	-1.961	-1.3291	-1.1544	0.683	0.70082	0.68938	0.17283	-0.48213	-1.0755	0.17283	731.3	76.1
164	ABBA	Late	L24	49.96666667	-72.5	430	Boreal	1999	639	148	1.35434709726849	29	73	44	84	153.239578098529	15.71	0.95	-0.36	-0.88	-1.91	-2.95	-3.54	-2.95	0.7368	0.41216	-0.87163	-1.3637	-1.1947	-0.1844	-1.1947	1.0905	1.1064	0.080629	-1.1544	-1.961	-1.3291	-1.961	0.683	0.70082	0.68938	0.17283	-0.48213	-1.0755	-0.48213	731.3	131.3
165	ABBA	Late	SIM	48.21666667	-71.25	338	Boreal	2008	328	141	1.9873798705082	30	65	35	65	92.2458528607514	15.23	2.97	3.62	4.71	4.74	3.85	4.78	3.85	-0.389	-0.16563	1.7118	1.9219	-0.14681	1.3689	-0.14681	0.42113	0.015648	0.87455	1.8561	1.6391	1.7294	1.6391	1.7812	0.74914	1.1665	1.4889	1.2349	1.6445	1.2349	600.6	110.8
166	ABBA	Late	SIM2	48.2	-71.23333333	350	Boreal	2014	335	140	3.31125096745114	26	67	41	71	101.149850482336	15.21	-0.39	-0.79	-0.6	-0.13	-0.02	-0.68	-0.02	-1.6749	-1.1499	-0.29105	0.41972	0.31494	-0.56091	0.31494	-1.1439	-1.5959	-1.6057	-0.54449	0.26586	-0.11565	0.26586	0.11254	-1.0046	-1.1278	-1.1172	-0.84703	-1.0193	-0.84703	602.1	67.7
167	ABBA	Late	SIM	48.21666667	-71.25	338	Boreal	2005	311	143	2.33506164378904	37	76	39	72	71.509062020434	15.33	-1.4	-1.47	0.41	1.39	1.18	1.07	1.18	-1.7902	-0.49269	0.27106	1.0213	-1.4037	-0.10736	-1.4037	-0.89025	-1.1357	-1.0599	0.44487	-0.21701	-0.52644	-0.21701	-1.3859	-1.2557	-1.0766	-0.2978	-0.86588	-0.99376	-0.86588	821.6	174
168	ABBA	Late	SIM	48.21666667	-71.25	338	Boreal	2005	312	164	2.33506164378904	37	76	39	72	309.003695401549	15.83	-1.4	-1.47	0.41	1.39	1.18	1.07	1.18	-1.7902	-0.49269	0.27106	1.0213	-1.4037	-0.10736	-1.4037	-0.89025	-1.1357	-1.0599	0.44487	-0.21701	-0.52644	-0.21701	-1.3859	-1.2557	-1.0766	-0.2978	-0.86588	-0.99376	-0.86588	821.6	210.6
169	ABBA	Late	SIM	48.21666667	-71.25	338	Boreal	2005	313	150	2.33506164378904	37	76	39	72	115.185742798313	15.55	-1.4	-1.47	0.41	1.39	1.18	1.07	1.18	-1.7902	-0.49269	0.27106	1.0213	-1.4037	-0.10736	-1.4037	-0.89025	-1.1357	-1.0599	0.44487	-0.21701	-0.52644	-0.21701	-1.3859	-1.2557	-1.0766	-0.2978	-0.86588	-0.99376	-0.86588	821.6	178.4
170	ABBA	Late	SIM2	48.2	-71.23333333	350	Boreal	2012	338	139	0.708847953216376	38	85	47	78	124.239815714756	15.15	2.6	1.86	1.32	1.62	1.78	3.07	1.78	-0.42472	-1.2249	-0.15	0.99167	0.34093	1.5528	0.34093	-0.53965	-0.86754	-0.96825	-0.12917	0.62727	1.64	0.62727	-0.29858	-1.4549	-1.2606	-0.45142	-0.063219	0.77087	-0.063219	665.7	150.3
171	ABBA	Late	L24	49.96666667	-72.5	430	Boreal	1998	610	142	1.63346899541209	25	54	29	71	151.444033466779	15.5	-1.3	-0.01	0.69	-0.92	-2.1	-2.07	-2.1	-0.58546	-0.44723	1.4336	-0.92566	-1.2079	-0.54593	-1.2079	-1.0278	-0.82814	0.12601	-0.040949	-0.63162	-1.4005	-0.63162	-0.94132	-1.0869	-0.78358	-0.80051	-0.93864	-1.1114	-0.93864	727	54.1
172	ABBA	Late	L24	49.96666667	-72.5	430	Boreal	1998	611	142	1.63346899541209	25	54	29	71	151.444033466779	15.5	-1.3	-0.01	0.69	-0.92	-2.1	-2.07	-2.1	-0.58546	-0.44723	1.4336	-0.92566	-1.2079	-0.54593	-1.2079	-1.0278	-0.82814	0.12601	-0.040949	-0.63162	-1.4005	-0.63162	-0.94132	-1.0869	-0.78358	-0.80051	-0.93864	-1.1114	-0.93864	727	54.1
173	ABBA	Late	SIM2	48.2	-71.23333333	350	Boreal	2013	338	124	2.96397374429224	27	83	56	85	82.313479085004	14.51	-1.84	-1.68	-2.06	-2.17	1	2.06	-2.17	-0.2154	-1.0799	-0.7451	0.10177	1.5447	1.0951	0.10177	-0.8858	-0.15389	-1.1252	-0.94338	0.86514	1.6811	-0.94338	-0.57713	-0.89171	-0.84205	-1.1942	0.52816	0.72856	-1.1942	772.3	190.8
174	ABBA	Late	L24	49.96666667	-72.5	430	Boreal	1999	634	128	1.35434709726849	25	68	43	83	64.3974970636978	14.85	0.95	-0.36	-0.88	-1.91	-2.95	-3.54	-1.91	0.7368	0.41216	-0.87163	-1.3637	-1.1947	-0.1844	-1.3637	1.0905	1.1064	0.080629	-1.1544	-1.961	-1.3291	-1.1544	0.683	0.70082	0.68938	0.17283	-0.48213	-1.0755	0.17283	731.3	76.1
175	ABBA	Late	L24	49.96666667	-72.5	430	Boreal	1999	635	128	1.35434709726849	25	68	43	83	64.3974970636978	14.85	0.95	-0.36	-0.88	-1.91	-2.95	-3.54	-1.91	0.7368	0.41216	-0.87163	-1.3637	-1.1947	-0.1844	-1.3637	1.0905	1.1064	0.080629	-1.1544	-1.961	-1.3291	-1.1544	0.683	0.70082	0.68938	0.17283	-0.48213	-1.0755	0.17283	731.3	76.1
176	ABBA	Late	L24	49.96666667	-72.5	430	Boreal	2001	629	157	1.33954006846849	29	70	41	69	224.067720527614	15.98	-1.16	-0.24	-0.34	-0.74	-1.23	-1.23	-1.23	-1.5973	1.1174	-0.39557	-0.22503	0.098883	0.33397	0.098883	-0.58022	0.21751	-0.64503	0.25549	-0.17189	0.13362	-0.17189	0.44961	-0.26902	-0.36612	-0.32778	-0.034042	-0.23667	-0.034042	754.7	94.7
177	ABBA	Late	SIM	48.21666667	-71.25	338	Boreal	2008	327	150	1.9873798705082	30	65	35	65	130.736742884778	15.53	2.97	3.62	4.71	4.74	3.85	4.78	3.85	-0.389	-0.16563	1.7118	1.9219	-0.14681	1.3689	-0.14681	0.42113	0.015648	0.87455	1.8561	1.6391	1.7294	1.6391	1.7812	0.74914	1.1665	1.4889	1.2349	1.6445	1.2349	600.6	131.1
178	ABBA	Late	ARV	48.43333333	-71.15	80	Boreal	1999	22	186	4.72301369863014	43	83	40	70	821.54671528359	15.77	0.66	-0.51	-0.53	-1.56	-2.67	-2.99	-2.99	0.057975	-0.87966	-0.79781	-1.3697	-1.6484	-0.85619	-0.85619	0.45318	-0.22441	-0.93277	-1.6932	-2.3061	-1.987	-1.987	0.35247	0.42008	-0.19387	-0.78806	-1.6311	-2.0908	-2.0908	837.4	272.5
179	ABBA	Late	SIM	48.21666667	-71.25	338	Boreal	2008	329	150	1.9873798705082	30	65	35	65	130.736742884778	15.53	2.97	3.62	4.71	4.74	3.85	4.78	3.85	-0.389	-0.16563	1.7118	1.9219	-0.14681	1.3689	-0.14681	0.42113	0.015648	0.87455	1.8561	1.6391	1.7294	1.6391	1.7812	0.74914	1.1665	1.4889	1.2349	1.6445	1.2349	600.6	131.1
180	ABBA	Late	ARV	48.43333333	-71.15	80	Boreal	1999	7	158	4.72301369863014	43	83	40	70	409.871671691519	15.76	0.66	-0.51	-0.53	-1.56	-2.67	-2.99	-2.67	0.057975	-0.87966	-0.79781	-1.3697	-1.6484	-0.85619	-1.6484	0.45318	-0.22441	-0.93277	-1.6932	-2.3061	-1.987	-2.3061	0.35247	0.42008	-0.19387	-0.78806	-1.6311	-2.0908	-1.6311	837.4	237.5
181	ABBA	Late	ARV	48.43333333	-71.15	80	Boreal	1999	8	158	4.72301369863014	43	83	40	70	409.871671691519	15.76	0.66	-0.51	-0.53	-1.56	-2.67	-2.99	-2.67	0.057975	-0.87966	-0.79781	-1.3697	-1.6484	-0.85619	-1.6484	0.45318	-0.22441	-0.93277	-1.6932	-2.3061	-1.987	-2.3061	0.35247	0.42008	-0.19387	-0.78806	-1.6311	-2.0908	-1.6311	837.4	237.5
182	ABBA	Late	ARV	48.43333333	-71.15	80	Boreal	1999	9	158	4.72301369863014	43	83	40	70	409.871671691519	15.76	0.66	-0.51	-0.53	-1.56	-2.67	-2.99	-2.67	0.057975	-0.87966	-0.79781	-1.3697	-1.6484	-0.85619	-1.6484	0.45318	-0.22441	-0.93277	-1.6932	-2.3061	-1.987	-2.3061	0.35247	0.42008	-0.19387	-0.78806	-1.6311	-2.0908	-1.6311	837.4	237.5
183	ABBA	Late	SIM2	48.2	-71.23333333	350	Boreal	2012	335	139	0.708847953216376	38	85	47	78	124.239815714756	15.15	2.6	1.86	1.32	1.62	1.78	3.07	1.78	-0.42472	-1.2249	-0.15	0.99167	0.34093	1.5528	0.34093	-0.53965	-0.86754	-0.96825	-0.12917	0.62727	1.64	0.62727	-0.29858	-1.4549	-1.2606	-0.45142	-0.063219	0.77087	-0.063219	665.7	150.3
184	ABBA	Late	SIM2	48.2	-71.23333333	350	Boreal	2013	333	140	2.96397374429224	29	85	56	85	187.60794470405	15.22	-1.84	-1.68	-2.06	-2.17	1	2.06	1	-0.2154	-1.0799	-0.7451	0.10177	1.5447	1.0951	1.5447	-0.8858	-0.15389	-1.1252	-0.94338	0.86514	1.6811	0.86514	-0.57713	-0.89171	-0.84205	-1.1942	0.52816	0.72856	0.52816	772.3	258.4
185	ABBA	Late	SIM2	48.2	-71.23333333	350	Boreal	2013	335	133	2.96397374429224	28	84	56	85	161.893154647334	14.93	-1.84	-1.68	-2.06	-2.17	1	2.06	-2.17	-0.2154	-1.0799	-0.7451	0.10177	1.5447	1.0951	0.10177	-0.8858	-0.15389	-1.1252	-0.94338	0.86514	1.6811	-0.94338	-0.57713	-0.89171	-0.84205	-1.1942	0.52816	0.72856	-1.1942	772.3	239.5
186	ABBA	Late	ARV	48.43333333	-71.15	80	Boreal	2000	30	147	2.95406162464986	43	81	38	63	152.829836940103	15.46	1.98	2.21	1.99	2.99	3.65	2.92	3.65	1.1929	0.20126	0.19603	1.1432	0.63881	-0.69347	0.63881	0.89738	0.79589	0.71285	0.77972	0.99995	0.40181	0.99995	0.72547	1.2642	1.0122	1.0376	1.0916	0.71077	1.0916	911.4	325.3
187	ABBA	Late	L24	49.96666667	-72.5	430	Boreal	1999	631	141	1.35434709726849	29	73	44	84	123.73500419855	15.45	0.95	-0.36	-0.88	-1.91	-2.95	-3.54	-2.95	0.7368	0.41216	-0.87163	-1.3637	-1.1947	-0.1844	-1.1947	1.0905	1.1064	0.080629	-1.1544	-1.961	-1.3291	-1.961	0.683	0.70082	0.68938	0.17283	-0.48213	-1.0755	-0.48213	731.3	101.7
188	ABBA	Late	L24	49.96666667	-72.5	430	Boreal	2001	628	143	1.33954006846849	28	69	41	69	127.325902622412	15.55	-1.16	-0.24	-0.34	-0.74	-1.23	-1.23	-1.23	-1.5973	1.1174	-0.39557	-0.22503	0.098883	0.33397	0.098883	-0.58022	0.21751	-0.64503	0.25549	-0.17189	0.13362	-0.17189	0.44961	-0.26902	-0.36612	-0.32778	-0.034042	-0.23667	-0.034042	754.7	14.2
189	ABBA	Late	ARV	48.43333333	-71.15	80	Boreal	1999	20	151	4.72301369863014	43	83	40	70	333.554510604002	15.59	0.66	-0.51	-0.53	-1.56	-2.67	-2.99	-2.67	0.057975	-0.87966	-0.79781	-1.3697	-1.6484	-0.85619	-1.6484	0.45318	-0.22441	-0.93277	-1.6932	-2.3061	-1.987	-2.3061	0.35247	0.42008	-0.19387	-0.78806	-1.6311	-2.0908	-1.6311	837.4	192.5
190	ABBA	Late	ARV	48.43333333	-71.15	80	Boreal	1999	21	172	4.72301369863014	43	83	40	70	584.954154024114	15.9	0.66	-0.51	-0.53	-1.56	-2.67	-2.99	-2.99	0.057975	-0.87966	-0.79781	-1.3697	-1.6484	-0.85619	-0.85619	0.45318	-0.22441	-0.93277	-1.6932	-2.3061	-1.987	-1.987	0.35247	0.42008	-0.19387	-0.78806	-1.6311	-2.0908	-2.0908	837.4	249.5
191	ABBA	Late	ARV	48.43333333	-71.15	80	Boreal	2000	8	150	2.95406162464986	43	81	38	63	167.006454705416	15.56	1.98	2.21	1.99	2.99	3.65	2.92	3.65	1.1929	0.20126	0.19603	1.1432	0.63881	-0.69347	0.63881	0.89738	0.79589	0.71285	0.77972	0.99995	0.40181	0.99995	0.72547	1.2642	1.0122	1.0376	1.0916	0.71077	1.0916	911.4	326.3
192	ABBA	Late	ARV	48.43333333	-71.15	80	Boreal	1999	23	158	4.72301369863014	43	83	40	70	409.871671691519	15.76	0.66	-0.51	-0.53	-1.56	-2.67	-2.99	-2.67	0.057975	-0.87966	-0.79781	-1.3697	-1.6484	-0.85619	-1.6484	0.45318	-0.22441	-0.93277	-1.6932	-2.3061	-1.987	-2.3061	0.35247	0.42008	-0.19387	-0.78806	-1.6311	-2.0908	-1.6311	837.4	237.5
193	ABBA	Late	SIM	48.21666667	-71.25	338	Boreal	2008	330	141	1.9873798705082	30	65	35	65	92.2458528607514	15.23	2.97	3.62	4.71	4.74	3.85	4.78	3.85	-0.389	-0.16563	1.7118	1.9219	-0.14681	1.3689	-0.14681	0.42113	0.015648	0.87455	1.8561	1.6391	1.7294	1.6391	1.7812	0.74914	1.1665	1.4889	1.2349	1.6445	1.2349	600.6	110.8
194	ABBA	Late	SIM2	48.2	-71.23333333	350	Boreal	2011	341	144	2.80569981583794	34	77	43	77	111.608739646948	15.34	1.75	1.54	2.93	3.06	4.08	3.98	4.08	-1.2292	-0.64057	1.8573	0.6128	1.3194	0.46013	1.3194	-0.66149	-0.75006	0.47668	1.2057	1.8213	1.3076	1.8213	1.2604	1.055	0.078668	0.43062	1.1018	1.1846	1.1018	1001.9	275.3
195	ABBA	Late	SIM2	48.2	-71.23333333	350	Boreal	2011	342	144	2.80569981583794	34	77	43	77	111.608739646948	15.34	1.75	1.54	2.93	3.06	4.08	3.98	4.08	-1.2292	-0.64057	1.8573	0.6128	1.3194	0.46013	1.3194	-0.66149	-0.75006	0.47668	1.2057	1.8213	1.3076	1.8213	1.2604	1.055	0.078668	0.43062	1.1018	1.1846	1.1018	1001.9	275.3
196	ABBA	Late	ARV	48.43333333	-71.15	80	Boreal	1999	10	158	4.72301369863014	43	83	40	70	409.871671691519	15.76	0.66	-0.51	-0.53	-1.56	-2.67	-2.99	-2.67	0.057975	-0.87966	-0.79781	-1.3697	-1.6484	-0.85619	-1.6484	0.45318	-0.22441	-0.93277	-1.6932	-2.3061	-1.987	-2.3061	0.35247	0.42008	-0.19387	-0.78806	-1.6311	-2.0908	-1.6311	837.4	237.5
197	ABBA	Late	ARV	48.43333333	-71.15	80	Boreal	2000	27	150	2.95406162464986	43	81	38	63	167.006454705416	15.56	1.98	2.21	1.99	2.99	3.65	2.92	3.65	1.1929	0.20126	0.19603	1.1432	0.63881	-0.69347	0.63881	0.89738	0.79589	0.71285	0.77972	0.99995	0.40181	0.99995	0.72547	1.2642	1.0122	1.0376	1.0916	0.71077	1.0916	911.4	326.3
198	ABBA	Late	ARV	48.43333333	-71.15	80	Boreal	2000	29	147	2.95406162464986	43	81	38	63	152.829836940103	15.46	1.98	2.21	1.99	2.99	3.65	2.92	3.65	1.1929	0.20126	0.19603	1.1432	0.63881	-0.69347	0.63881	0.89738	0.79589	0.71285	0.77972	0.99995	0.40181	0.99995	0.72547	1.2642	1.0122	1.0376	1.0916	0.71077	1.0916	911.4	325.3
199	ABBA	Late	ARV	48.43333333	-71.15	80	Boreal	1999	17	158	4.72301369863014	43	83	40	70	409.871671691519	15.76	0.66	-0.51	-0.53	-1.56	-2.67	-2.99	-2.67	0.057975	-0.87966	-0.79781	-1.3697	-1.6484	-0.85619	-1.6484	0.45318	-0.22441	-0.93277	-1.6932	-2.3061	-1.987	-2.3061	0.35247	0.42008	-0.19387	-0.78806	-1.6311	-2.0908	-1.6311	837.4	237.5
200	ABBA	Late	L24	49.96666667	-72.5	430	Boreal	2000	639	162	-0.0376315966994536	44	81	37	71	110.642044283511	16.06	1.3	1.38	1.35	1.67	2.23	1.67	2.23	1.1008	0.11751	0.41919	0.77895	0.76511	-0.57764	0.76511	1.213	1.1763	0.81917	0.67103	0.99534	0.32312	0.99534	1.384	2.0377	1.4399	1.2615	1.2803	0.64498	1.2803	612.6	104.3
201	ABBA	Late	ARV	48.43333333	-71.15	80	Boreal	1999	19	151	4.72301369863014	43	83	40	70	333.554510604002	15.59	0.66	-0.51	-0.53	-1.56	-2.67	-2.99	-2.67	0.057975	-0.87966	-0.79781	-1.3697	-1.6484	-0.85619	-1.6484	0.45318	-0.22441	-0.93277	-1.6932	-2.3061	-1.987	-2.3061	0.35247	0.42008	-0.19387	-0.78806	-1.6311	-2.0908	-1.6311	837.4	192.5
202	ABBA	Late	SIM	48.21666667	-71.25	338	Boreal	2008	325	144	1.9873798705082	30	65	35	65	102.032927347197	15.34	2.97	3.62	4.71	4.74	3.85	4.78	3.85	-0.389	-0.16563	1.7118	1.9219	-0.14681	1.3689	-0.14681	0.42113	0.015648	0.87455	1.8561	1.6391	1.7294	1.6391	1.7812	0.74914	1.1665	1.4889	1.2349	1.6445	1.2349	600.6	117.7
203	ABBA	Late	SIM	48.21666667	-71.25	338	Boreal	2008	326	147	1.9873798705082	30	65	35	65	122.070285293934	15.44	2.97	3.62	4.71	4.74	3.85	4.78	3.85	-0.389	-0.16563	1.7118	1.9219	-0.14681	1.3689	-0.14681	0.42113	0.015648	0.87455	1.8561	1.6391	1.7294	1.6391	1.7812	0.74914	1.1665	1.4889	1.2349	1.6445	1.2349	600.6	120.6
204	ABBA	Late	L23	49.96666667	-72.5	380	Boreal	1998	522	149	2.16095890410959	25	57	32	71	213.732439842243	15.75	-1.3	-0.01	0.69	-0.92	-2.1	-2.07	-2.1	-0.58546	-0.44723	1.4336	-0.92566	-1.2079	-0.54593	-1.2079	-1.0278	-0.82814	0.12601	-0.040949	-0.63162	-1.4005	-0.63162	-0.94132	-1.0869	-0.78358	-0.80051	-0.93864	-1.1114	-0.93864	713.2	63.4
205	ABBA	Late	SIM2	48.2	-71.23333333	350	Boreal	2011	333	144	2.80569981583794	34	77	43	77	111.608739646948	15.34	1.75	1.54	2.93	3.06	4.08	3.98	4.08	-1.2292	-0.64057	1.8573	0.6128	1.3194	0.46013	1.3194	-0.66149	-0.75006	0.47668	1.2057	1.8213	1.3076	1.8213	1.2604	1.055	0.078668	0.43062	1.1018	1.1846	1.1018	1001.9	275.3
206	ABBA	Late	ARV	48.43333333	-71.15	80	Boreal	1999	27	151	4.72301369863014	43	83	40	70	333.554510604002	15.59	0.66	-0.51	-0.53	-1.56	-2.67	-2.99	-2.67	0.057975	-0.87966	-0.79781	-1.3697	-1.6484	-0.85619	-1.6484	0.45318	-0.22441	-0.93277	-1.6932	-2.3061	-1.987	-2.3061	0.35247	0.42008	-0.19387	-0.78806	-1.6311	-2.0908	-1.6311	837.4	192.5
207	ABBA	Late	ARV	48.43333333	-71.15	80	Boreal	1999	29	165	4.72301369863014	43	83	40	70	521.679732027147	15.86	0.66	-0.51	-0.53	-1.56	-2.67	-2.99	-2.67	0.057975	-0.87966	-0.79781	-1.3697	-1.6484	-0.85619	-1.6484	0.45318	-0.22441	-0.93277	-1.6932	-2.3061	-1.987	-2.3061	0.35247	0.42008	-0.19387	-0.78806	-1.6311	-2.0908	-1.6311	837.4	246.3
208	ABBA	Late	SIM	48.21666667	-71.25	338	Boreal	2006	322	138	3.2673356165726	40	73	33	70	116.533883978322	15.13	5.4	5.06	3.66	2.9	3.43	3.68	3.43	1.1815	0.95211	-0.9031	-0.17827	-0.26437	-0.40797	-0.26437	1.0783	0.99812	0.58431	-0.099115	-0.73681	-0.6419	-0.73681	2.2726	1.9004	1.4466	0.68547	0.19092	-0.10575	0.19092	706.8	170.4
209	ABBA	Late	ARV	48.43333333	-71.15	80	Boreal	2000	22	154	2.95406162464986	43	81	38	63	199.584254691205	15.67	1.98	2.21	1.99	2.99	3.65	2.92	3.65	1.1929	0.20126	0.19603	1.1432	0.63881	-0.69347	0.63881	0.89738	0.79589	0.71285	0.77972	0.99995	0.40181	0.99995	0.72547	1.2642	1.0122	1.0376	1.0916	0.71077	1.0916	911.4	334.3
210	ABBA	Late	ARV	48.43333333	-71.15	80	Boreal	2000	23	147	2.95406162464986	43	81	38	63	152.829836940103	15.46	1.98	2.21	1.99	2.99	3.65	2.92	3.65	1.1929	0.20126	0.19603	1.1432	0.63881	-0.69347	0.63881	0.89738	0.79589	0.71285	0.77972	0.99995	0.40181	0.99995	0.72547	1.2642	1.0122	1.0376	1.0916	0.71077	1.0916	911.4	325.3
211	ABBA	Late	L24	49.96666667	-72.5	430	Boreal	1999	633	141	1.35434709726849	29	73	44	84	123.73500419855	15.45	0.95	-0.36	-0.88	-1.91	-2.95	-3.54	-2.95	0.7368	0.41216	-0.87163	-1.3637	-1.1947	-0.1844	-1.1947	1.0905	1.1064	0.080629	-1.1544	-1.961	-1.3291	-1.961	0.683	0.70082	0.68938	0.17283	-0.48213	-1.0755	-0.48213	731.3	101.7
212	ABBA	Late	L24	49.96666667	-72.5	430	Boreal	1999	632	155	1.35434709726849	29	73	44	84	210.362540415972	15.92	0.95	-0.36	-0.88	-1.91	-2.95	-3.54	-2.95	0.7368	0.41216	-0.87163	-1.3637	-1.1947	-0.1844	-1.1947	1.0905	1.1064	0.080629	-1.1544	-1.961	-1.3291	-1.961	0.683	0.70082	0.68938	0.17283	-0.48213	-1.0755	-0.48213	731.3	160.8
213	ABBA	Late	ARV	48.43333333	-71.15	80	Boreal	1999	12	158	4.72301369863014	43	83	40	70	409.871671691519	15.76	0.66	-0.51	-0.53	-1.56	-2.67	-2.99	-2.67	0.057975	-0.87966	-0.79781	-1.3697	-1.6484	-0.85619	-1.6484	0.45318	-0.22441	-0.93277	-1.6932	-2.3061	-1.987	-2.3061	0.35247	0.42008	-0.19387	-0.78806	-1.6311	-2.0908	-1.6311	837.4	237.5
214	ABBA	Late	L23	49.96666667	-72.5	380	Boreal	1998	513	149	2.16095890410959	25	57	32	71	213.732439842243	15.75	-1.3	-0.01	0.69	-0.92	-2.1	-2.07	-2.1	-0.58546	-0.44723	1.4336	-0.92566	-1.2079	-0.54593	-1.2079	-1.0278	-0.82814	0.12601	-0.040949	-0.63162	-1.4005	-0.63162	-0.94132	-1.0869	-0.78358	-0.80051	-0.93864	-1.1114	-0.93864	713.2	63.4
215	ABBA	Late	L23	49.96666667	-72.5	380	Boreal	1998	517	146	2.16095890410959	25	57	32	71	194.371001984032	15.65	-1.3	-0.01	0.69	-0.92	-2.1	-2.07	-2.1	-0.58546	-0.44723	1.4336	-0.92566	-1.2079	-0.54593	-1.2079	-1.0278	-0.82814	0.12601	-0.040949	-0.63162	-1.4005	-0.63162	-0.94132	-1.0869	-0.78358	-0.80051	-0.93864	-1.1114	-0.93864	713.2	54.1
216	ABBA	Late	L23	49.96666667	-72.5	380	Boreal	1998	520	146	2.16095890410959	25	57	32	71	194.371001984032	15.65	-1.3	-0.01	0.69	-0.92	-2.1	-2.07	-2.1	-0.58546	-0.44723	1.4336	-0.92566	-1.2079	-0.54593	-1.2079	-1.0278	-0.82814	0.12601	-0.040949	-0.63162	-1.4005	-0.63162	-0.94132	-1.0869	-0.78358	-0.80051	-0.93864	-1.1114	-0.93864	713.2	54.1
217	ABBA	Late	ARV	48.43333333	-71.15	80	Boreal	2000	7	150	2.95406162464986	43	81	38	63	167.006454705416	15.56	1.98	2.21	1.99	2.99	3.65	2.92	3.65	1.1929	0.20126	0.19603	1.1432	0.63881	-0.69347	0.63881	0.89738	0.79589	0.71285	0.77972	0.99995	0.40181	0.99995	0.72547	1.2642	1.0122	1.0376	1.0916	0.71077	1.0916	911.4	326.3
218	ABBA	Late	L23	49.96666667	-72.5	380	Boreal	1998	523	149	2.16095890410959	25	57	32	71	213.732439842243	15.75	-1.3	-0.01	0.69	-0.92	-2.1	-2.07	-2.1	-0.58546	-0.44723	1.4336	-0.92566	-1.2079	-0.54593	-1.2079	-1.0278	-0.82814	0.12601	-0.040949	-0.63162	-1.4005	-0.63162	-0.94132	-1.0869	-0.78358	-0.80051	-0.93864	-1.1114	-0.93864	713.2	63.4
219	ABBA	Late	SIM2	48.2	-71.23333333	350	Boreal	2011	335	144	2.80569981583794	34	77	43	77	111.608739646948	15.34	1.75	1.54	2.93	3.06	4.08	3.98	4.08	-1.2292	-0.64057	1.8573	0.6128	1.3194	0.46013	1.3194	-0.66149	-0.75006	0.47668	1.2057	1.8213	1.3076	1.8213	1.2604	1.055	0.078668	0.43062	1.1018	1.1846	1.1018	1001.9	275.3
220	ABBA	Late	SIM2	48.2	-71.23333333	350	Boreal	2011	338	140	2.80569981583794	34	77	43	77	79.9396666196575	15.2	1.75	1.54	2.93	3.06	4.08	3.98	4.08	-1.2292	-0.64057	1.8573	0.6128	1.3194	0.46013	1.3194	-0.66149	-0.75006	0.47668	1.2057	1.8213	1.3076	1.8213	1.2604	1.055	0.078668	0.43062	1.1018	1.1846	1.1018	1001.9	270.7
221	ABBA	Late	ARV	48.43333333	-71.15	80	Boreal	1999	30	151	4.72301369863014	43	83	40	70	333.554510604002	15.59	0.66	-0.51	-0.53	-1.56	-2.67	-2.99	-2.67	0.057975	-0.87966	-0.79781	-1.3697	-1.6484	-0.85619	-1.6484	0.45318	-0.22441	-0.93277	-1.6932	-2.3061	-1.987	-2.3061	0.35247	0.42008	-0.19387	-0.78806	-1.6311	-2.0908	-1.6311	837.4	192.5
222	ABBA	Late	L24	49.96666667	-72.5	430	Boreal	1998	620	142	1.63346899541209	25	54	29	71	151.444033466779	15.5	-1.3	-0.01	0.69	-0.92	-2.1	-2.07	-2.1	-0.58546	-0.44723	1.4336	-0.92566	-1.2079	-0.54593	-1.2079	-1.0278	-0.82814	0.12601	-0.040949	-0.63162	-1.4005	-0.63162	-0.94132	-1.0869	-0.78358	-0.80051	-0.93864	-1.1114	-0.93864	727	54.1
223	ABBA	Late	L23	49.96666667	-72.5	380	Boreal	1998	509	149	2.16095890410959	25	57	32	71	213.732439842243	15.75	-1.3	-0.01	0.69	-0.92	-2.1	-2.07	-2.1	-0.58546	-0.44723	1.4336	-0.92566	-1.2079	-0.54593	-1.2079	-1.0278	-0.82814	0.12601	-0.040949	-0.63162	-1.4005	-0.63162	-0.94132	-1.0869	-0.78358	-0.80051	-0.93864	-1.1114	-0.93864	713.2	63.4
224	ABBA	Late	SIM2	48.2	-71.23333333	350	Boreal	2012	333	135	0.708847953216376	37	84	47	78	107.423123490548	14.98	2.6	1.86	1.32	1.62	1.78	3.07	1.62	-0.42472	-1.2249	-0.15	0.99167	0.34093	1.5528	0.99167	-0.53965	-0.86754	-0.96825	-0.12917	0.62727	1.64	-0.12917	-0.29858	-1.4549	-1.2606	-0.45142	-0.063219	0.77087	-0.45142	665.7	143.7
225	ABBA	Late	L23	49.96666667	-72.5	380	Boreal	1998	511	142	2.16095890410959	25	57	32	71	172.276690883881	15.5	-1.3	-0.01	0.69	-0.92	-2.1	-2.07	-2.1	-0.58546	-0.44723	1.4336	-0.92566	-1.2079	-0.54593	-1.2079	-1.0278	-0.82814	0.12601	-0.040949	-0.63162	-1.4005	-0.63162	-0.94132	-1.0869	-0.78358	-0.80051	-0.93864	-1.1114	-0.93864	713.2	54.1
226	ABBA	Late	L24	49.96666667	-72.5	430	Boreal	2000	635	156	-0.0376315966994536	41	78	37	71	99.6496382604507	15.94	1.3	1.38	1.35	1.67	2.23	1.67	2.23	1.1008	0.11751	0.41919	0.77895	0.76511	-0.57764	0.76511	1.213	1.1763	0.81917	0.67103	0.99534	0.32312	0.99534	1.384	2.0377	1.4399	1.2615	1.2803	0.64498	1.2803	612.6	93.1
227	ABBA	Late	L24	49.96666667	-72.5	430	Boreal	2000	636	162	-0.0376315966994536	44	81	37	71	110.642044283511	16.06	1.3	1.38	1.35	1.67	2.23	1.67	2.23	1.1008	0.11751	0.41919	0.77895	0.76511	-0.57764	0.76511	1.213	1.1763	0.81917	0.67103	0.99534	0.32312	0.99534	1.384	2.0377	1.4399	1.2615	1.2803	0.64498	1.2803	612.6	104.3
228	ABBA	Late	L24	49.96666667	-72.5	430	Boreal	2001	627	143	1.33954006846849	28	69	41	69	127.325902622412	15.55	-1.16	-0.24	-0.34	-0.74	-1.23	-1.23	-1.23	-1.5973	1.1174	-0.39557	-0.22503	0.098883	0.33397	0.098883	-0.58022	0.21751	-0.64503	0.25549	-0.17189	0.13362	-0.17189	0.44961	-0.26902	-0.36612	-0.32778	-0.034042	-0.23667	-0.034042	754.7	14.2
229	ABBA	Late	SIM	48.21666667	-71.25	338	Boreal	2008	324	133	1.9873798705082	30	65	35	65	52.4807147090232	14.9	2.97	3.62	4.71	4.74	3.85	4.78	4.74	-0.389	-0.16563	1.7118	1.9219	-0.14681	1.3689	1.9219	0.42113	0.015648	0.87455	1.8561	1.6391	1.7294	1.8561	1.7812	0.74914	1.1665	1.4889	1.2349	1.6445	1.4889	600.6	101.8
230	ABBA	Late	SIM	48.21666667	-71.25	338	Boreal	2006	329	142	3.2673356165726	40	73	33	70	129.862285839487	15.28	5.4	5.06	3.66	2.9	3.43	3.68	3.43	1.1815	0.95211	-0.9031	-0.17827	-0.26437	-0.40797	-0.26437	1.0783	0.99812	0.58431	-0.099115	-0.73681	-0.6419	-0.73681	2.2726	1.9004	1.4466	0.68547	0.19092	-0.10575	0.19092	706.8	189.4
231	ABBA	Late	L23	49.96666667	-72.5	380	Boreal	1999	523	141	1.84153104110137	26	71	45	85	166.488914611212	15.45	0.95	-0.36	-0.88	-1.91	-2.95	-3.54	-2.95	0.7368	0.41216	-0.87163	-1.3637	-1.1947	-0.1844	-1.1947	1.0905	1.1064	0.080629	-1.1544	-1.961	-1.3291	-1.961	0.683	0.70082	0.68938	0.17283	-0.48213	-1.0755	-0.48213	892.9	124.4
232	ABBA	Late	L23	49.96666667	-72.5	380	Boreal	1998	525	142	2.16095890410959	25	57	32	71	172.276690883881	15.5	-1.3	-0.01	0.69	-0.92	-2.1	-2.07	-2.1	-0.58546	-0.44723	1.4336	-0.92566	-1.2079	-0.54593	-1.2079	-1.0278	-0.82814	0.12601	-0.040949	-0.63162	-1.4005	-0.63162	-0.94132	-1.0869	-0.78358	-0.80051	-0.93864	-1.1114	-0.93864	713.2	54.1
233	ABBA	Late	L24	49.96666667	-72.5	430	Boreal	2000	627	159	-0.0376315966994536	41	78	37	71	110.642044283511	16	1.3	1.38	1.35	1.67	2.23	1.67	2.23	1.1008	0.11751	0.41919	0.77895	0.76511	-0.57764	0.76511	1.213	1.1763	0.81917	0.67103	0.99534	0.32312	0.99534	1.384	2.0377	1.4399	1.2615	1.2803	0.64498	1.2803	612.6	93.1
234	ABBA	Late	SIM2	48.2	-71.23333333	350	Boreal	2011	340	140	2.80569981583794	34	77	43	77	79.9396666196575	15.2	1.75	1.54	2.93	3.06	4.08	3.98	4.08	-1.2292	-0.64057	1.8573	0.6128	1.3194	0.46013	1.3194	-0.66149	-0.75006	0.47668	1.2057	1.8213	1.3076	1.8213	1.2604	1.055	0.078668	0.43062	1.1018	1.1846	1.1018	1001.9	270.7
235	ABBA	Late	L23	49.96666667	-72.5	380	Boreal	2000	522	159	0.513412195621918	38	81	43	72	137.573292325649	16	1.3	1.38	1.35	1.67	2.23	1.67	2.23	1.1008	0.11751	0.41919	0.77895	0.76511	-0.57764	0.76511	1.213	1.1763	0.81917	0.67103	0.99534	0.32312	0.99534	1.384	2.0377	1.4399	1.2615	1.2803	0.64498	1.2803	691.9	191.1
236	ABBA	Late	L23	49.96666667	-72.5	380	Boreal	2000	523	152	0.513412195621918	37	80	43	72	114.775358690678	15.83	1.3	1.38	1.35	1.67	2.23	1.67	2.23	1.1008	0.11751	0.41919	0.77895	0.76511	-0.57764	0.76511	1.213	1.1763	0.81917	0.67103	0.99534	0.32312	0.99534	1.384	2.0377	1.4399	1.2615	1.2803	0.64498	1.2803	691.9	188.8
237	ABBA	Late	L24	49.96666667	-72.5	430	Boreal	1999	627	148	1.35434709726849	29	73	44	84	153.239578098529	15.71	0.95	-0.36	-0.88	-1.91	-2.95	-3.54	-2.95	0.7368	0.41216	-0.87163	-1.3637	-1.1947	-0.1844	-1.1947	1.0905	1.1064	0.080629	-1.1544	-1.961	-1.3291	-1.961	0.683	0.70082	0.68938	0.17283	-0.48213	-1.0755	-0.48213	731.3	131.3
238	ABBA	Late	L24	49.96666667	-72.5	430	Boreal	2000	634	166	-0.0376315966994536	44	81	37	71	134.755183151121	16.11	1.3	1.38	1.35	1.67	2.23	1.67	2.23	1.1008	0.11751	0.41919	0.77895	0.76511	-0.57764	0.76511	1.213	1.1763	0.81917	0.67103	0.99534	0.32312	0.99534	1.384	2.0377	1.4399	1.2615	1.2803	0.64498	1.2803	612.6	104.3
239	ABBA	Late	SIM	48.21666667	-71.25	338	Boreal	2006	325	146	3.2673356165726	41	74	33	70	146.667321583779	15.42	5.4	5.06	3.66	2.9	3.43	3.68	3.43	1.1815	0.95211	-0.9031	-0.17827	-0.26437	-0.40797	-0.26437	1.0783	0.99812	0.58431	-0.099115	-0.73681	-0.6419	-0.73681	2.2726	1.9004	1.4466	0.68547	0.19092	-0.10575	0.19092	706.8	203.6
240	ABBA	Late	L24	49.96666667	-72.5	430	Boreal	1999	628	141	1.35434709726849	29	73	44	84	123.73500419855	15.45	0.95	-0.36	-0.88	-1.91	-2.95	-3.54	-2.95	0.7368	0.41216	-0.87163	-1.3637	-1.1947	-0.1844	-1.1947	1.0905	1.1064	0.080629	-1.1544	-1.961	-1.3291	-1.961	0.683	0.70082	0.68938	0.17283	-0.48213	-1.0755	-0.48213	731.3	101.7
241	ABBA	Late	L24	49.96666667	-72.5	430	Boreal	1999	629	148	1.35434709726849	29	73	44	84	153.239578098529	15.71	0.95	-0.36	-0.88	-1.91	-2.95	-3.54	-2.95	0.7368	0.41216	-0.87163	-1.3637	-1.1947	-0.1844	-1.1947	1.0905	1.1064	0.080629	-1.1544	-1.961	-1.3291	-1.961	0.683	0.70082	0.68938	0.17283	-0.48213	-1.0755	-0.48213	731.3	131.3
242	ABBA	Late	SIM	48.21666667	-71.25	338	Boreal	2006	328	138	3.2673356165726	40	73	33	70	116.533883978322	15.13	5.4	5.06	3.66	2.9	3.43	3.68	3.43	1.1815	0.95211	-0.9031	-0.17827	-0.26437	-0.40797	-0.26437	1.0783	0.99812	0.58431	-0.099115	-0.73681	-0.6419	-0.73681	2.2726	1.9004	1.4466	0.68547	0.19092	-0.10575	0.19092	706.8	170.4
243	ABBA	Late	SIM	48.21666667	-71.25	338	Boreal	2008	323	150	1.9873798705082	30	65	35	65	130.736742884778	15.53	2.97	3.62	4.71	4.74	3.85	4.78	3.85	-0.389	-0.16563	1.7118	1.9219	-0.14681	1.3689	-0.14681	0.42113	0.015648	0.87455	1.8561	1.6391	1.7294	1.6391	1.7812	0.74914	1.1665	1.4889	1.2349	1.6445	1.2349	600.6	131.1
244	ABBA	Late	SIM	48.21666667	-71.25	338	Boreal	2006	330	138	3.2673356165726	40	73	33	70	116.533883978322	15.13	5.4	5.06	3.66	2.9	3.43	3.68	3.43	1.1815	0.95211	-0.9031	-0.17827	-0.26437	-0.40797	-0.26437	1.0783	0.99812	0.58431	-0.099115	-0.73681	-0.6419	-0.73681	2.2726	1.9004	1.4466	0.68547	0.19092	-0.10575	0.19092	706.8	170.4
245	ABBA	Late	ARV	48.43333333	-71.15	80	Boreal	2000	9	150	2.95406162464986	43	81	38	63	167.006454705416	15.56	1.98	2.21	1.99	2.99	3.65	2.92	3.65	1.1929	0.20126	0.19603	1.1432	0.63881	-0.69347	0.63881	0.89738	0.79589	0.71285	0.77972	0.99995	0.40181	0.99995	0.72547	1.2642	1.0122	1.0376	1.0916	0.71077	1.0916	911.4	326.3
246	ABBA	Late	ARV	48.43333333	-71.15	80	Boreal	2000	10	147	2.95406162464986	43	81	38	63	152.829836940103	15.46	1.98	2.21	1.99	2.99	3.65	2.92	3.65	1.1929	0.20126	0.19603	1.1432	0.63881	-0.69347	0.63881	0.89738	0.79589	0.71285	0.77972	0.99995	0.40181	0.99995	0.72547	1.2642	1.0122	1.0376	1.0916	0.71077	1.0916	911.4	325.3
247	ABBA	Late	L24	49.96666667	-72.5	430	Boreal	2000	628	152	-0.0376315966994536	38	75	37	71	96.1618413861027	15.83	1.3	1.38	1.35	1.67	2.23	1.67	2.23	1.1008	0.11751	0.41919	0.77895	0.76511	-0.57764	0.76511	1.213	1.1763	0.81917	0.67103	0.99534	0.32312	0.99534	1.384	2.0377	1.4399	1.2615	1.2803	0.64498	1.2803	612.6	89.5
248	ABBA	Late	L24	49.96666667	-72.5	430	Boreal	2000	629	166	-0.0376315966994536	44	81	37	71	134.755183151121	16.11	1.3	1.38	1.35	1.67	2.23	1.67	2.23	1.1008	0.11751	0.41919	0.77895	0.76511	-0.57764	0.76511	1.213	1.1763	0.81917	0.67103	0.99534	0.32312	0.99534	1.384	2.0377	1.4399	1.2615	1.2803	0.64498	1.2803	612.6	104.3
249	ABBA	Late	SIM	48.21666667	-71.25	338	Boreal	2006	323	138	3.2673356165726	40	73	33	70	116.533883978322	15.13	5.4	5.06	3.66	2.9	3.43	3.68	3.43	1.1815	0.95211	-0.9031	-0.17827	-0.26437	-0.40797	-0.26437	1.0783	0.99812	0.58431	-0.099115	-0.73681	-0.6419	-0.73681	2.2726	1.9004	1.4466	0.68547	0.19092	-0.10575	0.19092	706.8	170.4
250	ABBA	Late	L24	49.96666667	-72.5	430	Boreal	2000	633	152	-0.0376315966994536	38	75	37	71	96.1618413861027	15.83	1.3	1.38	1.35	1.67	2.23	1.67	2.23	1.1008	0.11751	0.41919	0.77895	0.76511	-0.57764	0.76511	1.213	1.1763	0.81917	0.67103	0.99534	0.32312	0.99534	1.384	2.0377	1.4399	1.2615	1.2803	0.64498	1.2803	612.6	89.5
251	ABBA	Late	ARV	48.43333333	-71.15	80	Boreal	2000	21	144	2.95406162464986	43	81	38	63	137.287229913247	15.36	1.98	2.21	1.99	2.99	3.65	2.92	3.65	1.1929	0.20126	0.19603	1.1432	0.63881	-0.69347	0.63881	0.89738	0.79589	0.71285	0.77972	0.99995	0.40181	0.99995	0.72547	1.2642	1.0122	1.0376	1.0916	0.71077	1.0916	911.4	321.3
252	ABBA	Late	L23	49.96666667	-72.5	380	Boreal	1999	517	128	1.84153104110137	23	67	44	84	93.6496051091069	14.85	0.95	-0.36	-0.88	-1.91	-2.95	-3.54	-1.91	0.7368	0.41216	-0.87163	-1.3637	-1.1947	-0.1844	-1.3637	1.0905	1.1064	0.080629	-1.1544	-1.961	-1.3291	-1.1544	0.683	0.70082	0.68938	0.17283	-0.48213	-1.0755	0.17283	892.9	107.6
253	ABBA	Late	L23	49.96666667	-72.5	380	Boreal	1999	520	141	1.84153104110137	26	71	45	85	166.488914611212	15.45	0.95	-0.36	-0.88	-1.91	-2.95	-3.54	-2.95	0.7368	0.41216	-0.87163	-1.3637	-1.1947	-0.1844	-1.1947	1.0905	1.1064	0.080629	-1.1544	-1.961	-1.3291	-1.961	0.683	0.70082	0.68938	0.17283	-0.48213	-1.0755	-0.48213	892.9	124.4
254	ABBA	Late	L23	49.96666667	-72.5	380	Boreal	1999	522	128	1.84153104110137	23	67	44	84	93.6496051091069	14.85	0.95	-0.36	-0.88	-1.91	-2.95	-3.54	-1.91	0.7368	0.41216	-0.87163	-1.3637	-1.1947	-0.1844	-1.3637	1.0905	1.1064	0.080629	-1.1544	-1.961	-1.3291	-1.1544	0.683	0.70082	0.68938	0.17283	-0.48213	-1.0755	0.17283	892.9	107.6
255	ABBA	Late	SIM	48.21666667	-71.25	338	Boreal	2008	322	150	1.9873798705082	30	65	35	65	130.736742884778	15.53	2.97	3.62	4.71	4.74	3.85	4.78	3.85	-0.389	-0.16563	1.7118	1.9219	-0.14681	1.3689	-0.14681	0.42113	0.015648	0.87455	1.8561	1.6391	1.7294	1.6391	1.7812	0.74914	1.1665	1.4889	1.2349	1.6445	1.2349	600.6	131.1
256	ABBA	Late	ARV	48.43333333	-71.15	80	Boreal	2000	4	150	2.95406162464986	43	81	38	63	167.006454705416	15.56	1.98	2.21	1.99	2.99	3.65	2.92	3.65	1.1929	0.20126	0.19603	1.1432	0.63881	-0.69347	0.63881	0.89738	0.79589	0.71285	0.77972	0.99995	0.40181	0.99995	0.72547	1.2642	1.0122	1.0376	1.0916	0.71077	1.0916	911.4	326.3
257	ABBA	Late	ARV	48.43333333	-71.15	80	Boreal	2000	6	157	2.95406162464986	43	81	38	63	210.623459182953	15.73	1.98	2.21	1.99	2.99	3.65	2.92	3.65	1.1929	0.20126	0.19603	1.1432	0.63881	-0.69347	0.63881	0.89738	0.79589	0.71285	0.77972	0.99995	0.40181	0.99995	0.72547	1.2642	1.0122	1.0376	1.0916	0.71077	1.0916	911.4	336.3
258	ABBA	Late	SIM	48.21666667	-71.25	338	Boreal	2007	311	163	1.75338698636986	38	89	51	74	313.664647263929	15.81	4.29	3.67	3.79	3.86	2.82	1.99	2.82	0.88979	0.028277	-0.26954	-0.016901	-1.6882	-0.46781	-1.6882	0.14521	0.36959	0.22765	-0.21986	-1.3231	-1.3541	-1.3231	1.7856	1.997	1.0365	-0.052279	-0.61097	-0.92493	-0.61097	574.9	170.8
259	ABBA	Late	SIM	48.21666667	-71.25	338	Boreal	2007	312	152	1.75338698636986	38	89	51	74	201.79871753938	15.59	4.29	3.67	3.79	3.86	2.82	1.99	2.82	0.88979	0.028277	-0.26954	-0.016901	-1.6882	-0.46781	-1.6882	0.14521	0.36959	0.22765	-0.21986	-1.3231	-1.3541	-1.3231	1.7856	1.997	1.0365	-0.052279	-0.61097	-0.92493	-0.61097	574.9	145.3
260	ABBA	Late	ARV	48.43333333	-71.15	80	Boreal	2000	12	157	2.95406162464986	43	81	38	63	210.623459182953	15.73	1.98	2.21	1.99	2.99	3.65	2.92	3.65	1.1929	0.20126	0.19603	1.1432	0.63881	-0.69347	0.63881	0.89738	0.79589	0.71285	0.77972	0.99995	0.40181	0.99995	0.72547	1.2642	1.0122	1.0376	1.0916	0.71077	1.0916	911.4	336.3
261	ABBA	Late	L23	49.96666667	-72.5	380	Boreal	2000	520	159	0.513412195621918	38	81	43	72	137.573292325649	16	1.3	1.38	1.35	1.67	2.23	1.67	2.23	1.1008	0.11751	0.41919	0.77895	0.76511	-0.57764	0.76511	1.213	1.1763	0.81917	0.67103	0.99534	0.32312	0.99534	1.384	2.0377	1.4399	1.2615	1.2803	0.64498	1.2803	691.9	191.1
262	ABBA	Late	L24	49.96666667	-72.5	430	Boreal	2000	632	159	-0.0376315966994536	41	78	37	71	110.642044283511	16	1.3	1.38	1.35	1.67	2.23	1.67	2.23	1.1008	0.11751	0.41919	0.77895	0.76511	-0.57764	0.76511	1.213	1.1763	0.81917	0.67103	0.99534	0.32312	0.99534	1.384	2.0377	1.4399	1.2615	1.2803	0.64498	1.2803	612.6	93.1
263	ABBA	Late	ARV	48.43333333	-71.15	80	Boreal	2000	20	157	2.95406162464986	43	81	38	63	210.623459182953	15.73	1.98	2.21	1.99	2.99	3.65	2.92	3.65	1.1929	0.20126	0.19603	1.1432	0.63881	-0.69347	0.63881	0.89738	0.79589	0.71285	0.77972	0.99995	0.40181	0.99995	0.72547	1.2642	1.0122	1.0376	1.0916	0.71077	1.0916	911.4	336.3
264	ABBA	Late	SIM	48.21666667	-71.25	338	Boreal	2006	324	138	3.2673356165726	40	73	33	70	116.533883978322	15.13	5.4	5.06	3.66	2.9	3.43	3.68	3.43	1.1815	0.95211	-0.9031	-0.17827	-0.26437	-0.40797	-0.26437	1.0783	0.99812	0.58431	-0.099115	-0.73681	-0.6419	-0.73681	2.2726	1.9004	1.4466	0.68547	0.19092	-0.10575	0.19092	706.8	170.4
265	ABBA	Late	L24	49.96666667	-72.5	430	Boreal	2000	631	156	-0.0376315966994536	41	78	37	71	99.6496382604507	15.94	1.3	1.38	1.35	1.67	2.23	1.67	2.23	1.1008	0.11751	0.41919	0.77895	0.76511	-0.57764	0.76511	1.213	1.1763	0.81917	0.67103	0.99534	0.32312	0.99534	1.384	2.0377	1.4399	1.2615	1.2803	0.64498	1.2803	612.6	93.1
266	ABBA	Late	SIM	48.21666667	-71.25	338	Boreal	2007	318	138	1.75338698636986	38	89	51	74	83.2448782493524	15.12	4.29	3.67	3.79	3.86	2.82	1.99	2.82	0.88979	0.028277	-0.26954	-0.016901	-1.6882	-0.46781	-1.6882	0.14521	0.36959	0.22765	-0.21986	-1.3231	-1.3541	-1.3231	1.7856	1.997	1.0365	-0.052279	-0.61097	-0.92493	-0.61097	574.9	128
267	ABBA	Late	SIM	48.21666667	-71.25	338	Boreal	2006	326	142	3.2673356165726	40	73	33	70	129.862285839487	15.28	5.4	5.06	3.66	2.9	3.43	3.68	3.43	1.1815	0.95211	-0.9031	-0.17827	-0.26437	-0.40797	-0.26437	1.0783	0.99812	0.58431	-0.099115	-0.73681	-0.6419	-0.73681	2.2726	1.9004	1.4466	0.68547	0.19092	-0.10575	0.19092	706.8	189.4
268	ABBA	Late	SIM	48.21666667	-71.25	338	Boreal	2006	327	146	3.2673356165726	41	74	33	70	146.667321583779	15.42	5.4	5.06	3.66	2.9	3.43	3.68	3.43	1.1815	0.95211	-0.9031	-0.17827	-0.26437	-0.40797	-0.26437	1.0783	0.99812	0.58431	-0.099115	-0.73681	-0.6419	-0.73681	2.2726	1.9004	1.4466	0.68547	0.19092	-0.10575	0.19092	706.8	203.6
269	ABBA	Late	ARV	48.43333333	-71.15	80	Boreal	2000	2	150	2.95406162464986	43	81	38	63	167.006454705416	15.56	1.98	2.21	1.99	2.99	3.65	2.92	3.65	1.1929	0.20126	0.19603	1.1432	0.63881	-0.69347	0.63881	0.89738	0.79589	0.71285	0.77972	0.99995	0.40181	0.99995	0.72547	1.2642	1.0122	1.0376	1.0916	0.71077	1.0916	911.4	326.3
270	ABBA	Late	SIM	48.21666667	-71.25	338	Boreal	2007	319	149	1.75338698636986	38	89	51	74	177.030458334847	15.51	4.29	3.67	3.79	3.86	2.82	1.99	2.82	0.88979	0.028277	-0.26954	-0.016901	-1.6882	-0.46781	-1.6882	0.14521	0.36959	0.22765	-0.21986	-1.3231	-1.3541	-1.3231	1.7856	1.997	1.0365	-0.052279	-0.61097	-0.92493	-0.61097	574.9	144.1
271	ABBA	Late	ARV	48.43333333	-71.15	80	Boreal	2000	19	147	2.95406162464986	43	81	38	63	152.829836940103	15.46	1.98	2.21	1.99	2.99	3.65	2.92	3.65	1.1929	0.20126	0.19603	1.1432	0.63881	-0.69347	0.63881	0.89738	0.79589	0.71285	0.77972	0.99995	0.40181	0.99995	0.72547	1.2642	1.0122	1.0376	1.0916	0.71077	1.0916	911.4	325.3
272	ABBA	Late	L23	49.96666667	-72.5	380	Boreal	1999	525	128	1.84153104110137	23	67	44	84	93.6496051091069	14.85	0.95	-0.36	-0.88	-1.91	-2.95	-3.54	-1.91	0.7368	0.41216	-0.87163	-1.3637	-1.1947	-0.1844	-1.3637	1.0905	1.1064	0.080629	-1.1544	-1.961	-1.3291	-1.1544	0.683	0.70082	0.68938	0.17283	-0.48213	-1.0755	0.17283	892.9	107.6
273	ABBA	Late	L23	49.96666667	-72.5	380	Boreal	1998	526	142	2.16095890410959	25	57	32	71	172.276690883881	15.5	-1.3	-0.01	0.69	-0.92	-2.1	-2.07	-2.1	-0.58546	-0.44723	1.4336	-0.92566	-1.2079	-0.54593	-1.2079	-1.0278	-0.82814	0.12601	-0.040949	-0.63162	-1.4005	-0.63162	-0.94132	-1.0869	-0.78358	-0.80051	-0.93864	-1.1114	-0.93864	713.2	54.1
274	ABBA	Late	L23	49.96666667	-72.5	380	Boreal	1998	530	156	2.16095890410959	29	61	32	71	223.80642105969	15.95	-1.3	-0.01	0.69	-0.92	-2.1	-2.07	-2.1	-0.58546	-0.44723	1.4336	-0.92566	-1.2079	-0.54593	-1.2079	-1.0278	-0.82814	0.12601	-0.040949	-0.63162	-1.4005	-0.63162	-0.94132	-1.0869	-0.78358	-0.80051	-0.93864	-1.1114	-0.93864	713.2	142.8
275	ABBA	Late	SIM	48.21666667	-71.25	338	Boreal	2007	317	146	1.75338698636986	38	89	51	74	157.021316001753	15.41	4.29	3.67	3.79	3.86	2.82	1.99	2.82	0.88979	0.028277	-0.26954	-0.016901	-1.6882	-0.46781	-1.6882	0.14521	0.36959	0.22765	-0.21986	-1.3231	-1.3541	-1.3231	1.7856	1.997	1.0365	-0.052279	-0.61097	-0.92493	-0.61097	574.9	134.1
276	ABBA	Late	L23	49.96666667	-72.5	380	Boreal	1999	511	141	1.84153104110137	26	71	45	85	166.488914611212	15.45	0.95	-0.36	-0.88	-1.91	-2.95	-3.54	-2.95	0.7368	0.41216	-0.87163	-1.3637	-1.1947	-0.1844	-1.1947	1.0905	1.1064	0.080629	-1.1544	-1.961	-1.3291	-1.961	0.683	0.70082	0.68938	0.17283	-0.48213	-1.0755	-0.48213	892.9	124.4
277	ABBA	Late	L23	49.96666667	-72.5	380	Boreal	1999	513	128	1.84153104110137	23	67	44	84	93.6496051091069	14.85	0.95	-0.36	-0.88	-1.91	-2.95	-3.54	-1.91	0.7368	0.41216	-0.87163	-1.3637	-1.1947	-0.1844	-1.3637	1.0905	1.1064	0.080629	-1.1544	-1.961	-1.3291	-1.1544	0.683	0.70082	0.68938	0.17283	-0.48213	-1.0755	0.17283	892.9	107.6
278	ABBA	Late	L23	49.96666667	-72.5	380	Boreal	1999	530	128	1.84153104110137	23	67	44	84	93.6496051091069	14.85	0.95	-0.36	-0.88	-1.91	-2.95	-3.54	-1.91	0.7368	0.41216	-0.87163	-1.3637	-1.1947	-0.1844	-1.3637	1.0905	1.1064	0.080629	-1.1544	-1.961	-1.3291	-1.1544	0.683	0.70082	0.68938	0.17283	-0.48213	-1.0755	0.17283	892.9	107.6
279	ABBA	Late	L23	49.96666667	-72.5	380	Boreal	2000	509	156	0.513412195621918	38	81	43	72	124.169169936036	15.94	1.3	1.38	1.35	1.67	2.23	1.67	2.23	1.1008	0.11751	0.41919	0.77895	0.76511	-0.57764	0.76511	1.213	1.1763	0.81917	0.67103	0.99534	0.32312	0.99534	1.384	2.0377	1.4399	1.2615	1.2803	0.64498	1.2803	691.9	191
280	ABBA	Late	SIM	48.21666667	-71.25	338	Boreal	2007	320	146	1.75338698636986	38	89	51	74	157.021316001753	15.41	4.29	3.67	3.79	3.86	2.82	1.99	2.82	0.88979	0.028277	-0.26954	-0.016901	-1.6882	-0.46781	-1.6882	0.14521	0.36959	0.22765	-0.21986	-1.3231	-1.3541	-1.3231	1.7856	1.997	1.0365	-0.052279	-0.61097	-0.92493	-0.61097	574.9	134.1
281	ABBA	Late	SIM	48.21666667	-71.25	338	Boreal	2008	321	141	1.9873798705082	30	65	35	65	92.2458528607514	15.23	2.97	3.62	4.71	4.74	3.85	4.78	3.85	-0.389	-0.16563	1.7118	1.9219	-0.14681	1.3689	-0.14681	0.42113	0.015648	0.87455	1.8561	1.6391	1.7294	1.6391	1.7812	0.74914	1.1665	1.4889	1.2349	1.6445	1.2349	600.6	110.8
282	ABBA	Late	L23	49.96666667	-72.5	380	Boreal	2000	517	152	0.513412195621918	37	80	43	72	114.775358690678	15.83	1.3	1.38	1.35	1.67	2.23	1.67	2.23	1.1008	0.11751	0.41919	0.77895	0.76511	-0.57764	0.76511	1.213	1.1763	0.81917	0.67103	0.99534	0.32312	0.99534	1.384	2.0377	1.4399	1.2615	1.2803	0.64498	1.2803	691.9	188.8
283	ABBA	Late	SIM	48.21666667	-71.25	338	Boreal	2007	316	149	1.75338698636986	38	89	51	74	177.030458334847	15.51	4.29	3.67	3.79	3.86	2.82	1.99	2.82	0.88979	0.028277	-0.26954	-0.016901	-1.6882	-0.46781	-1.6882	0.14521	0.36959	0.22765	-0.21986	-1.3231	-1.3541	-1.3231	1.7856	1.997	1.0365	-0.052279	-0.61097	-0.92493	-0.61097	574.9	144.1
284	ABBA	Late	L23	49.96666667	-72.5	380	Boreal	1999	509	141	1.84153104110137	26	71	45	85	166.488914611212	15.45	0.95	-0.36	-0.88	-1.91	-2.95	-3.54	-2.95	0.7368	0.41216	-0.87163	-1.3637	-1.1947	-0.1844	-1.1947	1.0905	1.1064	0.080629	-1.1544	-1.961	-1.3291	-1.961	0.683	0.70082	0.68938	0.17283	-0.48213	-1.0755	-0.48213	892.9	124.4
285	ABBA	Late	L23	49.96666667	-72.5	380	Boreal	2000	513	162	0.513412195621918	41	84	43	72	137.573292325649	16.06	1.3	1.38	1.35	1.67	2.23	1.67	2.23	1.1008	0.11751	0.41919	0.77895	0.76511	-0.57764	0.76511	1.213	1.1763	0.81917	0.67103	0.99534	0.32312	0.99534	1.384	2.0377	1.4399	1.2615	1.2803	0.64498	1.2803	691.9	202.9
286	ABBA	Late	ARV	48.43333333	-71.15	80	Boreal	2000	1	150	2.95406162464986	43	81	38	63	167.006454705416	15.56	1.98	2.21	1.99	2.99	3.65	2.92	3.65	1.1929	0.20126	0.19603	1.1432	0.63881	-0.69347	0.63881	0.89738	0.79589	0.71285	0.77972	0.99995	0.40181	0.99995	0.72547	1.2642	1.0122	1.0376	1.0916	0.71077	1.0916	911.4	326.3
287	ABBA	Late	L23	49.96666667	-72.5	380	Boreal	2000	511	159	0.513412195621918	38	81	43	72	137.573292325649	16	1.3	1.38	1.35	1.67	2.23	1.67	2.23	1.1008	0.11751	0.41919	0.77895	0.76511	-0.57764	0.76511	1.213	1.1763	0.81917	0.67103	0.99534	0.32312	0.99534	1.384	2.0377	1.4399	1.2615	1.2803	0.64498	1.2803	691.9	191.1
288	ABBA	Late	SIM	48.21666667	-71.25	338	Boreal	2007	313	142	1.75338698636986	38	89	51	74	98.1563824624043	15.27	4.29	3.67	3.79	3.86	2.82	1.99	2.82	0.88979	0.028277	-0.26954	-0.016901	-1.6882	-0.46781	-1.6882	0.14521	0.36959	0.22765	-0.21986	-1.3231	-1.3541	-1.3231	1.7856	1.997	1.0365	-0.052279	-0.61097	-0.92493	-0.61097	574.9	134.1
289	ABBA	Late	ARV	48.43333333	-71.15	80	Boreal	2000	17	150	2.95406162464986	43	81	38	63	167.006454705416	15.56	1.98	2.21	1.99	2.99	3.65	2.92	3.65	1.1929	0.20126	0.19603	1.1432	0.63881	-0.69347	0.63881	0.89738	0.79589	0.71285	0.77972	0.99995	0.40181	0.99995	0.72547	1.2642	1.0122	1.0376	1.0916	0.71077	1.0916	911.4	326.3
290	ABBA	Late	SIM	48.21666667	-71.25	338	Boreal	2007	315	142	1.75338698636986	38	89	51	74	98.1563824624043	15.27	4.29	3.67	3.79	3.86	2.82	1.99	2.82	0.88979	0.028277	-0.26954	-0.016901	-1.6882	-0.46781	-1.6882	0.14521	0.36959	0.22765	-0.21986	-1.3231	-1.3541	-1.3231	1.7856	1.997	1.0365	-0.052279	-0.61097	-0.92493	-0.61097	574.9	134.1
291	ABBA	Late	SIM	48.21666667	-71.25	338	Boreal	2007	314	138	1.75338698636986	38	89	51	74	83.2448782493524	15.12	4.29	3.67	3.79	3.86	2.82	1.99	2.82	0.88979	0.028277	-0.26954	-0.016901	-1.6882	-0.46781	-1.6882	0.14521	0.36959	0.22765	-0.21986	-1.3231	-1.3541	-1.3231	1.7856	1.997	1.0365	-0.052279	-0.61097	-0.92493	-0.61097	574.9	128
292	ABGE	Late	SYG	29.65	94.7	3850	Temperate	2007	5	144	4.45260273972603	65	151	86	102	129.41267967348	13.66	-3.76	-3.45	-3.36	-2.66	-3.13	-2.98	-3.13	-1.6196	0.025259	0.12064	1.2747	-0.28789	-0.28217	-0.28789	1.0001	-0.67191	-0.126	1.1744	0.41406	-0.033708	0.41406	-1.4368	0.77464	1.4573	1.3172	0.34614	-0.079465	0.34614	NA	NA
293	ABGE	Late	SYG	29.65	94.7	3850	Temperate	2007	4	140	4.45260273972603	65	151	86	102	106.030423633315	13.59	-3.76	-3.45	-3.36	-2.66	-3.13	-2.98	-3.13	-1.6196	0.025259	0.12064	1.2747	-0.28789	-0.28217	-0.28789	1.0001	-0.67191	-0.126	1.1744	0.41406	-0.033708	0.41406	-1.4368	0.77464	1.4573	1.3172	0.34614	-0.079465	0.34614	NA	NA
294	ABGE	Late	SYG	29.65	94.7	3850	Temperate	2008	3	142	4.02327868852459	64	150	86	106	100.537136116175	13.62	0.08	-0.07	0.23	0.09	0.68	1.35	0.68	-0.33014	-0.30698	1.119	0.74716	-1.2986	-0.9397	-1.2986	-0.8976	-0.79675	1.0001	1.0943	-0.34065	-1.1517	-0.34065	-0.88564	0.25264	-1.0473	0.60908	-0.41617	-1.0388	-0.41617	NA	NA
295	ABGE	Late	SYG	29.65	94.7	3850	Temperate	2009	5	125	5.02246575342466	64	164	100	102	64.372901755535	13.28	-0.12	-0.19	-0.31	-0.79	-1.05	-1.41	-0.79	-0.69108	-0.5634	-2.1565	0.22429	-0.49237	-1.3994	0.22429	-1.6487	-1.1697	-2.4149	-0.73165	-0.78614	-1.4177	-0.73165	0.057535	-1.1356	0.47571	-1.1474	-0.88404	-1.6028	-1.1474	NA	NA
296	ABGE	Late	SYG	29.65	94.7	3850	Temperate	2008	1	142	4.02327868852459	64	150	86	106	100.537136116175	13.62	0.08	-0.07	0.23	0.09	0.68	1.35	0.68	-0.33014	-0.30698	1.119	0.74716	-1.2986	-0.9397	-1.2986	-0.8976	-0.79675	1.0001	1.0943	-0.34065	-1.1517	-0.34065	-0.88564	0.25264	-1.0473	0.60908	-0.41617	-1.0388	-0.41617	NA	NA
297	ABGE	Late	SYG	29.65	94.7	3850	Temperate	2008	2	142	4.02327868852459	64	150	86	106	100.537136116175	13.62	0.08	-0.07	0.23	0.09	0.68	1.35	0.68	-0.33014	-0.30698	1.119	0.74716	-1.2986	-0.9397	-1.2986	-0.8976	-0.79675	1.0001	1.0943	-0.34065	-1.1517	-0.34065	-0.88564	0.25264	-1.0473	0.60908	-0.41617	-1.0388	-0.41617	NA	NA
298	ABGE	Late	SYG	29.65	94.7	3850	Temperate	2009	1	133	5.02246575342466	66	166	100	102	83.4025327404417	13.46	-0.12	-0.19	-0.31	-0.79	-1.05	-1.41	-0.79	-0.69108	-0.5634	-2.1565	0.22429	-0.49237	-1.3994	0.22429	-1.6487	-1.1697	-2.4149	-0.73165	-0.78614	-1.4177	-0.73165	0.057535	-1.1356	0.47571	-1.1474	-0.88404	-1.6028	-1.1474	NA	NA
299	ABGE	Late	SYG	29.65	94.7	3850	Temperate	2009	2	141	5.02246575342466	68	168	100	102	100.2979797642	13.62	-0.12	-0.19	-0.31	-0.79	-1.05	-1.41	-1.05	-0.69108	-0.5634	-2.1565	0.22429	-0.49237	-1.3994	-0.49237	-1.6487	-1.1697	-2.4149	-0.73165	-0.78614	-1.4177	-0.78614	0.057535	-1.1356	0.47571	-1.1474	-0.88404	-1.6028	-0.88404	NA	NA
300	ABGE	Late	SYG	29.65	94.7	3850	Temperate	2008	4	142	4.02327868852459	64	150	86	106	100.537136116175	13.62	0.08	-0.07	0.23	0.09	0.68	1.35	0.68	-0.33014	-0.30698	1.119	0.74716	-1.2986	-0.9397	-1.2986	-0.8976	-0.79675	1.0001	1.0943	-0.34065	-1.1517	-0.34065	-0.88564	0.25264	-1.0473	0.60908	-0.41617	-1.0388	-0.41617	NA	NA
301	ABGE	Late	SYG	29.65	94.7	3850	Temperate	2008	5	152	4.02327868852459	64	150	86	106	144.238687743125	13.77	0.08	-0.07	0.23	0.09	0.68	1.35	0.68	-0.33014	-0.30698	1.119	0.74716	-1.2986	-0.9397	-1.2986	-0.8976	-0.79675	1.0001	1.0943	-0.34065	-1.1517	-0.34065	-0.88564	0.25264	-1.0473	0.60908	-0.41617	-1.0388	-0.41617	NA	NA
302	ABGE	Late	SYG	29.65	94.7	3850	Temperate	2007	3	144	4.45260273972603	65	151	86	102	129.41267967348	13.66	-3.76	-3.45	-3.36	-2.66	-3.13	-2.98	-3.13	-1.6196	0.025259	0.12064	1.2747	-0.28789	-0.28217	-0.28789	1.0001	-0.67191	-0.126	1.1744	0.41406	-0.033708	0.41406	-1.4368	0.77464	1.4573	1.3172	0.34614	-0.079465	0.34614	NA	NA
303	ABGE	Late	SYG	29.65	94.7	3850	Temperate	2009	4	125	5.02246575342466	64	164	100	102	64.372901755535	13.28	-0.12	-0.19	-0.31	-0.79	-1.05	-1.41	-0.79	-0.69108	-0.5634	-2.1565	0.22429	-0.49237	-1.3994	0.22429	-1.6487	-1.1697	-2.4149	-0.73165	-0.78614	-1.4177	-0.73165	0.057535	-1.1356	0.47571	-1.1474	-0.88404	-1.6028	-1.1474	NA	NA
304	ABGE	Late	SYG	29.65	94.7	3850	Temperate	2009	3	133	5.02246575342466	66	166	100	102	83.4025327404417	13.46	-0.12	-0.19	-0.31	-0.79	-1.05	-1.41	-0.79	-0.69108	-0.5634	-2.1565	0.22429	-0.49237	-1.3994	0.22429	-1.6487	-1.1697	-2.4149	-0.73165	-0.78614	-1.4177	-0.73165	0.057535	-1.1356	0.47571	-1.1474	-0.88404	-1.6028	-1.1474	NA	NA
305	ABGE	Late	SYG	29.65	94.7	3850	Temperate	2007	2	148	4.45260273972603	65	151	86	102	148.07492357917	13.72	-3.76	-3.45	-3.36	-2.66	-3.13	-2.98	-3.13	-1.6196	0.025259	0.12064	1.2747	-0.28789	-0.28217	-0.28789	1.0001	-0.67191	-0.126	1.1744	0.41406	-0.033708	0.41406	-1.4368	0.77464	1.4573	1.3172	0.34614	-0.079465	0.34614	NA	NA
306	ABGE	Late	SYG	29.65	94.7	3850	Temperate	2007	1	148	4.45260273972603	65	151	86	102	148.07492357917	13.72	-3.76	-3.45	-3.36	-2.66	-3.13	-2.98	-3.13	-1.6196	0.025259	0.12064	1.2747	-0.28789	-0.28217	-0.28789	1.0001	-0.67191	-0.126	1.1744	0.41406	-0.033708	0.41406	-1.4368	0.77464	1.4573	1.3172	0.34614	-0.079465	0.34614	NA	NA
307	CELI	Late	T4	36.57	29.96	1055	Mediterranean	2013	3	109	11.3052139123288	124	138	14	16	323.886342561571	13.14	0.79	0.88	0.42	0.42	0.53	0.14	0.42	0.21199	0.40853	-1.2317	0.80368	0.87912	-0.91823	0.80368	0.62725	0.86685	-0.26144	-0.14262	0.13641	0.45363	-0.14262	0.58471	0.6109	0.19313	0.42409	0.75589	0.010468	0.42409	1579.6	681.2
308	CELI	Late	O1	49.92	11.58	355	Temperate	2013	2	121	8.17640619178082	65	113	48	62	169.558925892612	14.51	0.17	0.57	0.48	0.29	1.27	1.89	0.29	0.47295	0.81018	-0.54128	-0.35388	1.9948	1.9626	-0.35388	1.6882	1.4308	0.2303	-0.15627	1.3486	2.3492	-0.15627	0.8376	1.4018	1.3375	1.2523	1.8219	2.0611	1.2523	789.63	200.8
309	CELI	Late	O1	49.92	11.58	355	Temperate	2013	3	131	8.17640619178082	65	113	48	62	252.900293919466	15.03	0.17	0.57	0.48	0.29	1.27	1.89	0.29	0.47295	0.81018	-0.54128	-0.35388	1.9948	1.9626	-0.35388	1.6882	1.4308	0.2303	-0.15627	1.3486	2.3492	-0.15627	0.8376	1.4018	1.3375	1.2523	1.8219	2.0611	1.2523	789.63	216.13
310	CELI	Late	T1	36.57	29.98	1665	Mediterranean	2013	3	130	9.30654383561644	81	108	27	29	200.097292240267	13.83	0.79	0.88	0.42	0.42	0.53	0.14	0.42	0.21199	0.40853	-1.2317	0.80368	0.87912	-0.91823	0.80368	0.62725	0.86685	-0.26144	-0.14262	0.13641	0.45363	-0.14262	0.58471	0.6109	0.19313	0.42409	0.75589	0.010468	0.42409	797.1	452.8
311	CELI	Late	T4	36.57	29.96	1055	Mediterranean	2013	2	102	11.3052139123288	124	138	14	16	267.168542131246	12.88	0.79	0.88	0.42	0.42	0.53	0.14	0.42	0.21199	0.40853	-1.2317	0.80368	0.87912	-0.91823	-1.2317	0.62725	0.86685	-0.26144	-0.14262	0.13641	0.45363	-0.26144	0.58471	0.6109	0.19313	0.42409	0.75589	0.010468	0.19313	1579.6	666
312	CELI	Late	T1	36.57	29.98	1665	Mediterranean	2013	2	130	9.30654383561644	81	108	27	29	200.097292240267	13.83	0.79	0.88	0.42	0.42	0.53	0.14	0.42	0.21199	0.40853	-1.2317	0.80368	0.87912	-0.91823	0.80368	0.62725	0.86685	-0.26144	-0.14262	0.13641	0.45363	-0.14262	0.58471	0.6109	0.19313	0.42409	0.75589	0.010468	0.42409	797.1	452.8
313	CELI	Late	T2	36.57	29.96	1960	Mediterranean	2013	3	124	9.29670638356164	51	79	28	30	192.785728753132	13.65	0.79	0.88	0.42	0.42	0.53	0.14	0.42	0.21199	0.40853	-1.2317	0.80368	0.87912	-0.91823	0.80368	0.62725	0.86685	-0.26144	-0.14262	0.13641	0.45363	-0.14262	0.58471	0.6109	0.19313	0.42409	0.75589	0.010468	0.42409	789.8	445.2
314	CELI	Late	T2	36.57	29.96	1960	Mediterranean	2013	1	116	9.29670638356164	51	79	28	30	125.755088705308	13.38	0.79	0.88	0.42	0.42	0.53	0.14	0.42	0.21199	0.40853	-1.2317	0.80368	0.87912	-0.91823	0.80368	0.62725	0.86685	-0.26144	-0.14262	0.13641	0.45363	-0.14262	0.58471	0.6109	0.19313	0.42409	0.75589	0.010468	0.42409	789.8	445.2
315	CELI	Late	T3	36.57	29.98	1355	Mediterranean	2013	3	124	11.3052139123288	62	69	7	8	287.932943810436	13.65	0.79	0.88	0.42	0.42	0.53	0.14	0.42	0.21199	0.40853	-1.2317	0.80368	0.87912	-0.91823	0.80368	0.62725	0.86685	-0.26144	-0.14262	0.13641	0.45363	-0.14262	0.58471	0.6109	0.19313	0.42409	0.75589	0.010468	0.42409	789.8	445.2
316	CELI	Late	T1	36.57	29.98	1665	Mediterranean	2013	1	130	9.30654383561644	81	108	27	29	200.097292240267	13.83	0.79	0.88	0.42	0.42	0.53	0.14	0.42	0.21199	0.40853	-1.2317	0.80368	0.87912	-0.91823	0.80368	0.62725	0.86685	-0.26144	-0.14262	0.13641	0.45363	-0.14262	0.58471	0.6109	0.19313	0.42409	0.75589	0.010468	0.42409	797.1	452.8
317	CELI	Late	O1	49.92	11.58	355	Temperate	2013	1	121	8.17640619178082	65	113	48	62	169.558925892612	14.51	0.17	0.57	0.48	0.29	1.27	1.89	0.29	0.47295	0.81018	-0.54128	-0.35388	1.9948	1.9626	-0.35388	1.6882	1.4308	0.2303	-0.15627	1.3486	2.3492	-0.15627	0.8376	1.4018	1.3375	1.2523	1.8219	2.0611	1.2523	789.63	200.8
318	CELI	Late	T3	36.57	29.98	1355	Mediterranean	2013	1	124	11.3052139123288	62	69	7	8	287.932943810436	13.65	0.79	0.88	0.42	0.42	0.53	0.14	0.42	0.21199	0.40853	-1.2317	0.80368	0.87912	-0.91823	0.80368	0.62725	0.86685	-0.26144	-0.14262	0.13641	0.45363	-0.14262	0.58471	0.6109	0.19313	0.42409	0.75589	0.010468	0.42409	789.8	445.2
319	CELI	Late	T2	36.57	29.96	1960	Mediterranean	2013	2	124	9.29670638356164	51	79	28	30	192.785728753132	13.65	0.79	0.88	0.42	0.42	0.53	0.14	0.42	0.21199	0.40853	-1.2317	0.80368	0.87912	-0.91823	0.80368	0.62725	0.86685	-0.26144	-0.14262	0.13641	0.45363	-0.14262	0.58471	0.6109	0.19313	0.42409	0.75589	0.010468	0.42409	789.8	445.2
320	CELI	Late	T4	36.57	29.96	1055	Mediterranean	2013	1	102	11.3052139123288	124	138	14	16	267.168542131246	12.88	0.79	0.88	0.42	0.42	0.53	0.14	0.42	0.21199	0.40853	-1.2317	0.80368	0.87912	-0.91823	-1.2317	0.62725	0.86685	-0.26144	-0.14262	0.13641	0.45363	-0.26144	0.58471	0.6109	0.19313	0.42409	0.75589	0.010468	0.19313	1579.6	666
321	CELI	Late	T3	36.57	29.98	1355	Mediterranean	2013	2	124	11.3052139123288	62	69	7	8	287.932943810436	13.65	0.79	0.88	0.42	0.42	0.53	0.14	0.42	0.21199	0.40853	-1.2317	0.80368	0.87912	-0.91823	0.80368	0.62725	0.86685	-0.26144	-0.14262	0.13641	0.45363	-0.14262	0.58471	0.6109	0.19313	0.42409	0.75589	0.010468	0.42409	789.8	445.2
322	JUPR	Early	SDL	38.45	99.93333333	3550	Temperate	2014	6	190	0.241865443425076	36	93	57	109	145.218539661697	14.54	-1.23	-1.19	-1.36	-1.33	-1.79	1.39	1.39	-2.3756	-0.1213	-1.7409	0.060834	-1.4439	2.6849	2.6849	-0.61245	-0.48663	-1.6339	-1.071	-1.6355	2.3558	2.3558	-0.6376	-1.3431	-1.6083	-1.2367	-1.6572	2.2367	2.2367	581.4	297
323	JUPR	Early	SDL	38.45	99.93333333	3550	Temperate	2013	2	136	-0.274602739726027	27	75	48	99	30.6565636220888	14.14	-0.78	-0.77	-1.05	-1.29	-1.27	-0.74	-1.27	0.4904	-0.71573	-2.225	-1.3373	-1.0774	1.8292	-1.0774	0.39744	-0.68955	-2.0474	-2.0587	-1.6701	1.1258	-1.6701	-2.0298	-1.5602	-1.7043	-1.6723	-1.7028	0.85513	-1.7028	500.4	42
324	JUPR	Early	SDL	38.45	99.93333333	3550	Temperate	2014	9	190	0.241865443425076	36	93	57	109	145.218539661697	14.54	-1.23	-1.19	-1.36	-1.33	-1.79	1.39	1.39	-2.3756	-0.1213	-1.7409	0.060834	-1.4439	2.6849	2.6849	-0.61245	-0.48663	-1.6339	-1.071	-1.6355	2.3558	2.3558	-0.6376	-1.3431	-1.6083	-1.2367	-1.6572	2.2367	2.2367	581.4	297
325	JUPR	Early	SDL	38.45	99.93333333	3550	Temperate	2014	7	160	0.241865443425076	30	87	57	109	65.3904420789154	14.62	-1.23	-1.19	-1.36	-1.33	-1.79	1.39	-1.79	-2.3756	-0.1213	-1.7409	0.060834	-1.4439	2.6849	-1.4439	-0.61245	-0.48663	-1.6339	-1.071	-1.6355	2.3558	-1.6355	-0.6376	-1.3431	-1.6083	-1.2367	-1.6572	2.2367	-1.6572	581.4	124
326	JUPR	Early	SDL	38.45	99.93333333	3550	Temperate	2013	1	168	-0.274602739726027	38	88	50	101	108.836696159015	14.68	-0.78	-0.77	-1.05	-1.29	-1.27	-0.74	-0.74	0.4904	-0.71573	-2.225	-1.3373	-1.0774	1.8292	1.8292	0.39744	-0.68955	-2.0474	-2.0587	-1.6701	1.1258	1.1258	-2.0298	-1.5602	-1.7043	-1.6723	-1.7028	0.85513	0.85513	500.4	116.4
327	JUPR	Early	SDL	38.45	99.93333333	3550	Temperate	2014	5	152	0.241865443425076	29	86	57	109	41.2345943937912	14.51	-1.23	-1.19	-1.36	-1.33	-1.79	1.39	-1.79	-2.3756	-0.1213	-1.7409	0.060834	-1.4439	2.6849	-1.4439	-0.61245	-0.48663	-1.6339	-1.071	-1.6355	2.3558	-1.6355	-0.6376	-1.3431	-1.6083	-1.2367	-1.6572	2.2367	-1.6572	581.4	97.4
328	JUPR	Early	SDL	38.45	99.93333333	3550	Temperate	2014	4	168	0.241865443425076	33	90	57	109	80.5403357557861	14.68	-1.23	-1.19	-1.36	-1.33	-1.79	1.39	1.39	-2.3756	-0.1213	-1.7409	0.060834	-1.4439	2.6849	2.6849	-0.61245	-0.48663	-1.6339	-1.071	-1.6355	2.3558	2.3558	-0.6376	-1.3431	-1.6083	-1.2367	-1.6572	2.2367	2.2367	581.4	160.2
329	JUPR	Early	SDL	38.45	99.93333333	3550	Temperate	2013	3	146	-0.274602739726027	31	79	48	99	51.075733303109	14.39	-0.78	-0.77	-1.05	-1.29	-1.27	-0.74	-1.27	0.4904	-0.71573	-2.225	-1.3373	-1.0774	1.8292	-1.0774	0.39744	-0.68955	-2.0474	-2.0587	-1.6701	1.1258	-1.6701	-2.0298	-1.5602	-1.7043	-1.6723	-1.7028	0.85513	-1.7028	500.4	51.2
330	JUPR	Early	SDL	38.45	99.93333333	3550	Temperate	2014	1	198	0.241865443425076	36	93	57	109	188.611127375498	14.39	-1.23	-1.19	-1.36	-1.33	-1.79	1.39	1.58	-2.3756	-0.1213	-1.7409	0.060834	-1.4439	2.6849	-0.22891	-0.61245	-0.48663	-1.6339	-1.071	-1.6355	2.3558	2.3932	-0.6376	-1.3431	-1.6083	-1.2367	-1.6572	2.2367	2.1696	581.4	307.8
331	JUPR	Early	SDL	38.45	99.93333333	3550	Temperate	2014	8	160	0.241865443425076	30	87	57	109	65.3904420789154	14.62	-1.23	-1.19	-1.36	-1.33	-1.79	1.39	-1.79	-2.3756	-0.1213	-1.7409	0.060834	-1.4439	2.6849	-1.4439	-0.61245	-0.48663	-1.6339	-1.071	-1.6355	2.3558	-1.6355	-0.6376	-1.3431	-1.6083	-1.2367	-1.6572	2.2367	-1.6572	581.4	124
332	JUPR	Early	SDL	38.45	99.93333333	3550	Temperate	2013	5	132	-0.274602739726027	25	72	47	98	28.0892954550389	14.02	-0.78	-0.77	-1.05	-1.29	-1.27	-0.74	-1.29	0.4904	-0.71573	-2.225	-1.3373	-1.0774	1.8292	-1.3373	0.39744	-0.68955	-2.0474	-2.0587	-1.6701	1.1258	-2.0587	-2.0298	-1.5602	-1.7043	-1.6723	-1.7028	0.85513	-1.6723	500.4	28.4
333	JUPR	Early	SDL	38.45	99.93333333	3550	Temperate	2013	6	146	-0.274602739726027	31	79	48	99	51.075733303109	14.39	-0.78	-0.77	-1.05	-1.29	-1.27	-0.74	-1.27	0.4904	-0.71573	-2.225	-1.3373	-1.0774	1.8292	-1.0774	0.39744	-0.68955	-2.0474	-2.0587	-1.6701	1.1258	-1.6701	-2.0298	-1.5602	-1.7043	-1.6723	-1.7028	0.85513	-1.7028	500.4	51.2
334	JUPR	Early	SDL	38.45	99.93333333	3550	Temperate	2013	9	153	-0.274602739726027	34	83	49	100	61.0410000530025	14.53	-0.78	-0.77	-1.05	-1.29	-1.27	-0.74	-1.27	0.4904	-0.71573	-2.225	-1.3373	-1.0774	1.8292	-1.0774	0.39744	-0.68955	-2.0474	-2.0587	-1.6701	1.1258	-1.6701	-2.0298	-1.5602	-1.7043	-1.6723	-1.7028	0.85513	-1.7028	500.4	62.2
335	JUPR	Early	SDL	38.45	99.93333333	3550	Temperate	2014	2	159	0.241865443425076	30	87	57	109	61.7011433306664	14.61	-1.23	-1.19	-1.36	-1.33	-1.79	1.39	-1.79	-2.3756	-0.1213	-1.7409	0.060834	-1.4439	2.6849	-1.4439	-0.61245	-0.48663	-1.6339	-1.071	-1.6355	2.3558	-1.6355	-0.6376	-1.3431	-1.6083	-1.2367	-1.6572	2.2367	-1.6572	581.4	124
336	JUPR	Early	SDL	38.45	99.93333333	3550	Temperate	2013	8	153	-0.274602739726027	34	83	49	100	61.0410000530025	14.53	-0.78	-0.77	-1.05	-1.29	-1.27	-0.74	-1.27	0.4904	-0.71573	-2.225	-1.3373	-1.0774	1.8292	-1.0774	0.39744	-0.68955	-2.0474	-2.0587	-1.6701	1.1258	-1.6701	-2.0298	-1.5602	-1.7043	-1.6723	-1.7028	0.85513	-1.7028	500.4	62.2
337	JUTH	Early	PEN	41.6447	-0.972	340	Mediterranean	2006	410	125	16.4205479452055	26	32	6	6	783.870587619131	14.01	-2.62	-2.4	-2.4	-2.56	-3.18	-3.15	-2.56	0.26124	0.54569	-0.35883	0.27956	-1.6321	0.51746	0.27956	0.051008	-0.3525	-0.1179	-0.0031906	-1.1803	-0.6815	-0.0031906	0.025295	-0.0042962	-0.13165	-0.10156	-1.0424	-0.59182	-0.10156	311.6	100.1
338	JUTH	Early	PEN	41.6447	-0.972	340	Mediterranean	2006	406	125	16.4205479452055	26	32	6	6	783.870587619131	14.01	-2.62	-2.4	-2.4	-2.56	-3.18	-3.15	-2.56	0.26124	0.54569	-0.35883	0.27956	-1.6321	0.51746	0.27956	0.051008	-0.3525	-0.1179	-0.0031906	-1.1803	-0.6815	-0.0031906	0.025295	-0.0042962	-0.13165	-0.10156	-1.0424	-0.59182	-0.10156	311.6	100.1
339	JUTH	Early	PEN	41.6447	-0.972	340	Mediterranean	2006	403	125	16.4205479452055	26	32	6	6	783.870587619131	14.01	-2.62	-2.4	-2.4	-2.56	-3.18	-3.15	-2.56	0.26124	0.54569	-0.35883	0.27956	-1.6321	0.51746	0.27956	0.051008	-0.3525	-0.1179	-0.0031906	-1.1803	-0.6815	-0.0031906	0.025295	-0.0042962	-0.13165	-0.10156	-1.0424	-0.59182	-0.10156	311.6	100.1
340	JUTH	Early	PEN	41.6447	-0.972	340	Mediterranean	2006	408	125	16.4205479452055	26	32	6	6	783.870587619131	14.01	-2.62	-2.4	-2.4	-2.56	-3.18	-3.15	-2.56	0.26124	0.54569	-0.35883	0.27956	-1.6321	0.51746	0.27956	0.051008	-0.3525	-0.1179	-0.0031906	-1.1803	-0.6815	-0.0031906	0.025295	-0.0042962	-0.13165	-0.10156	-1.0424	-0.59182	-0.10156	311.6	100.1
341	JUTH	Early	PEN	41.6447	-0.972	340	Mediterranean	2006	405	125	16.4205479452055	26	32	6	6	783.870587619131	14.01	-2.62	-2.4	-2.4	-2.56	-3.18	-3.15	-2.56	0.26124	0.54569	-0.35883	0.27956	-1.6321	0.51746	0.27956	0.051008	-0.3525	-0.1179	-0.0031906	-1.1803	-0.6815	-0.0031906	0.025295	-0.0042962	-0.13165	-0.10156	-1.0424	-0.59182	-0.10156	311.6	100.1
342	JUTH	Early	PEN	41.6447	-0.972	340	Mediterranean	2006	407	125	16.4205479452055	26	32	6	6	783.870587619131	14.01	-2.62	-2.4	-2.4	-2.56	-3.18	-3.15	-2.56	0.26124	0.54569	-0.35883	0.27956	-1.6321	0.51746	0.27956	0.051008	-0.3525	-0.1179	-0.0031906	-1.1803	-0.6815	-0.0031906	0.025295	-0.0042962	-0.13165	-0.10156	-1.0424	-0.59182	-0.10156	311.6	100.1
343	JUTH	Early	PEN	41.6447	-0.972	340	Mediterranean	2006	401	125	16.4205479452055	26	32	6	6	783.870587619131	14.01	-2.62	-2.4	-2.4	-2.56	-3.18	-3.15	-2.56	0.26124	0.54569	-0.35883	0.27956	-1.6321	0.51746	0.27956	0.051008	-0.3525	-0.1179	-0.0031906	-1.1803	-0.6815	-0.0031906	0.025295	-0.0042962	-0.13165	-0.10156	-1.0424	-0.59182	-0.10156	311.6	100.1
344	JUTH	Early	PEN	41.6447	-0.972	340	Mediterranean	2006	404	125	16.4205479452055	26	32	6	6	783.870587619131	14.01	-2.62	-2.4	-2.4	-2.56	-3.18	-3.15	-2.56	0.26124	0.54569	-0.35883	0.27956	-1.6321	0.51746	0.27956	0.051008	-0.3525	-0.1179	-0.0031906	-1.1803	-0.6815	-0.0031906	0.025295	-0.0042962	-0.13165	-0.10156	-1.0424	-0.59182	-0.10156	311.6	100.1
345	JUTH	Early	PEN	41.6447	-0.972	340	Mediterranean	2006	402	125	16.4205479452055	26	32	6	6	783.870587619131	14.01	-2.62	-2.4	-2.4	-2.56	-3.18	-3.15	-2.56	0.26124	0.54569	-0.35883	0.27956	-1.6321	0.51746	0.27956	0.051008	-0.3525	-0.1179	-0.0031906	-1.1803	-0.6815	-0.0031906	0.025295	-0.0042962	-0.13165	-0.10156	-1.0424	-0.59182	-0.10156	311.6	100.1
346	LADE	Early	5T1	46.45	12.13333333	2085	Temperate	2001	1	145	2.43027397260274	39	141	102	141	47.9099650205096	15.18	2.38	1.84	3.07	3.03	-0.62	0.15	-0.62	0.74594	-0.9101	1.6765	0.34811	-1.1668	0.32899	-1.1668	1.3996	-0.25307	0.998	0.93861	1.0323	-0.3291	1.0323	1.7858	1.5999	1.8136	1.5485	0.42091	0.57029	0.42091	NA	NA
347	LADE	Early	5T1	46.45	12.13333333	2085	Temperate	2001	3	142	2.43027397260274	39	141	102	141	37.870076092842	15.08	2.38	1.84	3.07	3.03	-0.62	0.15	-0.62	0.74594	-0.9101	1.6765	0.34811	-1.1668	0.32899	-1.1668	1.3996	-0.25307	0.998	0.93861	1.0323	-0.3291	1.0323	1.7858	1.5999	1.8136	1.5485	0.42091	0.57029	0.42091	NA	NA
348	LADE	Early	5T1	46.45	12.13333333	2085	Temperate	2001	7	145	2.43027397260274	39	141	102	141	47.9099650205096	15.18	2.38	1.84	3.07	3.03	-0.62	0.15	-0.62	0.74594	-0.9101	1.6765	0.34811	-1.1668	0.32899	-1.1668	1.3996	-0.25307	0.998	0.93861	1.0323	-0.3291	1.0323	1.7858	1.5999	1.8136	1.5485	0.42091	0.57029	0.42091	NA	NA
349	LADE	Early	5T1	46.45	12.13333333	2085	Temperate	2001	9	142	2.43027397260274	39	141	102	141	37.870076092842	15.08	2.38	1.84	3.07	3.03	-0.62	0.15	-0.62	0.74594	-0.9101	1.6765	0.34811	-1.1668	0.32899	-1.1668	1.3996	-0.25307	0.998	0.93861	1.0323	-0.3291	1.0323	1.7858	1.5999	1.8136	1.5485	0.42091	0.57029	0.42091	NA	NA
350	LADE	Early	5T1	46.45	12.13333333	2085	Temperate	2001	10	148	2.43027397260274	39	141	102	141	65.1456597892789	15.27	2.38	1.84	3.07	3.03	-0.62	0.15	-0.62	0.74594	-0.9101	1.6765	0.34811	-1.1668	0.32899	-1.1668	1.3996	-0.25307	0.998	0.93861	1.0323	-0.3291	1.0323	1.7858	1.5999	1.8136	1.5485	0.42091	0.57029	0.42091	NA	NA
351	LADE	Early	5T1	46.45	12.13333333	2085	Temperate	2002	1	152	2.83602739726027	64	149	85	121	61.3397426194286	15.37	-2.34	-2.3	-2.53	0.25	0.78	0.76	0.78	-1.2063	-0.13618	-0.10743	0.61989	1.2005	1.5612	1.2005	-1.7711	-1.5947	-0.81933	-0.0036587	0.8685	1.79	0.8685	-1.929	-1.8569	-2.0517	-1.391	-0.47943	0.45263	-0.47943	NA	NA
352	LADE	Early	5T1	46.45	12.13333333	2085	Temperate	2002	2	148	2.83602739726027	64	149	85	121	46.4295119217116	15.26	-2.34	-2.3	-2.53	0.25	0.78	0.76	0.78	-1.2063	-0.13618	-0.10743	0.61989	1.2005	1.5612	1.2005	-1.7711	-1.5947	-0.81933	-0.0036587	0.8685	1.79	0.8685	-1.929	-1.8569	-2.0517	-1.391	-0.47943	0.45263	-0.47943	NA	NA
353	LADE	Early	5T1	46.45	12.13333333	2085	Temperate	2002	3	148	2.83602739726027	64	149	85	121	46.4295119217116	15.26	-2.34	-2.3	-2.53	0.25	0.78	0.76	0.78	-1.2063	-0.13618	-0.10743	0.61989	1.2005	1.5612	1.2005	-1.7711	-1.5947	-0.81933	-0.0036587	0.8685	1.79	0.8685	-1.929	-1.8569	-2.0517	-1.391	-0.47943	0.45263	-0.47943	NA	NA
354	LADE	Early	5T1	46.45	12.13333333	2085	Temperate	2002	7	158	2.83602739726027	66	151	85	121	78.0949158954884	15.49	-2.34	-2.3	-2.53	0.25	0.78	0.76	0.78	-1.2063	-0.13618	-0.10743	0.61989	1.2005	1.5612	1.2005	-1.7711	-1.5947	-0.81933	-0.0036587	0.8685	1.79	0.8685	-1.929	-1.8569	-2.0517	-1.391	-0.47943	0.45263	-0.47943	527.2	81.4
355	LADE	Early	5T1	46.45	12.13333333	2085	Temperate	2002	9	158	2.83602739726027	66	151	85	121	78.0949158954884	15.49	-2.34	-2.3	-2.53	0.25	0.78	0.76	0.78	-1.2063	-0.13618	-0.10743	0.61989	1.2005	1.5612	1.2005	-1.7711	-1.5947	-0.81933	-0.0036587	0.8685	1.79	0.8685	-1.929	-1.8569	-2.0517	-1.391	-0.47943	0.45263	-0.47943	527.2	81.4
356	LADE	Early	5T1	46.45	12.13333333	2085	Temperate	2003	1	142	2.97208219178082	47	127	80	122	70.8074147196629	15.06	-0.53	-1.1	-1.95	-1.65	-2.26	-2.88	-2.26	-0.28531	-1.2984	-1.6806	-0.072928	-0.70742	-1.625	-0.70742	1.3694	-1.0648	-1.7817	-1.6409	-1.592	-1.4338	-1.592	1.256	0.7364	0.034079	0.14966	-1.806	-1.8875	-1.806	NA	NA
357	LADE	Early	5T1	46.45	12.13333333	2085	Temperate	2003	2	136	2.97208219178082	43	123	80	122	64.4541655073431	14.84	-0.53	-1.1	-1.95	-1.65	-2.26	-2.88	-2.26	-0.28531	-1.2984	-1.6806	-0.072928	-0.70742	-1.625	-0.70742	1.3694	-1.0648	-1.7817	-1.6409	-1.592	-1.4338	-1.592	1.256	0.7364	0.034079	0.14966	-1.806	-1.8875	-1.806	NA	NA
358	LADE	Early	5T1	46.45	12.13333333	2085	Temperate	2003	3	139	2.97208219178082	44	124	80	122	70.8074147196629	14.96	-0.53	-1.1	-1.95	-1.65	-2.26	-2.88	-2.26	-0.28531	-1.2984	-1.6806	-0.072928	-0.70742	-1.625	-0.70742	1.3694	-1.0648	-1.7817	-1.6409	-1.592	-1.4338	-1.592	1.256	0.7364	0.034079	0.14966	-1.806	-1.8875	-1.806	NA	NA
359	LADE	Early	5T1	46.45	12.13333333	2085	Temperate	2003	7	157	2.97208219178082	47	127	80	122	145.735429794969	15.47	-0.53	-1.1	-1.95	-1.65	-2.26	-2.88	-2.26	-0.28531	-1.2984	-1.6806	-0.072928	-0.70742	-1.625	-0.70742	1.3694	-1.0648	-1.7817	-1.6409	-1.592	-1.4338	-1.592	1.256	0.7364	0.034079	0.14966	-1.806	-1.8875	-1.806	518.1	35.3
360	LADE	Early	5T1	46.45	12.13333333	2085	Temperate	2003	9	136	2.97208219178082	43	123	80	122	64.4541655073431	14.84	-0.53	-1.1	-1.95	-1.65	-2.26	-2.88	-2.26	-0.28531	-1.2984	-1.6806	-0.072928	-0.70742	-1.625	-0.70742	1.3694	-1.0648	-1.7817	-1.6409	-1.592	-1.4338	-1.592	1.256	0.7364	0.034079	0.14966	-1.806	-1.8875	-1.806	NA	NA
361	LADE	Early	5T1	46.45	12.13333333	2085	Temperate	2004	1	156	2.07715846994536	61	132	71	122	48.7044361778001	15.45	-2.39	-1.55	-1.47	-1.76	-1.29	-1.35	-1.29	-0.86013	1.0755	0.046338	-0.88713	0.42485	-0.64961	0.42485	0.77138	0.53362	0.12179	0.070386	-0.41462	-0.75723	-0.41462	0.05106	0.70439	0.9426	0.65902	0.10064	-0.44013	0.10064	NA	NA
362	LADE	Early	5T1	46.45	12.13333333	2085	Temperate	2004	2	150	2.07715846994536	59	130	71	122	38.4061388914916	15.3	-2.39	-1.55	-1.47	-1.76	-1.29	-1.35	-1.29	-0.86013	1.0755	0.046338	-0.88713	0.42485	-0.64961	0.42485	0.77138	0.53362	0.12179	0.070386	-0.41462	-0.75723	-0.41462	0.05106	0.70439	0.9426	0.65902	0.10064	-0.44013	0.10064	NA	NA
363	LADE	Early	5T1	46.45	12.13333333	2085	Temperate	2004	3	148	2.07715846994536	57	128	71	122	38.4061388914916	15.25	-2.39	-1.55	-1.47	-1.76	-1.29	-1.35	-1.29	-0.86013	1.0755	0.046338	-0.88713	0.42485	-0.64961	0.42485	0.77138	0.53362	0.12179	0.070386	-0.41462	-0.75723	-0.41462	0.05106	0.70439	0.9426	0.65902	0.10064	-0.44013	0.10064	NA	NA
364	LADE	Early	5T1	46.45	12.13333333	2085	Temperate	2004	7	162	2.07715846994536	61	132	71	122	83.2163398016412	15.55	-2.39	-1.55	-1.47	-1.76	-1.29	-1.35	-1.29	-0.86013	1.0755	0.046338	-0.88713	0.42485	-0.64961	0.42485	0.77138	0.53362	0.12179	0.070386	-0.41462	-0.75723	-0.41462	0.05106	0.70439	0.9426	0.65902	0.10064	-0.44013	0.10064	NA	NA
365	LADE	Early	5T1	46.45	12.13333333	2085	Temperate	2004	9	150	2.07715846994536	59	130	71	122	38.4061388914916	15.3	-2.39	-1.55	-1.47	-1.76	-1.29	-1.35	-1.29	-0.86013	1.0755	0.046338	-0.88713	0.42485	-0.64961	0.42485	0.77138	0.53362	0.12179	0.070386	-0.41462	-0.75723	-0.41462	0.05106	0.70439	0.9426	0.65902	0.10064	-0.44013	0.10064	NA	NA
366	LADE	Early	5T1	46.45	12.13333333	2085	Temperate	2005	1	147	1.5818886129589	61	123	62	101	59.0289780755104	15.24	-1.13	-1.57	-2.15	-1.77	-1.94	-2.69	-1.94	-1.2363	-1.3555	-1.5499	0.49045	-0.48072	-1.7896	-0.48072	-0.85229	-1.3278	-2.0817	-1.3468	-1.1087	-1.0817	-1.1087	-0.71387	-1.0493	-1.3405	-1.5426	-1.6223	-1.8967	-1.6223	NA	NA
367	LADE	Early	5T1	46.45	12.13333333	2085	Temperate	2005	3	143	1.5818886129589	61	123	62	101	37.4029210070434	15.11	-1.13	-1.57	-2.15	-1.77	-1.94	-2.69	-1.94	-1.2363	-1.3555	-1.5499	0.49045	-0.48072	-1.7896	-0.48072	-0.85229	-1.3278	-2.0817	-1.3468	-1.1087	-1.0817	-1.1087	-0.71387	-1.0493	-1.3405	-1.5426	-1.6223	-1.8967	-1.6223	NA	NA
368	LADE	Early	5T1	46.45	12.13333333	2085	Temperate	2005	5	146	1.5818886129589	61	123	62	101	51.9256763572063	15.21	-1.13	-1.57	-2.15	-1.77	-1.94	-2.69	-1.94	-1.2363	-1.3555	-1.5499	0.49045	-0.48072	-1.7896	-0.48072	-0.85229	-1.3278	-2.0817	-1.3468	-1.1087	-1.0817	-1.1087	-0.71387	-1.0493	-1.3405	-1.5426	-1.6223	-1.8967	-1.6223	NA	NA
369	LADE	Early	5T1	46.45	12.13333333	2085	Temperate	2005	8	150	1.5818886129589	61	123	62	101	84.8435403745274	15.32	-1.13	-1.57	-2.15	-1.77	-1.94	-2.69	-1.94	-1.2363	-1.3555	-1.5499	0.49045	-0.48072	-1.7896	-0.48072	-0.85229	-1.3278	-2.0817	-1.3468	-1.1087	-1.0817	-1.1087	-0.71387	-1.0493	-1.3405	-1.5426	-1.6223	-1.8967	-1.6223	NA	NA
370	LADE	Early	5T1	46.45	12.13333333	2085	Temperate	2005	9	147	1.5818886129589	61	123	62	101	59.0289780755104	15.24	-1.13	-1.57	-2.15	-1.77	-1.94	-2.69	-1.94	-1.2363	-1.3555	-1.5499	0.49045	-0.48072	-1.7896	-0.48072	-0.85229	-1.3278	-2.0817	-1.3468	-1.1087	-1.0817	-1.1087	-0.71387	-1.0493	-1.3405	-1.5426	-1.6223	-1.8967	-1.6223	NA	NA
371	LADE	Early	N13d	46.38666667	7.755	1361	Temperate	2009	3	147	5.46900103853151	48	116	68	112	220.038080573489	15.23	-0.37	0.19	0.32	-0.42	-1.22	0	-1.22	0.12557	0.25916	-0.26433	0.38981	-1.0213	-0.19107	-1.0213	0.80497	0.44981	-0.13029	0.059602	-0.59357	-0.60704	-0.59357	0.88021	0.83836	0.50686	0.59638	-0.097718	-0.54753	-0.097718	NA	NA
372	LADE	Early	N13d	46.38666667	7.755	1361	Temperate	2009	4	147	5.46900103853151	48	116	68	112	220.038080573489	15.23	-0.37	0.19	0.32	-0.42	-1.22	0	-1.22	0.12557	0.25916	-0.26433	0.38981	-1.0213	-0.19107	-1.0213	0.80497	0.44981	-0.13029	0.059602	-0.59357	-0.60704	-0.59357	0.88021	0.83836	0.50686	0.59638	-0.097718	-0.54753	-0.097718	NA	NA
373	LADE	Early	N13d	46.38666667	7.755	1361	Temperate	2010	1	139	4.6278444535589	57	110	53	91	117.063098992467	14.96	-1.21	-1.2	-1.34	-2.14	-1.19	-1.43	-1.19	-1.3766	-0.16935	-0.21226	-1.535	2.1905	-1.1975	2.1905	0.43285	-0.016806	-1.0727	-1.3871	1.0349	0.76928	1.0349	-1.2049	-0.59343	-0.36604	-0.57988	0.58126	-0.33799	0.58126	NA	NA
374	LADE	Early	N13d	46.38666667	7.755	1361	Temperate	2010	2	139	4.6278444535589	57	110	53	91	117.063098992467	14.96	-1.21	-1.2	-1.34	-2.14	-1.19	-1.43	-1.19	-1.3766	-0.16935	-0.21226	-1.535	2.1905	-1.1975	2.1905	0.43285	-0.016806	-1.0727	-1.3871	1.0349	0.76928	1.0349	-1.2049	-0.59343	-0.36604	-0.57988	0.58126	-0.33799	0.58126	NA	NA
375	LADE	Early	N13d	46.38666667	7.755	1361	Temperate	2010	3	146	4.6278444535589	57	110	53	91	166.518654933215	15.2	-1.21	-1.2	-1.34	-2.14	-1.19	-1.43	-1.19	-1.3766	-0.16935	-0.21226	-1.535	2.1905	-1.1975	2.1905	0.43285	-0.016806	-1.0727	-1.3871	1.0349	0.76928	1.0349	-1.2049	-0.59343	-0.36604	-0.57988	0.58126	-0.33799	0.58126	NA	NA
376	LADE	Early	N13d	46.38666667	7.755	1361	Temperate	2010	4	139	4.6278444535589	57	110	53	91	117.063098992467	14.96	-1.21	-1.2	-1.34	-2.14	-1.19	-1.43	-1.19	-1.3766	-0.16935	-0.21226	-1.535	2.1905	-1.1975	2.1905	0.43285	-0.016806	-1.0727	-1.3871	1.0349	0.76928	1.0349	-1.2049	-0.59343	-0.36604	-0.57988	0.58126	-0.33799	0.58126	NA	NA
377	LADE	Early	N13d	46.38666667	7.755	1361	Temperate	2011	1	140	6.44226549804932	57	113	56	79	223.622797639247	14.99	-1.53	-1.84	-2.34	-3.17	-3.58	-3.57	-3.58	-0.8742	-1.0691	-0.98127	-1.7011	0.25884	0.060546	0.25884	-0.16397	-0.63549	-1.5617	-2.2948	-1.5688	-1.21	-1.5688	-0.67351	-0.96367	-1.1675	-1.571	-1.4341	-1.8918	-1.4341	NA	NA
378	LADE	Early	N13d	46.38666667	7.755	1361	Temperate	2011	2	144	6.44226549804932	57	113	56	79	254.543895359857	15.13	-1.53	-1.84	-2.34	-3.17	-3.58	-3.57	-3.58	-0.8742	-1.0691	-0.98127	-1.7011	0.25884	0.060546	0.25884	-0.16397	-0.63549	-1.5617	-2.2948	-1.5688	-1.21	-1.5688	-0.67351	-0.96367	-1.1675	-1.571	-1.4341	-1.8918	-1.4341	NA	NA
379	LADE	Early	N13d	46.38666667	7.755	1361	Temperate	2011	3	131	6.44226549804932	56	112	56	79	180.980188040705	14.64	-1.53	-1.84	-2.34	-3.17	-3.58	-3.57	-3.17	-0.8742	-1.0691	-0.98127	-1.7011	0.25884	0.060546	-1.7011	-0.16397	-0.63549	-1.5617	-2.2948	-1.5688	-1.21	-2.2948	-0.67351	-0.96367	-1.1675	-1.571	-1.4341	-1.8918	-1.571	NA	NA
380	LADE	Early	N13d	46.38666667	7.755	1361	Temperate	2011	4	131	6.44226549804932	56	112	56	79	180.980188040705	14.64	-1.53	-1.84	-2.34	-3.17	-3.58	-3.57	-3.17	-0.8742	-1.0691	-0.98127	-1.7011	0.25884	0.060546	-1.7011	-0.16397	-0.63549	-1.5617	-2.2948	-1.5688	-1.21	-2.2948	-0.67351	-0.96367	-1.1675	-1.571	-1.4341	-1.8918	-1.571	NA	NA
381	LADE	Early	N13d	46.38666667	7.755	1361	Temperate	2012	1	152	5.57150295142896	78	129	51	70	216.044899548535	15.35	1.26	-0.83	-1.66	0.42	0.26	0.38	0.26	0.4153	-1.6627	-1.3546	1.1784	0.41192	-0.024264	0.41192	0.99493	0.87021	-1.2769	-0.72955	0.2476	0.87832	0.2476	0.037703	0.044521	-0.37956	0.30389	0.73479	-0.40381	0.73479	NA	NA
382	LADE	Early	N13d	46.38666667	7.755	1361	Temperate	2012	2	145	5.57150295142896	78	129	51	70	162.133995291295	15.15	1.26	-0.83	-1.66	0.42	0.26	0.38	0.26	0.4153	-1.6627	-1.3546	1.1784	0.41192	-0.024264	0.41192	0.99493	0.87021	-1.2769	-0.72955	0.2476	0.87832	0.2476	0.037703	0.044521	-0.37956	0.30389	0.73479	-0.40381	0.73479	NA	NA
383	LADE	Early	N13d	46.38666667	7.755	1361	Temperate	2012	3	145	5.57150295142896	78	129	51	70	162.133995291295	15.15	1.26	-0.83	-1.66	0.42	0.26	0.38	0.26	0.4153	-1.6627	-1.3546	1.1784	0.41192	-0.024264	0.41192	0.99493	0.87021	-1.2769	-0.72955	0.2476	0.87832	0.2476	0.037703	0.044521	-0.37956	0.30389	0.73479	-0.40381	0.73479	NA	NA
384	LADE	Early	N13d	46.38666667	7.755	1361	Temperate	2012	4	145	5.57150295142896	78	129	51	70	162.133995291295	15.15	1.26	-0.83	-1.66	0.42	0.26	0.38	0.26	0.4153	-1.6627	-1.3546	1.1784	0.41192	-0.024264	0.41192	0.99493	0.87021	-1.2769	-0.72955	0.2476	0.87832	0.2476	0.037703	0.044521	-0.37956	0.30389	0.73479	-0.40381	0.73479	NA	NA
385	LADE	Early	N13d	46.38666667	7.755	1361	Temperate	2013	1	162	5.11156798747945	70	128	58	94	195.965698332057	15.55	1.03	1.1	1	1.19	2	1.56	2	-0.63311	-0.084655	0.52923	1.3969	1.2435	-1.2382	1.2435	0.95619	0.6673	-0.27876	0.97874	1.6252	1.1595	1.6252	0.78449	0.63531	0.6857	1.258	1.4409	0.53879	1.4409	NA	NA
386	LADE	Early	N13d	46.38666667	7.755	1361	Temperate	2013	2	156	5.11156798747945	70	128	58	94	156.158423436279	15.45	1.03	1.1	1	1.19	2	1.56	2	-0.63311	-0.084655	0.52923	1.3969	1.2435	-1.2382	1.2435	0.95619	0.6673	-0.27876	0.97874	1.6252	1.1595	1.6252	0.78449	0.63531	0.6857	1.258	1.4409	0.53879	1.4409	NA	NA
387	LADE	Early	N13d	46.38666667	7.755	1361	Temperate	2013	3	156	5.11156798747945	70	128	58	94	156.158423436279	15.45	1.03	1.1	1	1.19	2	1.56	2	-0.63311	-0.084655	0.52923	1.3969	1.2435	-1.2382	1.2435	0.95619	0.6673	-0.27876	0.97874	1.6252	1.1595	1.6252	0.78449	0.63531	0.6857	1.258	1.4409	0.53879	1.4409	NA	NA
388	LADE	Early	N13d	46.38666667	7.755	1361	Temperate	2013	4	148	5.11156798747945	67	125	58	94	135.281500224064	15.26	1.03	1.1	1	1.19	2	1.56	2	-0.63311	-0.084655	0.52923	1.3969	1.2435	-1.2382	1.2435	0.95619	0.6673	-0.27876	0.97874	1.6252	1.1595	1.6252	0.78449	0.63531	0.6857	1.258	1.4409	0.53879	1.4409	NA	NA
389	LADE	Early	S22	46.39166667	7.736666667	2104	Temperate	2010	3	156	1.71811474214572	55	126	71	119	64.9990727778022	15.45	-1.21	-1.2	-1.34	-2.14	-1.19	-1.43	-1.19	-1.3766	-0.16935	-0.21226	-1.535	2.1905	-1.1975	2.1905	0.43285	-0.016806	-1.0727	-1.3871	1.0349	0.76928	1.0349	-1.2049	-0.59343	-0.36604	-0.57988	0.58126	-0.33799	0.58126	NA	NA
390	LADE	Early	S22	46.39166667	7.736666667	2104	Temperate	2010	4	160	1.71811474214572	55	126	71	119	89.7528583589025	15.52	-1.21	-1.2	-1.34	-2.14	-1.19	-1.43	-1.19	-1.3766	-0.16935	-0.21226	-1.535	2.1905	-1.1975	2.1905	0.43285	-0.016806	-1.0727	-1.3871	1.0349	0.76928	1.0349	-1.2049	-0.59343	-0.36604	-0.57988	0.58126	-0.33799	0.58126	NA	NA
391	LADE	Early	S22	46.39166667	7.736666667	2104	Temperate	2011	1	131	4.18959850375611	53	119	66	95	80.6702942965257	14.64	-1.53	-1.84	-2.34	-3.17	-3.58	-3.57	-3.17	-0.8742	-1.0691	-0.98127	-1.7011	0.25884	0.060546	-1.7011	-0.16397	-0.63549	-1.5617	-2.2948	-1.5688	-1.21	-2.2948	-0.67351	-0.96367	-1.1675	-1.571	-1.4341	-1.8918	-1.571	NA	NA
392	LADE	Early	S22	46.39166667	7.736666667	2104	Temperate	2011	2	131	4.18959850375611	53	119	66	95	80.6702942965257	14.64	-1.53	-1.84	-2.34	-3.17	-3.58	-3.57	-3.17	-0.8742	-1.0691	-0.98127	-1.7011	0.25884	0.060546	-1.7011	-0.16397	-0.63549	-1.5617	-2.2948	-1.5688	-1.21	-2.2948	-0.67351	-0.96367	-1.1675	-1.571	-1.4341	-1.8918	-1.571	NA	NA
393	LADE	Early	S22	46.39166667	7.736666667	2104	Temperate	2011	3	131	4.18959850375611	53	119	66	95	80.6702942965257	14.64	-1.53	-1.84	-2.34	-3.17	-3.58	-3.57	-3.17	-0.8742	-1.0691	-0.98127	-1.7011	0.25884	0.060546	-1.7011	-0.16397	-0.63549	-1.5617	-2.2948	-1.5688	-1.21	-2.2948	-0.67351	-0.96367	-1.1675	-1.571	-1.4341	-1.8918	-1.571	NA	NA
394	LADE	Early	S22	46.39166667	7.736666667	2104	Temperate	2011	4	131	4.18959850375611	53	119	66	95	80.6702942965257	14.64	-1.53	-1.84	-2.34	-3.17	-3.58	-3.57	-3.17	-0.8742	-1.0691	-0.98127	-1.7011	0.25884	0.060546	-1.7011	-0.16397	-0.63549	-1.5617	-2.2948	-1.5688	-1.21	-2.2948	-0.67351	-0.96367	-1.1675	-1.571	-1.4341	-1.8918	-1.571	NA	NA
395	LADE	Early	S22	46.39166667	7.736666667	2104	Temperate	2012	1	152	3.29811335881219	75	136	61	86	109.50425977375	15.35	1.26	-0.83	-1.66	0.42	0.26	0.38	0.26	0.4153	-1.6627	-1.3546	1.1784	0.41192	-0.024264	0.41192	0.99493	0.87021	-1.2769	-0.72955	0.2476	0.87832	0.2476	0.037703	0.044521	-0.37956	0.30389	0.73479	-0.40381	0.73479	NA	NA
396	LADE	Early	S22	46.39166667	7.736666667	2104	Temperate	2012	2	157	3.29811335881219	76	137	61	86	130.331239132556	15.46	1.26	-0.83	-1.66	0.42	0.26	0.38	0.26	0.4153	-1.6627	-1.3546	1.1784	0.41192	-0.024264	0.41192	0.99493	0.87021	-1.2769	-0.72955	0.2476	0.87832	0.2476	0.037703	0.044521	-0.37956	0.30389	0.73479	-0.40381	0.73479	NA	NA
397	LADE	Early	S22	46.39166667	7.736666667	2104	Temperate	2012	3	166	3.29811335881219	78	139	61	86	154.259603736324	15.58	1.26	-0.83	-1.66	0.42	0.26	0.38	0.26	0.4153	-1.6627	-1.3546	1.1784	0.41192	-0.024264	0.41192	0.99493	0.87021	-1.2769	-0.72955	0.2476	0.87832	0.2476	0.037703	0.044521	-0.37956	0.30389	0.73479	-0.40381	0.73479	NA	NA
398	LADE	Early	S22	46.39166667	7.736666667	2104	Temperate	2012	4	157	3.29811335881219	76	137	61	86	130.331239132556	15.46	1.26	-0.83	-1.66	0.42	0.26	0.38	0.26	0.4153	-1.6627	-1.3546	1.1784	0.41192	-0.024264	0.41192	0.99493	0.87021	-1.2769	-0.72955	0.2476	0.87832	0.2476	0.037703	0.044521	-0.37956	0.30389	0.73479	-0.40381	0.73479	NA	NA
399	LADE	Early	S22	46.39166667	7.736666667	2104	Temperate	2013	1	177	2.72806464097851	67	137	70	111	156.744979151569	15.59	1.03	1.1	1	1.19	2	1.56	1.56	-0.63311	-0.084655	0.52923	1.3969	1.2435	-1.2382	-1.2382	0.95619	0.6673	-0.27876	0.97874	1.6252	1.1595	1.1595	0.78449	0.63531	0.6857	1.258	1.4409	0.53879	0.53879	NA	NA
400	LADE	Early	S22	46.39166667	7.736666667	2104	Temperate	2013	2	169	2.72806464097851	64	134	70	111	127.861216977422	15.6	1.03	1.1	1	1.19	2	1.56	1.56	-0.63311	-0.084655	0.52923	1.3969	1.2435	-1.2382	-1.2382	0.95619	0.6673	-0.27876	0.97874	1.6252	1.1595	1.1595	0.78449	0.63531	0.6857	1.258	1.4409	0.53879	0.53879	NA	NA
401	LADE	Early	S22	46.39166667	7.736666667	2104	Temperate	2013	3	169	2.72806464097851	64	134	70	111	127.861216977422	15.6	1.03	1.1	1	1.19	2	1.56	1.56	-0.63311	-0.084655	0.52923	1.3969	1.2435	-1.2382	-1.2382	0.95619	0.6673	-0.27876	0.97874	1.6252	1.1595	1.1595	0.78449	0.63531	0.6857	1.258	1.4409	0.53879	0.53879	NA	NA
402	LADE	Early	S22	46.39166667	7.736666667	2104	Temperate	2013	4	159	2.72806464097851	63	133	70	111	65.6393196577232	15.51	1.03	1.1	1	1.19	2	1.56	2	-0.63311	-0.084655	0.52923	1.3969	1.2435	-1.2382	1.2435	0.95619	0.6673	-0.27876	0.97874	1.6252	1.1595	1.6252	0.78449	0.63531	0.6857	1.258	1.4409	0.53879	1.4409	NA	NA
403	LADE	Early	S16	46.39166667	7.75	1670	Temperate	2011	3	131	6.07077845058356	58	118	60	84	152.623324633258	14.64	-1.53	-1.84	-2.34	-3.17	-3.58	-3.57	-3.17	-0.8742	-1.0691	-0.98127	-1.7011	0.25884	0.060546	-1.7011	-0.16397	-0.63549	-1.5617	-2.2948	-1.5688	-1.21	-2.2948	-0.67351	-0.96367	-1.1675	-1.571	-1.4341	-1.8918	-1.571	NA	NA
404	LADE	Early	S16	46.39166667	7.75	1670	Temperate	2011	4	131	6.07077845058356	58	118	60	84	152.623324633258	14.64	-1.53	-1.84	-2.34	-3.17	-3.58	-3.57	-3.17	-0.8742	-1.0691	-0.98127	-1.7011	0.25884	0.060546	-1.7011	-0.16397	-0.63549	-1.5617	-2.2948	-1.5688	-1.21	-2.2948	-0.67351	-0.96367	-1.1675	-1.571	-1.4341	-1.8918	-1.571	NA	NA
405	LADE	Early	S16	46.39166667	7.75	1670	Temperate	2012	1	145	4.84475916526503	73	133	60	76	119.642894702861	15.15	1.26	-0.83	-1.66	0.42	0.26	0.38	0.26	0.4153	-1.6627	-1.3546	1.1784	0.41192	-0.024264	0.41192	0.99493	0.87021	-1.2769	-0.72955	0.2476	0.87832	0.2476	0.037703	0.044521	-0.37956	0.30389	0.73479	-0.40381	0.73479	NA	NA
406	LADE	Early	S16	46.39166667	7.75	1670	Temperate	2012	2	152	4.84475916526503	73	133	60	76	164.81118361515	15.35	1.26	-0.83	-1.66	0.42	0.26	0.38	0.26	0.4153	-1.6627	-1.3546	1.1784	0.41192	-0.024264	0.41192	0.99493	0.87021	-1.2769	-0.72955	0.2476	0.87832	0.2476	0.037703	0.044521	-0.37956	0.30389	0.73479	-0.40381	0.73479	NA	NA
407	LADE	Early	S16	46.39166667	7.75	1670	Temperate	2012	3	152	4.84475916526503	73	133	60	76	164.81118361515	15.35	1.26	-0.83	-1.66	0.42	0.26	0.38	0.26	0.4153	-1.6627	-1.3546	1.1784	0.41192	-0.024264	0.41192	0.99493	0.87021	-1.2769	-0.72955	0.2476	0.87832	0.2476	0.037703	0.044521	-0.37956	0.30389	0.73479	-0.40381	0.73479	NA	NA
408	LADE	Early	S16	46.39166667	7.75	1670	Temperate	2012	4	152	4.84475916526503	73	133	60	76	164.81118361515	15.35	1.26	-0.83	-1.66	0.42	0.26	0.38	0.26	0.4153	-1.6627	-1.3546	1.1784	0.41192	-0.024264	0.41192	0.99493	0.87021	-1.2769	-0.72955	0.2476	0.87832	0.2476	0.037703	0.044521	-0.37956	0.30389	0.73479	-0.40381	0.73479	NA	NA
409	LADE	Early	S16	46.39166667	7.75	1670	Temperate	2013	1	156	4.45929847319452	71	132	61	99	105.662668639467	15.45	1.03	1.1	1	1.19	2	1.56	2	-0.63311	-0.084655	0.52923	1.3969	1.2435	-1.2382	1.2435	0.95619	0.6673	-0.27876	0.97874	1.6252	1.1595	1.6252	0.78449	0.63531	0.6857	1.258	1.4409	0.53879	1.4409	NA	NA
410	LADE	Early	S16	46.39166667	7.75	1670	Temperate	2013	2	159	4.45929847319452	71	132	61	99	126.391413614286	15.51	1.03	1.1	1	1.19	2	1.56	2	-0.63311	-0.084655	0.52923	1.3969	1.2435	-1.2382	1.2435	0.95619	0.6673	-0.27876	0.97874	1.6252	1.1595	1.6252	0.78449	0.63531	0.6857	1.258	1.4409	0.53879	1.4409	NA	NA
411	LADE	Early	S16	46.39166667	7.75	1670	Temperate	2013	3	156	4.45929847319452	71	132	61	99	105.662668639467	15.45	1.03	1.1	1	1.19	2	1.56	2	-0.63311	-0.084655	0.52923	1.3969	1.2435	-1.2382	1.2435	0.95619	0.6673	-0.27876	0.97874	1.6252	1.1595	1.6252	0.78449	0.63531	0.6857	1.258	1.4409	0.53879	1.4409	NA	NA
412	LADE	Early	S16	46.39166667	7.75	1670	Temperate	2013	4	148	4.45929847319452	67	128	61	99	91.0190404628266	15.26	1.03	1.1	1	1.19	2	1.56	2	-0.63311	-0.084655	0.52923	1.3969	1.2435	-1.2382	1.2435	0.95619	0.6673	-0.27876	0.97874	1.6252	1.1595	1.6252	0.78449	0.63531	0.6857	1.258	1.4409	0.53879	1.4409	NA	NA
413	LADE	Early	S19	46.39166667	7.75	1928	Temperate	2010	1	153	2.63825354860274	63	129	66	108	73.2148553179374	15.38	-1.21	-1.2	-1.34	-2.14	-1.19	-1.43	-1.19	-1.3766	-0.16935	-0.21226	-1.535	2.1905	-1.1975	2.1905	0.43285	-0.016806	-1.0727	-1.3871	1.0349	0.76928	1.0349	-1.2049	-0.59343	-0.36604	-0.57988	0.58126	-0.33799	0.58126	NA	NA
414	LADE	Early	S19	46.39166667	7.75	1928	Temperate	2010	2	186	2.63825354860274	65	131	66	108	277.803716270777	15.49	-1.21	-1.2	-1.34	-2.14	-1.19	-1.43	-1.43	-1.3766	-0.16935	-0.21226	-1.535	2.1905	-1.1975	-1.1975	0.43285	-0.016806	-1.0727	-1.3871	1.0349	0.76928	0.76928	-1.2049	-0.59343	-0.36604	-0.57988	0.58126	-0.33799	-0.33799	NA	NA
415	LADE	Early	N19	46.38666667	7.768333333	1961	Temperate	2007	1	151	4.01663335520548	89	160	71	83	174.751062626658	15.33	-0.79	-0.66	-0.59	-1.73	0.76	1.41	0.76	0.41883	0.40291	0.054154	-1.9359	1.8429	1.4581	1.8429	-0.36913	0.20032	0.25786	-1.1385	0.36503	1.2945	0.36503	-0.1405	-0.56428	-0.46424	-1.0316	0.2802	0.98907	0.2802	NA	NA
416	LADE	Early	N19	46.38666667	7.768333333	1961	Temperate	2007	2	151	4.01663335520548	89	160	71	83	174.751062626658	15.33	-0.79	-0.66	-0.59	-1.73	0.76	1.41	0.76	0.41883	0.40291	0.054154	-1.9359	1.8429	1.4581	1.8429	-0.36913	0.20032	0.25786	-1.1385	0.36503	1.2945	0.36503	-0.1405	-0.56428	-0.46424	-1.0316	0.2802	0.98907	0.2802	NA	NA
417	LADE	Early	N13w	46.38333333	7.75	1321	Temperate	2013	1	162	3.99122183048193	58	126	68	108	171.881830063539	15.55	1.03	1.1	1	1.19	2	1.56	2	-0.63311	-0.084655	0.52923	1.3969	1.2435	-1.2382	1.2435	0.95619	0.6673	-0.27876	0.97874	1.6252	1.1595	1.6252	0.78449	0.63531	0.6857	1.258	1.4409	0.53879	1.4409	NA	NA
418	LADE	Early	N13w	46.38333333	7.75	1321	Temperate	2013	2	162	3.99122183048193	58	126	68	108	171.881830063539	15.55	1.03	1.1	1	1.19	2	1.56	2	-0.63311	-0.084655	0.52923	1.3969	1.2435	-1.2382	1.2435	0.95619	0.6673	-0.27876	0.97874	1.6252	1.1595	1.6252	0.78449	0.63531	0.6857	1.258	1.4409	0.53879	1.4409	NA	NA
419	LADE	Early	N13w	46.38333333	7.75	1321	Temperate	2013	3	162	3.99122183048193	58	126	68	108	171.881830063539	15.55	1.03	1.1	1	1.19	2	1.56	2	-0.63311	-0.084655	0.52923	1.3969	1.2435	-1.2382	1.2435	0.95619	0.6673	-0.27876	0.97874	1.6252	1.1595	1.6252	0.78449	0.63531	0.6857	1.258	1.4409	0.53879	1.4409	NA	NA
420	LADE	Early	N19	46.38666667	7.768333333	1961	Temperate	2008	2	147	3.06459925745902	45	148	103	136	67.3679442347835	15.21	-1.17	-1.7	0.01	0.64	0.38	0.06	0.38	0.51697	-1.0997	0.50174	0.15986	-1.4037	0.095823	-1.4037	-0.26599	-0.22824	-0.13646	-0.34368	-0.46469	-0.79099	-0.46469	-0.029779	-1.2775	-0.90366	-0.47004	-0.53323	-0.66271	-0.53323	NA	NA
421	LADE	Early	5T2	46.45833333	12.13333333	2156	Temperate	2002	11	162	2.7907397260274	57	140	83	121	84.9038300625833	15.55	-2.34	-2.3	-2.53	0.25	0.78	0.76	0.78	-1.2063	-0.13618	-0.10743	0.61989	1.2005	1.5612	1.2005	-1.7711	-1.5947	-0.81933	-0.0036587	0.8685	1.79	0.8685	-1.929	-1.8569	-2.0517	-1.391	-0.47943	0.45263	-0.47943	NA	NA
422	LADE	Early	5T2	46.45833333	12.13333333	2156	Temperate	2002	12	162	2.7907397260274	57	140	83	121	84.9038300625833	15.55	-2.34	-2.3	-2.53	0.25	0.78	0.76	0.78	-1.2063	-0.13618	-0.10743	0.61989	1.2005	1.5612	1.2005	-1.7711	-1.5947	-0.81933	-0.0036587	0.8685	1.79	0.8685	-1.929	-1.8569	-2.0517	-1.391	-0.47943	0.45263	-0.47943	NA	NA
423	LADE	Early	5T2	46.45833333	12.13333333	2156	Temperate	2002	13	158	2.7907397260274	55	138	83	121	78.0147472969183	15.49	-2.34	-2.3	-2.53	0.25	0.78	0.76	0.78	-1.2063	-0.13618	-0.10743	0.61989	1.2005	1.5612	1.2005	-1.7711	-1.5947	-0.81933	-0.0036587	0.8685	1.79	0.8685	-1.929	-1.8569	-2.0517	-1.391	-0.47943	0.45263	-0.47943	NA	NA
424	LADE	Early	5T2	46.45833333	12.13333333	2156	Temperate	2002	14	155	2.7907397260274	53	136	83	121	75.0754087476681	15.44	-2.34	-2.3	-2.53	0.25	0.78	0.76	0.78	-1.2063	-0.13618	-0.10743	0.61989	1.2005	1.5612	1.2005	-1.7711	-1.5947	-0.81933	-0.0036587	0.8685	1.79	0.8685	-1.929	-1.8569	-2.0517	-1.391	-0.47943	0.45263	-0.47943	NA	NA
425	LADE	Early	5T2	46.45833333	12.13333333	2156	Temperate	2002	15	158	2.7907397260274	55	138	83	121	78.0147472969183	15.49	-2.34	-2.3	-2.53	0.25	0.78	0.76	0.78	-1.2063	-0.13618	-0.10743	0.61989	1.2005	1.5612	1.2005	-1.7711	-1.5947	-0.81933	-0.0036587	0.8685	1.79	0.8685	-1.929	-1.8569	-2.0517	-1.391	-0.47943	0.45263	-0.47943	NA	NA
426	LADE	Early	5T2	46.45833333	12.13333333	2156	Temperate	2003	11	139	2.92002739726027	45	121	76	120	69.9650535409707	14.96	-0.53	-1.1	-1.95	-1.65	-2.26	-2.88	-2.26	-0.28531	-1.2984	-1.6806	-0.072928	-0.70742	-1.625	-0.70742	1.3694	-1.0648	-1.7817	-1.6409	-1.592	-1.4338	-1.592	1.256	0.7364	0.034079	0.14966	-1.806	-1.8875	-1.806	NA	NA
427	LADE	Early	5T2	46.45833333	12.13333333	2156	Temperate	2003	12	142	2.92002739726027	48	124	76	120	69.9650535409707	15.06	-0.53	-1.1	-1.95	-1.65	-2.26	-2.88	-2.26	-0.28531	-1.2984	-1.6806	-0.072928	-0.70742	-1.625	-0.70742	1.3694	-1.0648	-1.7817	-1.6409	-1.592	-1.4338	-1.592	1.256	0.7364	0.034079	0.14966	-1.806	-1.8875	-1.806	NA	NA
428	LADE	Early	5T2	46.45833333	12.13333333	2156	Temperate	2003	13	164	2.92002739726027	48	124	76	120	205.672231244578	15.57	-0.53	-1.1	-1.95	-1.65	-2.26	-2.88	-2.26	-0.28531	-1.2984	-1.6806	-0.072928	-0.70742	-1.625	-0.70742	1.3694	-1.0648	-1.7817	-1.6409	-1.592	-1.4338	-1.592	1.256	0.7364	0.034079	0.14966	-1.806	-1.8875	-1.806	518.1	85.3
429	LADE	Early	5T2	46.45833333	12.13333333	2156	Temperate	2003	14	142	2.92002739726027	48	124	76	120	69.9650535409707	15.06	-0.53	-1.1	-1.95	-1.65	-2.26	-2.88	-2.26	-0.28531	-1.2984	-1.6806	-0.072928	-0.70742	-1.625	-0.70742	1.3694	-1.0648	-1.7817	-1.6409	-1.592	-1.4338	-1.592	1.256	0.7364	0.034079	0.14966	-1.806	-1.8875	-1.806	NA	NA
430	LADE	Early	5T2	46.45833333	12.13333333	2156	Temperate	2003	16	153	2.92002739726027	48	124	76	120	120.522229422742	15.39	-0.53	-1.1	-1.95	-1.65	-2.26	-2.88	-2.26	-0.28531	-1.2984	-1.6806	-0.072928	-0.70742	-1.625	-0.70742	1.3694	-1.0648	-1.7817	-1.6409	-1.592	-1.4338	-1.592	1.256	0.7364	0.034079	0.14966	-1.806	-1.8875	-1.806	518.1	28.1
431	LADE	Early	5T2	46.45833333	12.13333333	2156	Temperate	2004	11	160	1.99469945355191	65	129	64	118	56.3223789918438	15.52	-2.39	-1.55	-1.47	-1.76	-1.29	-1.35	-1.29	-0.86013	1.0755	0.046338	-0.88713	0.42485	-0.64961	0.42485	0.77138	0.53362	0.12179	0.070386	-0.41462	-0.75723	-0.41462	0.05106	0.70439	0.9426	0.65902	0.10064	-0.44013	0.10064	NA	NA
432	LADE	Early	5T2	46.45833333	12.13333333	2156	Temperate	2004	12	159	1.99469945355191	65	129	64	118	49.5248575278788	15.5	-2.39	-1.55	-1.47	-1.76	-1.29	-1.35	-1.29	-0.86013	1.0755	0.046338	-0.88713	0.42485	-0.64961	0.42485	0.77138	0.53362	0.12179	0.070386	-0.41462	-0.75723	-0.41462	0.05106	0.70439	0.9426	0.65902	0.10064	-0.44013	0.10064	NA	NA
433	LADE	Early	5T2	46.45833333	12.13333333	2156	Temperate	2004	13	154	1.99469945355191	65	129	64	118	35.7175301606608	15.4	-2.39	-1.55	-1.47	-1.76	-1.29	-1.35	-1.29	-0.86013	1.0755	0.046338	-0.88713	0.42485	-0.64961	0.42485	0.77138	0.53362	0.12179	0.070386	-0.41462	-0.75723	-0.41462	0.05106	0.70439	0.9426	0.65902	0.10064	-0.44013	0.10064	NA	NA
434	LADE	Early	5T2	46.45833333	12.13333333	2156	Temperate	2004	14	159	1.99469945355191	65	129	64	118	49.5248575278788	15.5	-2.39	-1.55	-1.47	-1.76	-1.29	-1.35	-1.29	-0.86013	1.0755	0.046338	-0.88713	0.42485	-0.64961	0.42485	0.77138	0.53362	0.12179	0.070386	-0.41462	-0.75723	-0.41462	0.05106	0.70439	0.9426	0.65902	0.10064	-0.44013	0.10064	NA	NA
435	LADE	Early	5T2	46.45833333	12.13333333	2156	Temperate	2004	16	162	1.99469945355191	65	129	64	118	75.1965128460701	15.55	-2.39	-1.55	-1.47	-1.76	-1.29	-1.35	-1.29	-0.86013	1.0755	0.046338	-0.88713	0.42485	-0.64961	0.42485	0.77138	0.53362	0.12179	0.070386	-0.41462	-0.75723	-0.41462	0.05106	0.70439	0.9426	0.65902	0.10064	-0.44013	0.10064	NA	NA
436	LADE	Early	5T2	46.45833333	12.13333333	2156	Temperate	2005	11	157	1.58546466895068	60	123	63	100	105.114928497978	15.48	-1.13	-1.57	-2.15	-1.77	-1.94	-2.69	-1.94	-1.2363	-1.3555	-1.5499	0.49045	-0.48072	-1.7896	-0.48072	-0.85229	-1.3278	-2.0817	-1.3468	-1.1087	-1.0817	-1.1087	-0.71387	-1.0493	-1.3405	-1.5426	-1.6223	-1.8967	-1.6223	NA	NA
437	LADE	Early	5T2	46.45833333	12.13333333	2156	Temperate	2005	12	164	1.58546466895068	66	129	63	100	107.784037734539	15.58	-1.13	-1.57	-2.15	-1.77	-1.94	-2.69	-1.94	-1.2363	-1.3555	-1.5499	0.49045	-0.48072	-1.7896	-0.48072	-0.85229	-1.3278	-2.0817	-1.3468	-1.1087	-1.0817	-1.1087	-0.71387	-1.0493	-1.3405	-1.5426	-1.6223	-1.8967	-1.6223	NA	NA
438	LADE	Early	5T2	46.45833333	12.13333333	2156	Temperate	2005	13	157	1.58546466895068	60	123	63	100	105.114928497978	15.48	-1.13	-1.57	-2.15	-1.77	-1.94	-2.69	-1.94	-1.2363	-1.3555	-1.5499	0.49045	-0.48072	-1.7896	-0.48072	-0.85229	-1.3278	-2.0817	-1.3468	-1.1087	-1.0817	-1.1087	-0.71387	-1.0493	-1.3405	-1.5426	-1.6223	-1.8967	-1.6223	NA	NA
439	LADE	Early	5T2	46.45833333	12.13333333	2156	Temperate	2005	14	150	1.58546466895068	59	122	63	100	84.8608058173705	15.32	-1.13	-1.57	-2.15	-1.77	-1.94	-2.69	-1.94	-1.2363	-1.3555	-1.5499	0.49045	-0.48072	-1.7896	-0.48072	-0.85229	-1.3278	-2.0817	-1.3468	-1.1087	-1.0817	-1.1087	-0.71387	-1.0493	-1.3405	-1.5426	-1.6223	-1.8967	-1.6223	NA	NA
440	LADE	Early	5T2	46.45833333	12.13333333	2156	Temperate	2005	16	150	1.58546466895068	59	122	63	100	84.8608058173705	15.32	-1.13	-1.57	-2.15	-1.77	-1.94	-2.69	-1.94	-1.2363	-1.3555	-1.5499	0.49045	-0.48072	-1.7896	-0.48072	-0.85229	-1.3278	-2.0817	-1.3468	-1.1087	-1.0817	-1.1087	-0.71387	-1.0493	-1.3405	-1.5426	-1.6223	-1.8967	-1.6223	NA	NA
441	LADE	Early	S19	46.39166667	7.75	1928	Temperate	2007	1	158	3.89510843810685	90	162	72	75	208.750242088397	15.48	-0.79	-0.66	-0.59	-1.73	0.76	1.41	0.76	0.41883	0.40291	0.054154	-1.9359	1.8429	1.4581	1.8429	-0.36913	0.20032	0.25786	-1.1385	0.36503	1.2945	0.36503	-0.1405	-0.56428	-0.46424	-1.0316	0.2802	0.98907	0.2802	NA	NA
442	LADE	Early	S19	46.39166667	7.75	1928	Temperate	2007	2	145	3.89510843810685	86	157	71	74	176.021395710441	15.16	-0.79	-0.66	-0.59	-1.73	0.76	1.41	0.76	0.41883	0.40291	0.054154	-1.9359	1.8429	1.4581	1.8429	-0.36913	0.20032	0.25786	-1.1385	0.36503	1.2945	0.36503	-0.1405	-0.56428	-0.46424	-1.0316	0.2802	0.98907	0.2802	NA	NA
443	LADE	Early	S19	46.39166667	7.75	1928	Temperate	2007	3	138	3.89510843810685	86	157	71	74	131.490837364828	14.92	-0.79	-0.66	-0.59	-1.73	0.76	1.41	0.76	0.41883	0.40291	0.054154	-1.9359	1.8429	1.4581	1.8429	-0.36913	0.20032	0.25786	-1.1385	0.36503	1.2945	0.36503	-0.1405	-0.56428	-0.46424	-1.0316	0.2802	0.98907	0.2802	NA	NA
444	LADE	Early	S19	46.39166667	7.75	1928	Temperate	2007	4	145	3.89510843810685	86	157	71	74	176.021395710441	15.16	-0.79	-0.66	-0.59	-1.73	0.76	1.41	0.76	0.41883	0.40291	0.054154	-1.9359	1.8429	1.4581	1.8429	-0.36913	0.20032	0.25786	-1.1385	0.36503	1.2945	0.36503	-0.1405	-0.56428	-0.46424	-1.0316	0.2802	0.98907	0.2802	NA	NA
445	LADE	Early	S19	46.39166667	7.75	1928	Temperate	2008	1	175	3.42150693830055	43	155	112	141	203.36058422538	15.61	-1.17	-1.7	0.01	0.64	0.38	0.06	0.06	0.51697	-1.0997	0.50174	0.15986	-1.4037	0.095823	0.095823	-0.26599	-0.22824	-0.13646	-0.34368	-0.46469	-0.79099	-0.79099	-0.029779	-1.2775	-0.90366	-0.47004	-0.53323	-0.66271	-0.66271	NA	NA
446	LADE	Early	S19	46.39166667	7.75	1928	Temperate	2008	2	161	3.42150693830055	40	152	112	141	134.097473574451	15.53	-1.17	-1.7	0.01	0.64	0.38	0.06	0.38	0.51697	-1.0997	0.50174	0.15986	-1.4037	0.095823	-1.4037	-0.26599	-0.22824	-0.13646	-0.34368	-0.46469	-0.79099	-0.46469	-0.029779	-1.2775	-0.90366	-0.47004	-0.53323	-0.66271	-0.53323	NA	NA
447	LADE	Early	S19	46.39166667	7.75	1928	Temperate	2008	3	161	3.42150693830055	40	152	112	141	134.097473574451	15.53	-1.17	-1.7	0.01	0.64	0.38	0.06	0.38	0.51697	-1.0997	0.50174	0.15986	-1.4037	0.095823	-1.4037	-0.26599	-0.22824	-0.13646	-0.34368	-0.46469	-0.79099	-0.46469	-0.029779	-1.2775	-0.90366	-0.47004	-0.53323	-0.66271	-0.53323	NA	NA
448	LADE	Early	S19	46.39166667	7.75	1928	Temperate	2008	4	147	3.42150693830055	39	151	112	141	78.5866708399319	15.21	-1.17	-1.7	0.01	0.64	0.38	0.06	0.38	0.51697	-1.0997	0.50174	0.15986	-1.4037	0.095823	-1.4037	-0.26599	-0.22824	-0.13646	-0.34368	-0.46469	-0.79099	-0.46469	-0.029779	-1.2775	-0.90366	-0.47004	-0.53323	-0.66271	-0.53323	NA	NA
449	LADE	Early	S19	46.39166667	7.75	1928	Temperate	2009	1	160	3.89910219098904	55	122	67	115	172.818029501103	15.52	-0.37	0.19	0.32	-0.42	-1.22	0	-1.22	0.12557	0.25916	-0.26433	0.38981	-1.0213	-0.19107	-1.0213	0.80497	0.44981	-0.13029	0.059602	-0.59357	-0.60704	-0.59357	0.88021	0.83836	0.50686	0.59638	-0.097718	-0.54753	-0.097718	NA	NA
450	LADE	Early	S19	46.39166667	7.75	1928	Temperate	2009	2	155	3.89910219098904	55	122	67	115	155.929115571634	15.43	-0.37	0.19	0.32	-0.42	-1.22	0	-1.22	0.12557	0.25916	-0.26433	0.38981	-1.0213	-0.19107	-1.0213	0.80497	0.44981	-0.13029	0.059602	-0.59357	-0.60704	-0.59357	0.88021	0.83836	0.50686	0.59638	-0.097718	-0.54753	-0.097718	NA	NA
451	LADE	Early	S19	46.39166667	7.75	1928	Temperate	2009	3	167	3.89910219098904	55	122	67	115	215.235169746679	15.6	-0.37	0.19	0.32	-0.42	-1.22	0	0	0.12557	0.25916	-0.26433	0.38981	-1.0213	-0.19107	-0.19107	0.80497	0.44981	-0.13029	0.059602	-0.59357	-0.60704	-0.60704	0.88021	0.83836	0.50686	0.59638	-0.097718	-0.54753	-0.54753	NA	NA
452	LADE	Early	S19	46.39166667	7.75	1928	Temperate	2009	4	150	3.89910219098904	55	122	67	115	137.846593053095	15.32	-0.37	0.19	0.32	-0.42	-1.22	0	-1.22	0.12557	0.25916	-0.26433	0.38981	-1.0213	-0.19107	-1.0213	0.80497	0.44981	-0.13029	0.059602	-0.59357	-0.60704	-0.59357	0.88021	0.83836	0.50686	0.59638	-0.097718	-0.54753	-0.097718	NA	NA
453	LADE	Early	N22	46.37333333	7.768333333	2182	Temperate	2008	3	154	2.59947442272678	52	144	92	129	85.2873591807931	15.39	-1.17	-1.7	0.01	0.64	0.38	0.06	0.38	0.51697	-1.0997	0.50174	0.15986	-1.4037	0.095823	-1.4037	-0.26599	-0.22824	-0.13646	-0.34368	-0.46469	-0.79099	-0.46469	-0.029779	-1.2775	-0.90366	-0.47004	-0.53323	-0.66271	-0.53323	NA	NA
454	LADE	Early	N22	46.37333333	7.768333333	2182	Temperate	2008	4	161	2.59947442272678	54	146	92	129	98.2910136040666	15.52	-1.17	-1.7	0.01	0.64	0.38	0.06	0.38	0.51697	-1.0997	0.50174	0.15986	-1.4037	0.095823	-1.4037	-0.26599	-0.22824	-0.13646	-0.34368	-0.46469	-0.79099	-0.46469	-0.029779	-1.2775	-0.90366	-0.47004	-0.53323	-0.66271	-0.53323	NA	NA
455	LADE	Early	N22	46.37333333	7.768333333	2182	Temperate	2009	1	167	2.58940896620274	54	120	66	126	151.701432725079	15.59	-0.37	0.19	0.32	-0.42	-1.22	0	0	0.12557	0.25916	-0.26433	0.38981	-1.0213	-0.19107	-0.19107	0.80497	0.44981	-0.13029	0.059602	-0.59357	-0.60704	-0.60704	0.88021	0.83836	0.50686	0.59638	-0.097718	-0.54753	-0.54753	NA	NA
456	LADE	Early	N22	46.37333333	7.768333333	2182	Temperate	2009	2	155	2.58940896620274	54	120	66	126	101.26996728668	15.43	-0.37	0.19	0.32	-0.42	-1.22	0	-1.22	0.12557	0.25916	-0.26433	0.38981	-1.0213	-0.19107	-1.0213	0.80497	0.44981	-0.13029	0.059602	-0.59357	-0.60704	-0.59357	0.88021	0.83836	0.50686	0.59638	-0.097718	-0.54753	-0.097718	NA	NA
457	LADE	Early	N19	46.38666667	7.768333333	1961	Temperate	2007	3	158	4.01663335520548	91	162	71	83	199.059551352791	15.48	-0.79	-0.66	-0.59	-1.73	0.76	1.41	0.76	0.41883	0.40291	0.054154	-1.9359	1.8429	1.4581	1.8429	-0.36913	0.20032	0.25786	-1.1385	0.36503	1.2945	0.36503	-0.1405	-0.56428	-0.46424	-1.0316	0.2802	0.98907	0.2802	NA	NA
458	LADE	Early	N19	46.38666667	7.768333333	1961	Temperate	2007	4	151	4.01663335520548	89	160	71	83	174.751062626658	15.33	-0.79	-0.66	-0.59	-1.73	0.76	1.41	0.76	0.41883	0.40291	0.054154	-1.9359	1.8429	1.4581	1.8429	-0.36913	0.20032	0.25786	-1.1385	0.36503	1.2945	0.36503	-0.1405	-0.56428	-0.46424	-1.0316	0.2802	0.98907	0.2802	NA	NA
459	LADE	Early	N19	46.38666667	7.768333333	1961	Temperate	2008	1	141	3.06459925745902	44	147	103	136	50.2323374428328	15.01	-1.17	-1.7	0.01	0.64	0.38	0.06	0.38	0.51697	-1.0997	0.50174	0.15986	-1.4037	0.095823	-1.4037	-0.26599	-0.22824	-0.13646	-0.34368	-0.46469	-0.79099	-0.46469	-0.029779	-1.2775	-0.90366	-0.47004	-0.53323	-0.66271	-0.53323	NA	NA
460	LADE	Early	N22	46.37333333	7.768333333	2182	Temperate	2010	2	160	1.30669861589041	52	120	68	119	81.1928520245101	15.52	-1.21	-1.2	-1.34	-2.14	-1.19	-1.43	-1.19	-1.3766	-0.16935	-0.21226	-1.535	2.1905	-1.1975	2.1905	0.43285	-0.016806	-1.0727	-1.3871	1.0349	0.76928	1.0349	-1.2049	-0.59343	-0.36604	-0.57988	0.58126	-0.33799	0.58126	NA	NA
461	LADE	Early	N19	46.38666667	7.768333333	1961	Temperate	2008	3	147	3.06459925745902	45	148	103	136	67.3679442347835	15.21	-1.17	-1.7	0.01	0.64	0.38	0.06	0.38	0.51697	-1.0997	0.50174	0.15986	-1.4037	0.095823	-1.4037	-0.26599	-0.22824	-0.13646	-0.34368	-0.46469	-0.79099	-0.46469	-0.029779	-1.2775	-0.90366	-0.47004	-0.53323	-0.66271	-0.53323	NA	NA
462	LADE	Early	N19	46.38666667	7.768333333	1961	Temperate	2008	4	147	3.06459925745902	45	148	103	136	67.3679442347835	15.21	-1.17	-1.7	0.01	0.64	0.38	0.06	0.38	0.51697	-1.0997	0.50174	0.15986	-1.4037	0.095823	-1.4037	-0.26599	-0.22824	-0.13646	-0.34368	-0.46469	-0.79099	-0.46469	-0.029779	-1.2775	-0.90366	-0.47004	-0.53323	-0.66271	-0.53323	NA	NA
463	LADE	Early	N19	46.38666667	7.768333333	1961	Temperate	2009	1	151	3.23199419208767	55	115	60	121	117.565719287548	15.34	-0.37	0.19	0.32	-0.42	-1.22	0	-1.22	0.12557	0.25916	-0.26433	0.38981	-1.0213	-0.19107	-1.0213	0.80497	0.44981	-0.13029	0.059602	-0.59357	-0.60704	-0.59357	0.88021	0.83836	0.50686	0.59638	-0.097718	-0.54753	-0.097718	NA	NA
464	LADE	Early	N19	46.38666667	7.768333333	1961	Temperate	2009	2	167	3.23199419208767	55	115	60	121	192.01832120632	15.59	-0.37	0.19	0.32	-0.42	-1.22	0	0	0.12557	0.25916	-0.26433	0.38981	-1.0213	-0.19107	-0.19107	0.80497	0.44981	-0.13029	0.059602	-0.59357	-0.60704	-0.60704	0.88021	0.83836	0.50686	0.59638	-0.097718	-0.54753	-0.54753	NA	NA
465	LADE	Early	5T3	46.45	12.125	2085	Temperate	2004	21	172	2.07715846994536	56	128	72	131	117.767285485382	15.62	-2.39	-1.55	-1.47	-1.76	-1.29	-1.35	-1.35	-0.86013	1.0755	0.046338	-0.88713	0.42485	-0.64961	-0.64961	0.77138	0.53362	0.12179	0.070386	-0.41462	-0.75723	-0.75723	0.05106	0.70439	0.9426	0.65902	0.10064	-0.44013	-0.44013	465.6	95.4
466	LADE	Early	5T3	46.45	12.125	2085	Temperate	2004	22	172	2.07715846994536	56	128	72	131	117.767285485382	15.62	-2.39	-1.55	-1.47	-1.76	-1.29	-1.35	-1.35	-0.86013	1.0755	0.046338	-0.88713	0.42485	-0.64961	-0.64961	0.77138	0.53362	0.12179	0.070386	-0.41462	-0.75723	-0.75723	0.05106	0.70439	0.9426	0.65902	0.10064	-0.44013	-0.44013	465.6	95.4
467	LADE	Early	5T3	46.45	12.125	2085	Temperate	2004	23	162	2.07715846994536	54	126	72	131	83.2163398016412	15.55	-2.39	-1.55	-1.47	-1.76	-1.29	-1.35	-1.29	-0.86013	1.0755	0.046338	-0.88713	0.42485	-0.64961	0.42485	0.77138	0.53362	0.12179	0.070386	-0.41462	-0.75723	-0.41462	0.05106	0.70439	0.9426	0.65902	0.10064	-0.44013	0.10064	NA	NA
468	LADE	Early	5T3	46.45	12.125	2085	Temperate	2004	24	162	2.07715846994536	54	126	72	131	83.2163398016412	15.55	-2.39	-1.55	-1.47	-1.76	-1.29	-1.35	-1.29	-0.86013	1.0755	0.046338	-0.88713	0.42485	-0.64961	0.42485	0.77138	0.53362	0.12179	0.070386	-0.41462	-0.75723	-0.41462	0.05106	0.70439	0.9426	0.65902	0.10064	-0.44013	0.10064	NA	NA
469	LADE	Early	5T3	46.45	12.125	2085	Temperate	2004	25	168	2.07715846994536	55	127	72	131	105.046893218504	15.6	-2.39	-1.55	-1.47	-1.76	-1.29	-1.35	-1.35	-0.86013	1.0755	0.046338	-0.88713	0.42485	-0.64961	-0.64961	0.77138	0.53362	0.12179	0.070386	-0.41462	-0.75723	-0.75723	0.05106	0.70439	0.9426	0.65902	0.10064	-0.44013	-0.44013	465.6	51
470	LADE	Early	5T3	46.45	12.125	2085	Temperate	2005	21	150	1.5818886129589	61	123	62	101	84.8435403745274	15.32	-1.13	-1.57	-2.15	-1.77	-1.94	-2.69	-1.94	-1.2363	-1.3555	-1.5499	0.49045	-0.48072	-1.7896	-0.48072	-0.85229	-1.3278	-2.0817	-1.3468	-1.1087	-1.0817	-1.1087	-0.71387	-1.0493	-1.3405	-1.5426	-1.6223	-1.8967	-1.6223	NA	NA
471	LADE	Early	5T3	46.45	12.125	2085	Temperate	2005	22	154	1.5818886129589	61	123	62	101	98.5428513709037	15.42	-1.13	-1.57	-2.15	-1.77	-1.94	-2.69	-1.94	-1.2363	-1.3555	-1.5499	0.49045	-0.48072	-1.7896	-0.48072	-0.85229	-1.3278	-2.0817	-1.3468	-1.1087	-1.0817	-1.1087	-0.71387	-1.0493	-1.3405	-1.5426	-1.6223	-1.8967	-1.6223	NA	NA
472	LADE	Early	5T3	46.45	12.125	2085	Temperate	2005	23	154	1.5818886129589	61	123	62	101	98.5428513709037	15.42	-1.13	-1.57	-2.15	-1.77	-1.94	-2.69	-1.94	-1.2363	-1.3555	-1.5499	0.49045	-0.48072	-1.7896	-0.48072	-0.85229	-1.3278	-2.0817	-1.3468	-1.1087	-1.0817	-1.1087	-0.71387	-1.0493	-1.3405	-1.5426	-1.6223	-1.8967	-1.6223	NA	NA
473	LADE	Early	5T3	46.45	12.125	2085	Temperate	2005	24	167	1.5818886129589	68	130	62	101	118.380200039366	15.6	-1.13	-1.57	-2.15	-1.77	-1.94	-2.69	-2.69	-1.2363	-1.3555	-1.5499	0.49045	-0.48072	-1.7896	-1.7896	-0.85229	-1.3278	-2.0817	-1.3468	-1.1087	-1.0817	-1.0817	-0.71387	-1.0493	-1.3405	-1.5426	-1.6223	-1.8967	-1.8967	NA	NA
474	LADE	Early	5T3	46.45	12.125	2085	Temperate	2005	25	150	1.5818886129589	61	123	62	101	84.8435403745274	15.32	-1.13	-1.57	-2.15	-1.77	-1.94	-2.69	-1.94	-1.2363	-1.3555	-1.5499	0.49045	-0.48072	-1.7896	-0.48072	-0.85229	-1.3278	-2.0817	-1.3468	-1.1087	-1.0817	-1.1087	-0.71387	-1.0493	-1.3405	-1.5426	-1.6223	-1.8967	-1.6223	NA	NA
475	LADE	Early	S16	46.39166667	7.75	1670	Temperate	2009	2	147	4.82030538089589	54	131	77	115	169.100821054473	15.23	-0.37	0.19	0.32	-0.42	-1.22	0	-1.22	0.12557	0.25916	-0.26433	0.38981	-1.0213	-0.19107	-1.0213	0.80497	0.44981	-0.13029	0.059602	-0.59357	-0.60704	-0.59357	0.88021	0.83836	0.50686	0.59638	-0.097718	-0.54753	-0.097718	NA	NA
476	LADE	Early	S16	46.39166667	7.75	1670	Temperate	2009	3	147	4.82030538089589	54	131	77	115	169.100821054473	15.23	-0.37	0.19	0.32	-0.42	-1.22	0	-1.22	0.12557	0.25916	-0.26433	0.38981	-1.0213	-0.19107	-1.0213	0.80497	0.44981	-0.13029	0.059602	-0.59357	-0.60704	-0.59357	0.88021	0.83836	0.50686	0.59638	-0.097718	-0.54753	-0.097718	NA	NA
477	LADE	Early	S16	46.39166667	7.75	1670	Temperate	2009	4	147	4.82030538089589	54	131	77	115	169.100821054473	15.23	-0.37	0.19	0.32	-0.42	-1.22	0	-1.22	0.12557	0.25916	-0.26433	0.38981	-1.0213	-0.19107	-1.0213	0.80497	0.44981	-0.13029	0.059602	-0.59357	-0.60704	-0.59357	0.88021	0.83836	0.50686	0.59638	-0.097718	-0.54753	-0.097718	NA	NA
478	LADE	Early	S16	46.39166667	7.75	1670	Temperate	2010	1	153	3.78298969456986	56	122	66	104	136.984600133438	15.38	-1.21	-1.2	-1.34	-2.14	-1.19	-1.43	-1.19	-1.3766	-0.16935	-0.21226	-1.535	2.1905	-1.1975	2.1905	0.43285	-0.016806	-1.0727	-1.3871	1.0349	0.76928	1.0349	-1.2049	-0.59343	-0.36604	-0.57988	0.58126	-0.33799	0.58126	NA	NA
479	LADE	Early	S16	46.39166667	7.75	1670	Temperate	2010	2	153	3.78298969456986	56	122	66	104	136.984600133438	15.38	-1.21	-1.2	-1.34	-2.14	-1.19	-1.43	-1.19	-1.3766	-0.16935	-0.21226	-1.535	2.1905	-1.1975	2.1905	0.43285	-0.016806	-1.0727	-1.3871	1.0349	0.76928	1.0349	-1.2049	-0.59343	-0.36604	-0.57988	0.58126	-0.33799	0.58126	NA	NA
480	LADE	Early	S16	46.39166667	7.75	1670	Temperate	2010	3	156	3.78298969456986	56	122	66	104	158.761313269287	15.45	-1.21	-1.2	-1.34	-2.14	-1.19	-1.43	-1.19	-1.3766	-0.16935	-0.21226	-1.535	2.1905	-1.1975	2.1905	0.43285	-0.016806	-1.0727	-1.3871	1.0349	0.76928	1.0349	-1.2049	-0.59343	-0.36604	-0.57988	0.58126	-0.33799	0.58126	NA	NA
481	LADE	Early	S16	46.39166667	7.75	1670	Temperate	2010	4	160	3.78298969456986	56	122	66	104	192.720558348555	15.52	-1.21	-1.2	-1.34	-2.14	-1.19	-1.43	-1.19	-1.3766	-0.16935	-0.21226	-1.535	2.1905	-1.1975	2.1905	0.43285	-0.016806	-1.0727	-1.3871	1.0349	0.76928	1.0349	-1.2049	-0.59343	-0.36604	-0.57988	0.58126	-0.33799	0.58126	NA	NA
482	LADE	Early	S16	46.39166667	7.75	1670	Temperate	2011	1	132	6.07077845058356	58	118	60	84	156.859774104702	14.68	-1.53	-1.84	-2.34	-3.17	-3.58	-3.57	-3.17	-0.8742	-1.0691	-0.98127	-1.7011	0.25884	0.060546	-1.7011	-0.16397	-0.63549	-1.5617	-2.2948	-1.5688	-1.21	-2.2948	-0.67351	-0.96367	-1.1675	-1.571	-1.4341	-1.8918	-1.571	NA	NA
483	LADE	Early	N13d	46.38666667	7.755	1361	Temperate	2007	1	138	6.07387133928219	79	121	42	42	235.080458692326	14.91	-0.79	-0.66	-0.59	-1.73	0.76	1.41	0.76	0.41883	0.40291	0.054154	-1.9359	1.8429	1.4581	1.8429	-0.36913	0.20032	0.25786	-1.1385	0.36503	1.2945	0.36503	-0.1405	-0.56428	-0.46424	-1.0316	0.2802	0.98907	0.2802	NA	NA
484	LADE	Early	N13d	46.38666667	7.755	1361	Temperate	2007	2	138	6.07387133928219	79	121	42	42	235.080458692326	14.91	-0.79	-0.66	-0.59	-1.73	0.76	1.41	0.76	0.41883	0.40291	0.054154	-1.9359	1.8429	1.4581	1.8429	-0.36913	0.20032	0.25786	-1.1385	0.36503	1.2945	0.36503	-0.1405	-0.56428	-0.46424	-1.0316	0.2802	0.98907	0.2802	NA	NA
485	LADE	Early	N13d	46.38666667	7.755	1361	Temperate	2007	3	131	6.07387133928219	78	120	42	42	207.167135635213	14.64	-0.79	-0.66	-0.59	-1.73	0.76	1.41	-1.73	0.41883	0.40291	0.054154	-1.9359	1.8429	1.4581	-1.9359	-0.36913	0.20032	0.25786	-1.1385	0.36503	1.2945	-1.1385	-0.1405	-0.56428	-0.46424	-1.0316	0.2802	0.98907	-1.0316	NA	NA
486	LADE	Early	N13d	46.38666667	7.755	1361	Temperate	2007	4	138	6.07387133928219	79	121	42	42	235.080458692326	14.91	-0.79	-0.66	-0.59	-1.73	0.76	1.41	0.76	0.41883	0.40291	0.054154	-1.9359	1.8429	1.4581	1.8429	-0.36913	0.20032	0.25786	-1.1385	0.36503	1.2945	0.36503	-0.1405	-0.56428	-0.46424	-1.0316	0.2802	0.98907	0.2802	NA	NA
487	LADE	Early	N22	46.37333333	7.768333333	2182	Temperate	2007	1	158	2.48260270351692	68	158	90	102	79.0799294913201	15.48	-0.79	-0.66	-0.59	-1.73	0.76	1.41	0.76	0.41883	0.40291	0.054154	-1.9359	1.8429	1.4581	1.8429	-0.36913	0.20032	0.25786	-1.1385	0.36503	1.2945	0.36503	-0.1405	-0.56428	-0.46424	-1.0316	0.2802	0.98907	0.2802	NA	NA
488	LADE	Early	N22	46.37333333	7.768333333	2182	Temperate	2007	2	172	2.48260270351692	68	158	90	102	79.0799294913201	15.61	-0.79	-0.66	-0.59	-1.73	0.76	1.41	1.41	0.41883	0.40291	0.054154	-1.9359	1.8429	1.4581	1.4581	-0.36913	0.20032	0.25786	-1.1385	0.36503	1.2945	1.2945	-0.1405	-0.56428	-0.46424	-1.0316	0.2802	0.98907	0.98907	NA	NA
489	LADE	Early	N22	46.37333333	7.768333333	2182	Temperate	2007	3	151	2.48260270351692	68	158	90	102	79.0799294913201	15.33	-0.79	-0.66	-0.59	-1.73	0.76	1.41	0.76	0.41883	0.40291	0.054154	-1.9359	1.8429	1.4581	1.8429	-0.36913	0.20032	0.25786	-1.1385	0.36503	1.2945	0.36503	-0.1405	-0.56428	-0.46424	-1.0316	0.2802	0.98907	0.2802	NA	NA
490	LADE	Early	N22	46.37333333	7.768333333	2182	Temperate	2007	4	172	2.48260270351692	68	158	90	102	79.0799294913201	15.61	-0.79	-0.66	-0.59	-1.73	0.76	1.41	1.41	0.41883	0.40291	0.054154	-1.9359	1.8429	1.4581	1.4581	-0.36913	0.20032	0.25786	-1.1385	0.36503	1.2945	1.2945	-0.1405	-0.56428	-0.46424	-1.0316	0.2802	0.98907	0.98907	NA	NA
491	LADE	Early	N22	46.37333333	7.768333333	2182	Temperate	2008	1	161	2.59947442272678	54	146	92	129	98.2910136040666	15.52	-1.17	-1.7	0.01	0.64	0.38	0.06	0.38	0.51697	-1.0997	0.50174	0.15986	-1.4037	0.095823	-1.4037	-0.26599	-0.22824	-0.13646	-0.34368	-0.46469	-0.79099	-0.46469	-0.029779	-1.2775	-0.90366	-0.47004	-0.53323	-0.66271	-0.53323	NA	NA
492	LADE	Early	N22	46.37333333	7.768333333	2182	Temperate	2008	2	168	2.59947442272678	58	150	92	129	107.892968842348	15.59	-1.17	-1.7	0.01	0.64	0.38	0.06	0.06	0.51697	-1.0997	0.50174	0.15986	-1.4037	0.095823	0.095823	-0.26599	-0.22824	-0.13646	-0.34368	-0.46469	-0.79099	-0.79099	-0.029779	-1.2775	-0.90366	-0.47004	-0.53323	-0.66271	-0.66271	NA	NA
493	LADE	Early	N13d	46.38666667	7.755	1361	Temperate	2009	2	147	5.46900103853151	48	116	68	112	220.038080573489	15.23	-0.37	0.19	0.32	-0.42	-1.22	0	-1.22	0.12557	0.25916	-0.26433	0.38981	-1.0213	-0.19107	-1.0213	0.80497	0.44981	-0.13029	0.059602	-0.59357	-0.60704	-0.59357	0.88021	0.83836	0.50686	0.59638	-0.097718	-0.54753	-0.097718	NA	NA
494	LADE	Early	S16	46.39166667	7.75	1670	Temperate	2007	2	131	5.43662956765206	97	150	53	53	153.49660834436	14.64	-0.79	-0.66	-0.59	-1.73	0.76	1.41	-1.73	0.41883	0.40291	0.054154	-1.9359	1.8429	1.4581	-1.9359	-0.36913	0.20032	0.25786	-1.1385	0.36503	1.2945	-1.1385	-0.1405	-0.56428	-0.46424	-1.0316	0.2802	0.98907	-1.0316	NA	NA
495	LADE	Early	S16	46.39166667	7.75	1670	Temperate	2007	3	138	5.43662956765206	100	153	53	53	172.052793766006	14.92	-0.79	-0.66	-0.59	-1.73	0.76	1.41	0.76	0.41883	0.40291	0.054154	-1.9359	1.8429	1.4581	1.8429	-0.36913	0.20032	0.25786	-1.1385	0.36503	1.2945	0.36503	-0.1405	-0.56428	-0.46424	-1.0316	0.2802	0.98907	0.2802	NA	NA
496	LADE	Early	S19	46.39166667	7.75	1928	Temperate	2010	3	160	2.63825354860274	63	129	66	108	117.761022152522	15.52	-1.21	-1.2	-1.34	-2.14	-1.19	-1.43	-1.19	-1.3766	-0.16935	-0.21226	-1.535	2.1905	-1.1975	2.1905	0.43285	-0.016806	-1.0727	-1.3871	1.0349	0.76928	1.0349	-1.2049	-0.59343	-0.36604	-0.57988	0.58126	-0.33799	0.58126	NA	NA
497	LADE	Early	N22	46.37333333	7.768333333	2182	Temperate	2009	3	147	2.58940896620274	52	118	66	126	84.2882016882423	15.23	-0.37	0.19	0.32	-0.42	-1.22	0	-1.22	0.12557	0.25916	-0.26433	0.38981	-1.0213	-0.19107	-1.0213	0.80497	0.44981	-0.13029	0.059602	-0.59357	-0.60704	-0.59357	0.88021	0.83836	0.50686	0.59638	-0.097718	-0.54753	-0.097718	NA	NA
498	LADE	Early	N22	46.37333333	7.768333333	2182	Temperate	2009	4	160	2.58940896620274	54	120	66	126	114.826156335153	15.52	-0.37	0.19	0.32	-0.42	-1.22	0	-1.22	0.12557	0.25916	-0.26433	0.38981	-1.0213	-0.19107	-1.0213	0.80497	0.44981	-0.13029	0.059602	-0.59357	-0.60704	-0.59357	0.88021	0.83836	0.50686	0.59638	-0.097718	-0.54753	-0.097718	NA	NA
499	LADE	Early	N22	46.37333333	7.768333333	2182	Temperate	2010	1	167	1.30669861589041	52	120	68	119	115.618576195392	15.59	-1.21	-1.2	-1.34	-2.14	-1.19	-1.43	-1.43	-1.3766	-0.16935	-0.21226	-1.535	2.1905	-1.1975	-1.1975	0.43285	-0.016806	-1.0727	-1.3871	1.0349	0.76928	0.76928	-1.2049	-0.59343	-0.36604	-0.57988	0.58126	-0.33799	-0.33799	NA	NA
500	LADE	Early	N08	46.38333333	7.75	804	Temperate	2008	1	127	9.26167800925683	87	119	32	36	242.974630286417	14.45	-1.17	-1.7	0.01	0.64	0.38	0.06	0.64	0.51697	-1.0997	0.50174	0.15986	-1.4037	0.095823	0.15986	-0.26599	-0.22824	-0.13646	-0.34368	-0.46469	-0.79099	-0.34368	-0.029779	-1.2775	-0.90366	-0.47004	-0.53323	-0.66271	-0.47004	NA	NA
501	LADE	Early	N22	46.37333333	7.768333333	2182	Temperate	2010	3	164	1.30669861589041	52	120	68	119	104.355919248925	15.57	-1.21	-1.2	-1.34	-2.14	-1.19	-1.43	-1.19	-1.3766	-0.16935	-0.21226	-1.535	2.1905	-1.1975	2.1905	0.43285	-0.016806	-1.0727	-1.3871	1.0349	0.76928	1.0349	-1.2049	-0.59343	-0.36604	-0.57988	0.58126	-0.33799	0.58126	NA	NA
502	LADE	Early	N22	46.37333333	7.768333333	2182	Temperate	2010	4	160	1.30669861589041	52	120	68	119	81.1928520245101	15.52	-1.21	-1.2	-1.34	-2.14	-1.19	-1.43	-1.19	-1.3766	-0.16935	-0.21226	-1.535	2.1905	-1.1975	2.1905	0.43285	-0.016806	-1.0727	-1.3871	1.0349	0.76928	1.0349	-1.2049	-0.59343	-0.36604	-0.57988	0.58126	-0.33799	0.58126	NA	NA
503	LADE	Early	S22	46.39166667	7.736666667	2104	Temperate	2008	3	154	3.10103328727214	58	178	120	128	84.9002343366947	15.4	-1.17	-1.7	0.01	0.64	0.38	0.06	0.38	0.51697	-1.0997	0.50174	0.15986	-1.4037	0.095823	-1.4037	-0.26599	-0.22824	-0.13646	-0.34368	-0.46469	-0.79099	-0.46469	-0.029779	-1.2775	-0.90366	-0.47004	-0.53323	-0.66271	-0.53323	NA	NA
504	LADE	Early	S22	46.39166667	7.736666667	2104	Temperate	2008	4	147	3.10103328727214	58	178	120	128	53.1929887305773	15.21	-1.17	-1.7	0.01	0.64	0.38	0.06	0.38	0.51697	-1.0997	0.50174	0.15986	-1.4037	0.095823	-1.4037	-0.26599	-0.22824	-0.13646	-0.34368	-0.46469	-0.79099	-0.46469	-0.029779	-1.2775	-0.90366	-0.47004	-0.53323	-0.66271	-0.53323	NA	NA
505	LADE	Early	S22	46.39166667	7.736666667	2104	Temperate	2009	1	157	3.00210065228362	57	127	70	122	121.584076059409	15.47	-0.37	0.19	0.32	-0.42	-1.22	0	-1.22	0.12557	0.25916	-0.26433	0.38981	-1.0213	-0.19107	-1.0213	0.80497	0.44981	-0.13029	0.059602	-0.59357	-0.60704	-0.59357	0.88021	0.83836	0.50686	0.59638	-0.097718	-0.54753	-0.097718	NA	NA
506	LADE	Early	S16	46.39166667	7.75	1670	Temperate	2007	1	138	5.43662956765206	100	153	53	53	172.052793766006	14.92	-0.79	-0.66	-0.59	-1.73	0.76	1.41	0.76	0.41883	0.40291	0.054154	-1.9359	1.8429	1.4581	1.8429	-0.36913	0.20032	0.25786	-1.1385	0.36503	1.2945	0.36503	-0.1405	-0.56428	-0.46424	-1.0316	0.2802	0.98907	0.2802	NA	NA
507	LADE	Early	DRY	47.23333333	10.83333333	750	Temperate	2012	7	129	8.76871584699454	66	100	34	41	312.328095131191	14.62	2.13	-0.34	-1.16	-1.38	-1.79	-1.41	-1.38	1.3657	-0.097127	-0.9051	-0.045975	-0.16573	0.40806	-0.045975	0.95545	1.5251	0.28064	-0.7447	-0.843	0.03201	-0.7447	0.91207	0.82285	0.35619	0.15402	0.70152	0.17167	0.15402	779	153
508	LADE	Early	DRY	47.23333333	10.83333333	750	Temperate	2012	8	129	8.76871584699454	66	100	34	41	312.328095131191	14.62	2.13	-0.34	-1.16	-1.38	-1.79	-1.41	-1.38	1.3657	-0.097127	-0.9051	-0.045975	-0.16573	0.40806	-0.045975	0.95545	1.5251	0.28064	-0.7447	-0.843	0.03201	-0.7447	0.91207	0.82285	0.35619	0.15402	0.70152	0.17167	0.15402	779	153
509	LADE	Early	S16	46.39166667	7.75	1670	Temperate	2007	4	138	5.43662956765206	100	153	53	53	172.052793766006	14.92	-0.79	-0.66	-0.59	-1.73	0.76	1.41	0.76	0.41883	0.40291	0.054154	-1.9359	1.8429	1.4581	1.8429	-0.36913	0.20032	0.25786	-1.1385	0.36503	1.2945	0.36503	-0.1405	-0.56428	-0.46424	-1.0316	0.2802	0.98907	0.2802	NA	NA
510	LADE	Early	S16	46.39166667	7.75	1670	Temperate	2008	1	141	4.61344729676776	66	155	89	108	95.5661670682863	15.02	-1.17	-1.7	0.01	0.64	0.38	0.06	0.38	0.51697	-1.0997	0.50174	0.15986	-1.4037	0.095823	-1.4037	-0.26599	-0.22824	-0.13646	-0.34368	-0.46469	-0.79099	-0.46469	-0.029779	-1.2775	-0.90366	-0.47004	-0.53323	-0.66271	-0.53323	NA	NA
511	LADE	Early	S16	46.39166667	7.75	1670	Temperate	2008	2	141	4.61344729676776	66	155	89	108	95.5661670682863	15.02	-1.17	-1.7	0.01	0.64	0.38	0.06	0.38	0.51697	-1.0997	0.50174	0.15986	-1.4037	0.095823	-1.4037	-0.26599	-0.22824	-0.13646	-0.34368	-0.46469	-0.79099	-0.46469	-0.029779	-1.2775	-0.90366	-0.47004	-0.53323	-0.66271	-0.53323	NA	NA
512	LADE	Early	S16	46.39166667	7.75	1670	Temperate	2008	3	147	4.61344729676776	66	155	89	108	121.648523874263	15.21	-1.17	-1.7	0.01	0.64	0.38	0.06	0.38	0.51697	-1.0997	0.50174	0.15986	-1.4037	0.095823	-1.4037	-0.26599	-0.22824	-0.13646	-0.34368	-0.46469	-0.79099	-0.46469	-0.029779	-1.2775	-0.90366	-0.47004	-0.53323	-0.66271	-0.53323	NA	NA
513	LADE	Early	S16	46.39166667	7.75	1670	Temperate	2008	4	147	4.61344729676776	66	155	89	108	121.648523874263	15.21	-1.17	-1.7	0.01	0.64	0.38	0.06	0.38	0.51697	-1.0997	0.50174	0.15986	-1.4037	0.095823	-1.4037	-0.26599	-0.22824	-0.13646	-0.34368	-0.46469	-0.79099	-0.46469	-0.029779	-1.2775	-0.90366	-0.47004	-0.53323	-0.66271	-0.53323	NA	NA
514	LADE	Early	S16	46.39166667	7.75	1670	Temperate	2009	1	147	4.82030538089589	54	131	77	115	169.100821054473	15.23	-0.37	0.19	0.32	-0.42	-1.22	0	-1.22	0.12557	0.25916	-0.26433	0.38981	-1.0213	-0.19107	-1.0213	0.80497	0.44981	-0.13029	0.059602	-0.59357	-0.60704	-0.59357	0.88021	0.83836	0.50686	0.59638	-0.097718	-0.54753	-0.097718	NA	NA
515	LADE	Early	DRY	47.23333333	10.83333333	750	Temperate	2012	2	121	8.76871584699454	66	100	34	41	247.362203154534	14.24	2.13	-0.34	-1.16	-1.38	-1.79	-1.41	-1.38	1.3657	-0.097127	-0.9051	-0.045975	-0.16573	0.40806	-0.045975	0.95545	1.5251	0.28064	-0.7447	-0.843	0.03201	-0.7447	0.91207	0.82285	0.35619	0.15402	0.70152	0.17167	0.15402	779	145.6
516	LADE	Early	DRY	47.23333333	10.83333333	750	Temperate	2012	3	129	8.76871584699454	66	100	34	41	312.328095131191	14.62	2.13	-0.34	-1.16	-1.38	-1.79	-1.41	-1.38	1.3657	-0.097127	-0.9051	-0.045975	-0.16573	0.40806	-0.045975	0.95545	1.5251	0.28064	-0.7447	-0.843	0.03201	-0.7447	0.91207	0.82285	0.35619	0.15402	0.70152	0.17167	0.15402	779	153
517	LADE	Early	DRY	47.23333333	10.83333333	750	Temperate	2012	4	129	8.76871584699454	66	100	34	41	312.328095131191	14.62	2.13	-0.34	-1.16	-1.38	-1.79	-1.41	-1.38	1.3657	-0.097127	-0.9051	-0.045975	-0.16573	0.40806	-0.045975	0.95545	1.5251	0.28064	-0.7447	-0.843	0.03201	-0.7447	0.91207	0.82285	0.35619	0.15402	0.70152	0.17167	0.15402	779	153
518	LADE	Early	DRY	47.23333333	10.83333333	750	Temperate	2012	5	129	8.76871584699454	66	100	34	41	312.328095131191	14.62	2.13	-0.34	-1.16	-1.38	-1.79	-1.41	-1.38	1.3657	-0.097127	-0.9051	-0.045975	-0.16573	0.40806	-0.045975	0.95545	1.5251	0.28064	-0.7447	-0.843	0.03201	-0.7447	0.91207	0.82285	0.35619	0.15402	0.70152	0.17167	0.15402	779	153
519	LADE	Early	DRY	47.23333333	10.83333333	750	Temperate	2012	6	129	8.76871584699454	66	100	34	41	312.328095131191	14.62	2.13	-0.34	-1.16	-1.38	-1.79	-1.41	-1.38	1.3657	-0.097127	-0.9051	-0.045975	-0.16573	0.40806	-0.045975	0.95545	1.5251	0.28064	-0.7447	-0.843	0.03201	-0.7447	0.91207	0.82285	0.35619	0.15402	0.70152	0.17167	0.15402	779	153
520	LADE	Early	DRY	47.23333333	10.83333333	750	Temperate	2011	1	105	9.36857534246575	59	97	38	54	197.516039689123	13.43	-1.45	-2.06	-2.36	-3.46	-2.96	-2.55	-2.36	-0.46283	-0.91113	-0.6233	-1.6145	0.94442	-0.027951	-0.6233	-0.38511	-0.82535	-1.1633	-1.7068	-0.97997	-0.55081	-1.1633	0.5541	-0.59878	-0.84313	-1.4013	-1.1508	-1.2937	-0.84313	594.4	58.2
521	LADE	Early	DRY	47.23333333	10.83333333	750	Temperate	2011	2	105	9.36857534246575	59	97	38	54	197.516039689123	13.43	-1.45	-2.06	-2.36	-3.46	-2.96	-2.55	-2.36	-0.46283	-0.91113	-0.6233	-1.6145	0.94442	-0.027951	-0.6233	-0.38511	-0.82535	-1.1633	-1.7068	-0.97997	-0.55081	-1.1633	0.5541	-0.59878	-0.84313	-1.4013	-1.1508	-1.2937	-0.84313	594.4	58.2
522	LADE	Early	DRY	47.23333333	10.83333333	750	Temperate	2011	3	116	9.36857534246575	59	97	38	54	282.954601579232	14	-1.45	-2.06	-2.36	-3.46	-2.96	-2.55	-3.46	-0.46283	-0.91113	-0.6233	-1.6145	0.94442	-0.027951	-1.6145	-0.38511	-0.82535	-1.1633	-1.7068	-0.97997	-0.55081	-1.7068	0.5541	-0.59878	-0.84313	-1.4013	-1.1508	-1.2937	-1.4013	594.4	59
523	LADE	Early	S16	46.39166667	7.75	1670	Temperate	2011	2	140	6.07077845058356	60	120	60	84	185.995556336389	14.99	-1.53	-1.84	-2.34	-3.17	-3.58	-3.57	-3.58	-0.8742	-1.0691	-0.98127	-1.7011	0.25884	0.060546	0.25884	-0.16397	-0.63549	-1.5617	-2.2948	-1.5688	-1.21	-1.5688	-0.67351	-0.96367	-1.1675	-1.571	-1.4341	-1.8918	-1.4341	NA	NA
524	LADE	Early	S19	46.39166667	7.75	1928	Temperate	2010	4	160	2.63825354860274	63	129	66	108	117.761022152522	15.52	-1.21	-1.2	-1.34	-2.14	-1.19	-1.43	-1.19	-1.3766	-0.16935	-0.21226	-1.535	2.1905	-1.1975	2.1905	0.43285	-0.016806	-1.0727	-1.3871	1.0349	0.76928	1.0349	-1.2049	-0.59343	-0.36604	-0.57988	0.58126	-0.33799	0.58126	NA	NA
525	LADE	Early	S19	46.39166667	7.75	1928	Temperate	2011	1	140	5.1560520843589	58	117	59	86	143.467427224957	14.99	-1.53	-1.84	-2.34	-3.17	-3.58	-3.57	-3.58	-0.8742	-1.0691	-0.98127	-1.7011	0.25884	0.060546	0.25884	-0.16397	-0.63549	-1.5617	-2.2948	-1.5688	-1.21	-1.5688	-0.67351	-0.96367	-1.1675	-1.571	-1.4341	-1.8918	-1.4341	NA	NA
526	LADE	Early	S19	46.39166667	7.75	1928	Temperate	2011	2	159	5.1560520843589	59	118	59	86	229.828293087448	15.5	-1.53	-1.84	-2.34	-3.17	-3.58	-3.57	-3.58	-0.8742	-1.0691	-0.98127	-1.7011	0.25884	0.060546	0.25884	-0.16397	-0.63549	-1.5617	-2.2948	-1.5688	-1.21	-1.5688	-0.67351	-0.96367	-1.1675	-1.571	-1.4341	-1.8918	-1.4341	NA	NA
527	LADE	Early	S22	46.39166667	7.736666667	2104	Temperate	2007	3	154	3.63034840801598	84	168	84	90	139.793340066052	15.4	-0.79	-0.66	-0.59	-1.73	0.76	1.41	0.76	0.41883	0.40291	0.054154	-1.9359	1.8429	1.4581	1.8429	-0.36913	0.20032	0.25786	-1.1385	0.36503	1.2945	0.36503	-0.1405	-0.56428	-0.46424	-1.0316	0.2802	0.98907	0.2802	NA	NA
528	LADE	Early	N13d	46.38666667	7.755	1361	Temperate	2008	1	147	5.27699585380055	63	154	91	108	161.905910947527	15.21	-1.17	-1.7	0.01	0.64	0.38	0.06	0.38	0.51697	-1.0997	0.50174	0.15986	-1.4037	0.095823	-1.4037	-0.26599	-0.22824	-0.13646	-0.34368	-0.46469	-0.79099	-0.46469	-0.029779	-1.2775	-0.90366	-0.47004	-0.53323	-0.66271	-0.53323	NA	NA
529	LADE	Early	N13d	46.38666667	7.755	1361	Temperate	2008	2	154	5.27699585380055	63	154	91	108	216.004314045824	15.39	-1.17	-1.7	0.01	0.64	0.38	0.06	0.38	0.51697	-1.0997	0.50174	0.15986	-1.4037	0.095823	-1.4037	-0.26599	-0.22824	-0.13646	-0.34368	-0.46469	-0.79099	-0.46469	-0.029779	-1.2775	-0.90366	-0.47004	-0.53323	-0.66271	-0.53323	NA	NA
530	LADE	Early	N13d	46.38666667	7.755	1361	Temperate	2008	3	154	5.27699585380055	63	154	91	108	216.004314045824	15.39	-1.17	-1.7	0.01	0.64	0.38	0.06	0.38	0.51697	-1.0997	0.50174	0.15986	-1.4037	0.095823	-1.4037	-0.26599	-0.22824	-0.13646	-0.34368	-0.46469	-0.79099	-0.46469	-0.029779	-1.2775	-0.90366	-0.47004	-0.53323	-0.66271	-0.53323	NA	NA
531	LADE	Early	N13d	46.38666667	7.755	1361	Temperate	2008	4	147	5.27699585380055	63	154	91	108	161.905910947527	15.21	-1.17	-1.7	0.01	0.64	0.38	0.06	0.38	0.51697	-1.0997	0.50174	0.15986	-1.4037	0.095823	-1.4037	-0.26599	-0.22824	-0.13646	-0.34368	-0.46469	-0.79099	-0.46469	-0.029779	-1.2775	-0.90366	-0.47004	-0.53323	-0.66271	-0.53323	NA	NA
532	LADE	Early	N13d	46.38666667	7.755	1361	Temperate	2009	1	147	5.46900103853151	48	116	68	112	220.038080573489	15.23	-0.37	0.19	0.32	-0.42	-1.22	0	-1.22	0.12557	0.25916	-0.26433	0.38981	-1.0213	-0.19107	-1.0213	0.80497	0.44981	-0.13029	0.059602	-0.59357	-0.60704	-0.59357	0.88021	0.83836	0.50686	0.59638	-0.097718	-0.54753	-0.097718	NA	NA
533	LADE	Early	N16	46.38666667	7.755	1634	Temperate	2010	2	160	4.08298787087671	60	127	67	103	192.597903030857	15.52	-1.21	-1.2	-1.34	-2.14	-1.19	-1.43	-1.19	-1.3766	-0.16935	-0.21226	-1.535	2.1905	-1.1975	2.1905	0.43285	-0.016806	-1.0727	-1.3871	1.0349	0.76928	1.0349	-1.2049	-0.59343	-0.36604	-0.57988	0.58126	-0.33799	0.58126	NA	NA
534	LADE	Early	N16	46.38666667	7.755	1634	Temperate	2010	3	146	4.08298787087671	60	127	67	103	110.010028993267	15.2	-1.21	-1.2	-1.34	-2.14	-1.19	-1.43	-1.19	-1.3766	-0.16935	-0.21226	-1.535	2.1905	-1.1975	2.1905	0.43285	-0.016806	-1.0727	-1.3871	1.0349	0.76928	1.0349	-1.2049	-0.59343	-0.36604	-0.57988	0.58126	-0.33799	0.58126	NA	NA
535	LADE	Early	N16	46.38666667	7.755	1634	Temperate	2010	4	160	4.08298787087671	60	127	67	103	192.597903030857	15.52	-1.21	-1.2	-1.34	-2.14	-1.19	-1.43	-1.19	-1.3766	-0.16935	-0.21226	-1.535	2.1905	-1.1975	2.1905	0.43285	-0.016806	-1.0727	-1.3871	1.0349	0.76928	1.0349	-1.2049	-0.59343	-0.36604	-0.57988	0.58126	-0.33799	0.58126	NA	NA
536	LADE	Early	DRY	47.23333333	10.83333333	750	Temperate	2011	4	116	9.36857534246575	59	97	38	54	282.954601579232	14	-1.45	-2.06	-2.36	-3.46	-2.96	-2.55	-3.46	-0.46283	-0.91113	-0.6233	-1.6145	0.94442	-0.027951	-1.6145	-0.38511	-0.82535	-1.1633	-1.7068	-0.97997	-0.55081	-1.7068	0.5541	-0.59878	-0.84313	-1.4013	-1.1508	-1.2937	-1.4013	594.4	59
537	LADE	Early	DRY	47.23333333	10.83333333	750	Temperate	2011	5	105	9.36857534246575	59	97	38	54	197.516039689123	13.43	-1.45	-2.06	-2.36	-3.46	-2.96	-2.55	-2.36	-0.46283	-0.91113	-0.6233	-1.6145	0.94442	-0.027951	-0.6233	-0.38511	-0.82535	-1.1633	-1.7068	-0.97997	-0.55081	-1.1633	0.5541	-0.59878	-0.84313	-1.4013	-1.1508	-1.2937	-0.84313	594.4	58.2
538	LADE	Early	DRY	47.23333333	10.83333333	750	Temperate	2011	6	116	9.36857534246575	59	97	38	54	282.954601579232	14	-1.45	-2.06	-2.36	-3.46	-2.96	-2.55	-3.46	-0.46283	-0.91113	-0.6233	-1.6145	0.94442	-0.027951	-1.6145	-0.38511	-0.82535	-1.1633	-1.7068	-0.97997	-0.55081	-1.7068	0.5541	-0.59878	-0.84313	-1.4013	-1.1508	-1.2937	-1.4013	594.4	59
539	LADE	Early	DRY	47.23333333	10.83333333	750	Temperate	2011	7	105	9.36857534246575	59	97	38	54	197.516039689123	13.43	-1.45	-2.06	-2.36	-3.46	-2.96	-2.55	-2.36	-0.46283	-0.91113	-0.6233	-1.6145	0.94442	-0.027951	-0.6233	-0.38511	-0.82535	-1.1633	-1.7068	-0.97997	-0.55081	-1.1633	0.5541	-0.59878	-0.84313	-1.4013	-1.1508	-1.2937	-0.84313	594.4	58.2
540	LADE	Early	DRY	47.23333333	10.83333333	750	Temperate	2011	8	116	9.36857534246575	59	97	38	54	282.954601579232	14	-1.45	-2.06	-2.36	-3.46	-2.96	-2.55	-3.46	-0.46283	-0.91113	-0.6233	-1.6145	0.94442	-0.027951	-1.6145	-0.38511	-0.82535	-1.1633	-1.7068	-0.97997	-0.55081	-1.7068	0.5541	-0.59878	-0.84313	-1.4013	-1.1508	-1.2937	-1.4013	594.4	59
541	LADE	Early	N08	46.38333333	7.75	804	Temperate	2008	2	127	9.26167800925683	87	119	32	36	242.974630286417	14.45	-1.17	-1.7	0.01	0.64	0.38	0.06	0.64	0.51697	-1.0997	0.50174	0.15986	-1.4037	0.095823	0.15986	-0.26599	-0.22824	-0.13646	-0.34368	-0.46469	-0.79099	-0.34368	-0.029779	-1.2775	-0.90366	-0.47004	-0.53323	-0.66271	-0.47004	NA	NA
542	LADE	Early	N08	46.38333333	7.75	804	Temperate	2008	3	133	9.26167800925683	87	119	32	36	311.500170475659	14.71	-1.17	-1.7	0.01	0.64	0.38	0.06	0.64	0.51697	-1.0997	0.50174	0.15986	-1.4037	0.095823	0.15986	-0.26599	-0.22824	-0.13646	-0.34368	-0.46469	-0.79099	-0.34368	-0.029779	-1.2775	-0.90366	-0.47004	-0.53323	-0.66271	-0.47004	NA	NA
543	LADE	Early	N08	46.38333333	7.75	804	Temperate	2008	4	127	9.26167800925683	87	119	32	36	242.974630286417	14.45	-1.17	-1.7	0.01	0.64	0.38	0.06	0.64	0.51697	-1.0997	0.50174	0.15986	-1.4037	0.095823	0.15986	-0.26599	-0.22824	-0.13646	-0.34368	-0.46469	-0.79099	-0.34368	-0.029779	-1.2775	-0.90366	-0.47004	-0.53323	-0.66271	-0.47004	NA	NA
544	LADE	Early	N08	46.38333333	7.75	804	Temperate	2009	1	125	9.78369420110435	57	115	58	66	172.684695139146	14.39	-0.37	0.19	0.32	-0.42	-1.22	0	-0.42	0.12557	0.25916	-0.26433	0.38981	-1.0213	-0.19107	0.38981	0.80497	0.44981	-0.13029	0.059602	-0.59357	-0.60704	0.059602	0.88021	0.83836	0.50686	0.59638	-0.097718	-0.54753	0.59638	NA	NA
545	LADE	Early	N16	46.38666667	7.755	1634	Temperate	2007	1	138	5.44987447796986	95	147	52	52	173.172647382539	14.91	-0.79	-0.66	-0.59	-1.73	0.76	1.41	0.76	0.41883	0.40291	0.054154	-1.9359	1.8429	1.4581	1.8429	-0.36913	0.20032	0.25786	-1.1385	0.36503	1.2945	0.36503	-0.1405	-0.56428	-0.46424	-1.0316	0.2802	0.98907	0.2802	NA	NA
546	LADE	Early	N08	46.38333333	7.75	804	Temperate	2009	2	129	9.78369420110435	57	115	58	66	207.146866074324	14.57	-0.37	0.19	0.32	-0.42	-1.22	0	-0.42	0.12557	0.25916	-0.26433	0.38981	-1.0213	-0.19107	0.38981	0.80497	0.44981	-0.13029	0.059602	-0.59357	-0.60704	0.059602	0.88021	0.83836	0.50686	0.59638	-0.097718	-0.54753	0.59638	NA	NA
547	LADE	Early	N08	46.38333333	7.75	804	Temperate	2009	3	133	9.78369420110435	57	115	58	66	243.642040868044	14.74	-0.37	0.19	0.32	-0.42	-1.22	0	-0.42	0.12557	0.25916	-0.26433	0.38981	-1.0213	-0.19107	0.38981	0.80497	0.44981	-0.13029	0.059602	-0.59357	-0.60704	0.059602	0.88021	0.83836	0.50686	0.59638	-0.097718	-0.54753	0.59638	NA	NA
548	LADE	Early	N08	46.38333333	7.75	804	Temperate	2009	4	125	9.78369420110435	57	115	58	66	172.684695139146	14.39	-0.37	0.19	0.32	-0.42	-1.22	0	-0.42	0.12557	0.25916	-0.26433	0.38981	-1.0213	-0.19107	0.38981	0.80497	0.44981	-0.13029	0.059602	-0.59357	-0.60704	0.059602	0.88021	0.83836	0.50686	0.59638	-0.097718	-0.54753	0.59638	NA	NA
549	LADE	Early	N08	46.38333333	7.75	804	Temperate	2010	1	132	8.72494381795068	59	106	47	62	284.958526482719	14.69	-1.21	-1.2	-1.34	-2.14	-1.19	-1.43	-2.14	-1.3766	-0.16935	-0.21226	-1.535	2.1905	-1.1975	-1.535	0.43285	-0.016806	-1.0727	-1.3871	1.0349	0.76928	-1.3871	-1.2049	-0.59343	-0.36604	-0.57988	0.58126	-0.33799	-0.57988	NA	NA
550	LADE	Early	N08	46.38333333	7.75	804	Temperate	2010	2	125	8.72494381795068	59	106	47	62	249.358725694527	14.38	-1.21	-1.2	-1.34	-2.14	-1.19	-1.43	-2.14	-1.3766	-0.16935	-0.21226	-1.535	2.1905	-1.1975	-1.535	0.43285	-0.016806	-1.0727	-1.3871	1.0349	0.76928	-1.3871	-1.2049	-0.59343	-0.36604	-0.57988	0.58126	-0.33799	-0.57988	NA	NA
551	LADE	Early	N08	46.38333333	7.75	804	Temperate	2010	3	125	8.72494381795068	59	106	47	62	249.358725694527	14.38	-1.21	-1.2	-1.34	-2.14	-1.19	-1.43	-2.14	-1.3766	-0.16935	-0.21226	-1.535	2.1905	-1.1975	-1.535	0.43285	-0.016806	-1.0727	-1.3871	1.0349	0.76928	-1.3871	-1.2049	-0.59343	-0.36604	-0.57988	0.58126	-0.33799	-0.57988	NA	NA
552	LADE	Early	S22	46.39166667	7.736666667	2104	Temperate	2007	1	158	3.63034840801598	84	168	84	90	158.760029665869	15.48	-0.79	-0.66	-0.59	-1.73	0.76	1.41	0.76	0.41883	0.40291	0.054154	-1.9359	1.8429	1.4581	1.8429	-0.36913	0.20032	0.25786	-1.1385	0.36503	1.2945	0.36503	-0.1405	-0.56428	-0.46424	-1.0316	0.2802	0.98907	0.2802	NA	NA
553	LADE	Early	S22	46.39166667	7.736666667	2104	Temperate	2007	2	151	3.63034840801598	82	166	84	90	136.426695535594	15.33	-0.79	-0.66	-0.59	-1.73	0.76	1.41	0.76	0.41883	0.40291	0.054154	-1.9359	1.8429	1.4581	1.8429	-0.36913	0.20032	0.25786	-1.1385	0.36503	1.2945	0.36503	-0.1405	-0.56428	-0.46424	-1.0316	0.2802	0.98907	0.2802	NA	NA
554	LADE	Early	DRY	47.23333333	10.83333333	750	Temperate	2012	1	129	8.76871584699454	66	100	34	41	312.328095131191	14.62	2.13	-0.34	-1.16	-1.38	-1.79	-1.41	-1.38	1.3657	-0.097127	-0.9051	-0.045975	-0.16573	0.40806	-0.045975	0.95545	1.5251	0.28064	-0.7447	-0.843	0.03201	-0.7447	0.91207	0.82285	0.35619	0.15402	0.70152	0.17167	0.15402	779	153
555	LADE	Early	N16	46.38666667	7.755	1634	Temperate	2009	2	139	5.14887460270137	54	135	81	111	103.218570446903	14.97	-0.37	0.19	0.32	-0.42	-1.22	0	-1.22	0.12557	0.25916	-0.26433	0.38981	-1.0213	-0.19107	-1.0213	0.80497	0.44981	-0.13029	0.059602	-0.59357	-0.60704	-0.59357	0.88021	0.83836	0.50686	0.59638	-0.097718	-0.54753	-0.097718	NA	NA
556	LADE	Early	N16	46.38666667	7.755	1634	Temperate	2009	3	147	5.14887460270137	54	135	81	111	178.168436858197	15.23	-0.37	0.19	0.32	-0.42	-1.22	0	-1.22	0.12557	0.25916	-0.26433	0.38981	-1.0213	-0.19107	-1.0213	0.80497	0.44981	-0.13029	0.059602	-0.59357	-0.60704	-0.59357	0.88021	0.83836	0.50686	0.59638	-0.097718	-0.54753	-0.097718	NA	NA
557	LADE	Early	N16	46.38666667	7.755	1634	Temperate	2009	4	155	5.14887460270137	54	135	81	111	214.331341975325	15.43	-0.37	0.19	0.32	-0.42	-1.22	0	-1.22	0.12557	0.25916	-0.26433	0.38981	-1.0213	-0.19107	-1.0213	0.80497	0.44981	-0.13029	0.059602	-0.59357	-0.60704	-0.59357	0.88021	0.83836	0.50686	0.59638	-0.097718	-0.54753	-0.097718	NA	NA
558	LADE	Early	N16	46.38666667	7.755	1634	Temperate	2010	1	156	4.08298787087671	60	127	67	103	157.687302825752	15.45	-1.21	-1.2	-1.34	-2.14	-1.19	-1.43	-1.19	-1.3766	-0.16935	-0.21226	-1.535	2.1905	-1.1975	2.1905	0.43285	-0.016806	-1.0727	-1.3871	1.0349	0.76928	1.0349	-1.2049	-0.59343	-0.36604	-0.57988	0.58126	-0.33799	0.58126	NA	NA
559	LADE	Early	S22	46.39166667	7.736666667	2104	Temperate	2009	3	147	3.00210065228362	56	126	70	122	94.0372847046264	15.23	-0.37	0.19	0.32	-0.42	-1.22	0	-1.22	0.12557	0.25916	-0.26433	0.38981	-1.0213	-0.19107	-1.0213	0.80497	0.44981	-0.13029	0.059602	-0.59357	-0.60704	-0.59357	0.88021	0.83836	0.50686	0.59638	-0.097718	-0.54753	-0.097718	NA	NA
560	LADE	Early	S19	46.39166667	7.75	1928	Temperate	2012	2	152	3.9791730467459	70	136	66	87	126.622403573056	15.35	1.26	-0.83	-1.66	0.42	0.26	0.38	0.26	0.4153	-1.6627	-1.3546	1.1784	0.41192	-0.024264	0.41192	0.99493	0.87021	-1.2769	-0.72955	0.2476	0.87832	0.2476	0.037703	0.044521	-0.37956	0.30389	0.73479	-0.40381	0.73479	NA	NA
561	LADE	Early	S19	46.39166667	7.75	1928	Temperate	2012	3	157	3.9791730467459	70	136	66	87	152.563941495805	15.46	1.26	-0.83	-1.66	0.42	0.26	0.38	0.26	0.4153	-1.6627	-1.3546	1.1784	0.41192	-0.024264	0.41192	0.99493	0.87021	-1.2769	-0.72955	0.2476	0.87832	0.2476	0.037703	0.044521	-0.37956	0.30389	0.73479	-0.40381	0.73479	NA	NA
562	LADE	Early	S22	46.39166667	7.736666667	2104	Temperate	2009	2	147	3.00210065228362	56	126	70	122	94.0372847046264	15.23	-0.37	0.19	0.32	-0.42	-1.22	0	-1.22	0.12557	0.25916	-0.26433	0.38981	-1.0213	-0.19107	-1.0213	0.80497	0.44981	-0.13029	0.059602	-0.59357	-0.60704	-0.59357	0.88021	0.83836	0.50686	0.59638	-0.097718	-0.54753	-0.097718	NA	NA
563	LADE	Early	N16	46.38666667	7.755	1634	Temperate	2008	4	154	4.91451134296994	75	154	79	98	170.212434642098	15.39	-1.17	-1.7	0.01	0.64	0.38	0.06	0.38	0.51697	-1.0997	0.50174	0.15986	-1.4037	0.095823	-1.4037	-0.26599	-0.22824	-0.13646	-0.34368	-0.46469	-0.79099	-0.46469	-0.029779	-1.2775	-0.90366	-0.47004	-0.53323	-0.66271	-0.53323	NA	NA
564	LADE	Early	S22	46.39166667	7.736666667	2104	Temperate	2009	4	147	3.00210065228362	56	126	70	122	94.0372847046264	15.23	-0.37	0.19	0.32	-0.42	-1.22	0	-1.22	0.12557	0.25916	-0.26433	0.38981	-1.0213	-0.19107	-1.0213	0.80497	0.44981	-0.13029	0.059602	-0.59357	-0.60704	-0.59357	0.88021	0.83836	0.50686	0.59638	-0.097718	-0.54753	-0.097718	NA	NA
565	LADE	Early	N08	46.38333333	7.75	804	Temperate	2010	4	132	8.72494381795068	59	106	47	62	284.958526482719	14.69	-1.21	-1.2	-1.34	-2.14	-1.19	-1.43	-2.14	-1.3766	-0.16935	-0.21226	-1.535	2.1905	-1.1975	-1.535	0.43285	-0.016806	-1.0727	-1.3871	1.0349	0.76928	-1.3871	-1.2049	-0.59343	-0.36604	-0.57988	0.58126	-0.33799	-0.57988	NA	NA
566	LADE	Early	N19	46.38666667	7.768333333	1961	Temperate	2010	4	153	2.16696676096986	62	124	62	109	68.2283981803722	15.38	-1.21	-1.2	-1.34	-2.14	-1.19	-1.43	-1.19	-1.3766	-0.16935	-0.21226	-1.535	2.1905	-1.1975	2.1905	0.43285	-0.016806	-1.0727	-1.3871	1.0349	0.76928	1.0349	-1.2049	-0.59343	-0.36604	-0.57988	0.58126	-0.33799	0.58126	NA	NA
567	LADE	Early	S19	46.39166667	7.75	1928	Temperate	2012	1	152	3.9791730467459	70	136	66	87	126.622403573056	15.35	1.26	-0.83	-1.66	0.42	0.26	0.38	0.26	0.4153	-1.6627	-1.3546	1.1784	0.41192	-0.024264	0.41192	0.99493	0.87021	-1.2769	-0.72955	0.2476	0.87832	0.2476	0.037703	0.044521	-0.37956	0.30389	0.73479	-0.40381	0.73479	NA	NA
568	LADE	Early	S22	46.39166667	7.736666667	2104	Temperate	2007	4	158	3.63034840801598	84	168	84	90	158.760029665869	15.48	-0.79	-0.66	-0.59	-1.73	0.76	1.41	0.76	0.41883	0.40291	0.054154	-1.9359	1.8429	1.4581	1.8429	-0.36913	0.20032	0.25786	-1.1385	0.36503	1.2945	0.36503	-0.1405	-0.56428	-0.46424	-1.0316	0.2802	0.98907	0.2802	NA	NA
569	LADE	Early	S22	46.39166667	7.736666667	2104	Temperate	2008	1	154	3.10103328727214	58	178	120	128	84.9002343366947	15.4	-1.17	-1.7	0.01	0.64	0.38	0.06	0.38	0.51697	-1.0997	0.50174	0.15986	-1.4037	0.095823	-1.4037	-0.26599	-0.22824	-0.13646	-0.34368	-0.46469	-0.79099	-0.46469	-0.029779	-1.2775	-0.90366	-0.47004	-0.53323	-0.66271	-0.53323	NA	NA
570	LADE	Early	S22	46.39166667	7.736666667	2104	Temperate	2008	2	147	3.10103328727214	58	178	120	128	53.1929887305773	15.21	-1.17	-1.7	0.01	0.64	0.38	0.06	0.38	0.51697	-1.0997	0.50174	0.15986	-1.4037	0.095823	-1.4037	-0.26599	-0.22824	-0.13646	-0.34368	-0.46469	-0.79099	-0.46469	-0.029779	-1.2775	-0.90366	-0.47004	-0.53323	-0.66271	-0.53323	NA	NA
571	LADE	Early	SUS	45.05	6.666666667	2030	Temperate	2003	281	135	4.20191780821918	55	127	72	105	72.9906645632265	14.66	-0.29	-0.87	-1.67	-1.51	-2.37	-3.28	-1.51	0.059586	-0.32841	-1.2983	0.384	0.17154	-0.79972	0.384	0.46916	-0.59889	-0.99311	-0.8357	-0.57979	-0.30396	-0.8357	0.55188	0.2838	-0.24617	-0.2296	-0.83338	-0.8934	-0.2296	355.8	80.8
572	LADE	Early	N16	46.38666667	7.755	1634	Temperate	2007	2	131	5.44987447796986	92	144	52	52	155.544456179564	14.64	-0.79	-0.66	-0.59	-1.73	0.76	1.41	-1.73	0.41883	0.40291	0.054154	-1.9359	1.8429	1.4581	-1.9359	-0.36913	0.20032	0.25786	-1.1385	0.36503	1.2945	-1.1385	-0.1405	-0.56428	-0.46424	-1.0316	0.2802	0.98907	-1.0316	NA	NA
573	LADE	Early	N16	46.38666667	7.755	1634	Temperate	2007	3	145	5.44987447796986	95	147	52	52	229.241126424122	15.16	-0.79	-0.66	-0.59	-1.73	0.76	1.41	0.76	0.41883	0.40291	0.054154	-1.9359	1.8429	1.4581	1.8429	-0.36913	0.20032	0.25786	-1.1385	0.36503	1.2945	0.36503	-0.1405	-0.56428	-0.46424	-1.0316	0.2802	0.98907	0.2802	NA	NA
574	LADE	Early	S22	46.39166667	7.736666667	2104	Temperate	2010	1	164	1.71811474214572	55	126	71	119	114.998949345436	15.57	-1.21	-1.2	-1.34	-2.14	-1.19	-1.43	-1.19	-1.3766	-0.16935	-0.21226	-1.535	2.1905	-1.1975	2.1905	0.43285	-0.016806	-1.0727	-1.3871	1.0349	0.76928	1.0349	-1.2049	-0.59343	-0.36604	-0.57988	0.58126	-0.33799	0.58126	NA	NA
575	LADE	Early	S22	46.39166667	7.736666667	2104	Temperate	2010	2	160	1.71811474214572	55	126	71	119	89.7528583589025	15.52	-1.21	-1.2	-1.34	-2.14	-1.19	-1.43	-1.19	-1.3766	-0.16935	-0.21226	-1.535	2.1905	-1.1975	2.1905	0.43285	-0.016806	-1.0727	-1.3871	1.0349	0.76928	1.0349	-1.2049	-0.59343	-0.36604	-0.57988	0.58126	-0.33799	0.58126	NA	NA
576	LADE	Early	N16	46.38666667	7.755	1634	Temperate	2008	3	141	4.91451134296994	75	154	79	98	97.9512848464056	15.01	-1.17	-1.7	0.01	0.64	0.38	0.06	0.38	0.51697	-1.0997	0.50174	0.15986	-1.4037	0.095823	-1.4037	-0.26599	-0.22824	-0.13646	-0.34368	-0.46469	-0.79099	-0.46469	-0.029779	-1.2775	-0.90366	-0.47004	-0.53323	-0.66271	-0.53323	NA	NA
577	LADE	Early	N16	46.38666667	7.755	1634	Temperate	2009	1	139	5.14887460270137	54	135	81	111	103.218570446903	14.97	-0.37	0.19	0.32	-0.42	-1.22	0	-1.22	0.12557	0.25916	-0.26433	0.38981	-1.0213	-0.19107	-1.0213	0.80497	0.44981	-0.13029	0.059602	-0.59357	-0.60704	-0.59357	0.88021	0.83836	0.50686	0.59638	-0.097718	-0.54753	-0.097718	NA	NA
578	LADE	Early	SUS	45.05	6.666666667	2030	Temperate	2004	283	149	3.85765027322404	57	136	79	117	87.5640504912464	15.11	-1.58	-1.51	-2.14	-2.54	-3.03	-4.06	-3.03	1.8755	-0.89935	-1.315	-1.3164	-1.4496	-1.2463	-1.4496	-0.047969	0.040219	0.13063	-1.8634	-1.9957	-2.062	-1.9957	0.027512	-0.24186	-0.29399	-1.2268	-1.42	-1.3921	-1.42	279.4	58.4
579	LADE	Early	S19	46.39166667	7.75	1928	Temperate	2011	3	140	5.1560520843589	58	117	59	86	143.467427224957	14.99	-1.53	-1.84	-2.34	-3.17	-3.58	-3.57	-3.58	-0.8742	-1.0691	-0.98127	-1.7011	0.25884	0.060546	0.25884	-0.16397	-0.63549	-1.5617	-2.2948	-1.5688	-1.21	-1.5688	-0.67351	-0.96367	-1.1675	-1.571	-1.4341	-1.8918	-1.4341	NA	NA
580	LADE	Early	S19	46.39166667	7.75	1928	Temperate	2011	4	140	5.1560520843589	58	117	59	86	143.467427224957	14.99	-1.53	-1.84	-2.34	-3.17	-3.58	-3.57	-3.58	-0.8742	-1.0691	-0.98127	-1.7011	0.25884	0.060546	0.25884	-0.16397	-0.63549	-1.5617	-2.2948	-1.5688	-1.21	-1.5688	-0.67351	-0.96367	-1.1675	-1.571	-1.4341	-1.8918	-1.4341	NA	NA
581	LADE	Early	N16	46.38666667	7.755	1634	Temperate	2008	2	141	4.91451134296994	75	154	79	98	97.9512848464056	15.01	-1.17	-1.7	0.01	0.64	0.38	0.06	0.38	0.51697	-1.0997	0.50174	0.15986	-1.4037	0.095823	-1.4037	-0.26599	-0.22824	-0.13646	-0.34368	-0.46469	-0.79099	-0.46469	-0.029779	-1.2775	-0.90366	-0.47004	-0.53323	-0.66271	-0.53323	NA	NA
582	LADE	Early	S19	46.39166667	7.75	1928	Temperate	2012	4	157	3.9791730467459	70	136	66	87	152.563941495805	15.46	1.26	-0.83	-1.66	0.42	0.26	0.38	0.26	0.4153	-1.6627	-1.3546	1.1784	0.41192	-0.024264	0.41192	0.99493	0.87021	-1.2769	-0.72955	0.2476	0.87832	0.2476	0.037703	0.044521	-0.37956	0.30389	0.73479	-0.40381	0.73479	NA	NA
583	LADE	Early	N16	46.38666667	7.755	1634	Temperate	2007	4	145	5.44987447796986	95	147	52	52	229.241126424122	15.16	-0.79	-0.66	-0.59	-1.73	0.76	1.41	0.76	0.41883	0.40291	0.054154	-1.9359	1.8429	1.4581	1.8429	-0.36913	0.20032	0.25786	-1.1385	0.36503	1.2945	0.36503	-0.1405	-0.56428	-0.46424	-1.0316	0.2802	0.98907	0.2802	NA	NA
584	LADE	Early	N16	46.38666667	7.755	1634	Temperate	2008	1	133	4.91451134296994	75	154	79	98	66.6758545768901	14.71	-1.17	-1.7	0.01	0.64	0.38	0.06	0.64	0.51697	-1.0997	0.50174	0.15986	-1.4037	0.095823	0.15986	-0.26599	-0.22824	-0.13646	-0.34368	-0.46469	-0.79099	-0.34368	-0.029779	-1.2775	-0.90366	-0.47004	-0.53323	-0.66271	-0.47004	NA	NA
585	LADE	Early	N19	46.38666667	7.768333333	1961	Temperate	2009	4	160	3.23199419208767	55	115	60	121	149.208825041624	15.52	-0.37	0.19	0.32	-0.42	-1.22	0	-1.22	0.12557	0.25916	-0.26433	0.38981	-1.0213	-0.19107	-1.0213	0.80497	0.44981	-0.13029	0.059602	-0.59357	-0.60704	-0.59357	0.88021	0.83836	0.50686	0.59638	-0.097718	-0.54753	-0.097718	NA	NA
586	LADE	Early	SUS	45.05	6.666666667	2030	Temperate	2004	285	149	3.85765027322404	57	136	79	117	87.5640504912464	15.11	-1.58	-1.51	-2.14	-2.54	-3.03	-4.06	-3.03	1.8755	-0.89935	-1.315	-1.3164	-1.4496	-1.2463	-1.4496	-0.047969	0.040219	0.13063	-1.8634	-1.9957	-2.062	-1.9957	0.027512	-0.24186	-0.29399	-1.2268	-1.42	-1.3921	-1.42	279.4	58.4
587	LADE	Early	SUS	45.05	6.666666667	2030	Temperate	2004	284	156	3.85765027322404	57	136	79	117	114.17463140622	15.27	-1.58	-1.51	-2.14	-2.54	-3.03	-4.06	-3.03	1.8755	-0.89935	-1.315	-1.3164	-1.4496	-1.2463	-1.4496	-0.047969	0.040219	0.13063	-1.8634	-1.9957	-2.062	-1.9957	0.027512	-0.24186	-0.29399	-1.2268	-1.42	-1.3921	-1.42	279.4	58.4
588	LADE	Early	SUS	45.05	6.666666667	2030	Temperate	2004	282	177	3.85765027322404	59	138	79	117	232.395424380052	15.42	-1.58	-1.51	-2.14	-2.54	-3.03	-4.06	-4.06	1.8755	-0.89935	-1.315	-1.3164	-1.4496	-1.2463	-1.2463	-0.047969	0.040219	0.13063	-1.8634	-1.9957	-2.062	-2.062	0.027512	-0.24186	-0.29399	-1.2268	-1.42	-1.3921	-1.3921	279.4	67.4
589	LADE	Early	SUS	45.05	6.666666667	2030	Temperate	2004	281	163	3.85765027322404	57	136	79	117	166.766065919948	15.38	-1.58	-1.51	-2.14	-2.54	-3.03	-4.06	-3.03	1.8755	-0.89935	-1.315	-1.3164	-1.4496	-1.2463	-1.4496	-0.047969	0.040219	0.13063	-1.8634	-1.9957	-2.062	-1.9957	0.027512	-0.24186	-0.29399	-1.2268	-1.42	-1.3921	-1.42	279.4	58.4
590	LADE	Early	N19	46.38666667	7.768333333	1961	Temperate	2010	1	160	2.16696676096986	62	124	62	109	112.684399322608	15.52	-1.21	-1.2	-1.34	-2.14	-1.19	-1.43	-1.19	-1.3766	-0.16935	-0.21226	-1.535	2.1905	-1.1975	2.1905	0.43285	-0.016806	-1.0727	-1.3871	1.0349	0.76928	1.0349	-1.2049	-0.59343	-0.36604	-0.57988	0.58126	-0.33799	0.58126	NA	NA
591	LADE	Early	N19	46.38666667	7.768333333	1961	Temperate	2010	3	167	2.16696676096986	62	124	62	109	153.383087437463	15.59	-1.21	-1.2	-1.34	-2.14	-1.19	-1.43	-1.43	-1.3766	-0.16935	-0.21226	-1.535	2.1905	-1.1975	-1.1975	0.43285	-0.016806	-1.0727	-1.3871	1.0349	0.76928	0.76928	-1.2049	-0.59343	-0.36604	-0.57988	0.58126	-0.33799	-0.33799	NA	NA
592	LADE	Early	N19	46.38666667	7.768333333	1961	Temperate	2009	3	160	3.23199419208767	55	115	60	121	149.208825041624	15.52	-0.37	0.19	0.32	-0.42	-1.22	0	-1.22	0.12557	0.25916	-0.26433	0.38981	-1.0213	-0.19107	-1.0213	0.80497	0.44981	-0.13029	0.059602	-0.59357	-0.60704	-0.59357	0.88021	0.83836	0.50686	0.59638	-0.097718	-0.54753	-0.097718	NA	NA
593	LADE	Early	SUS	45.05	6.666666667	2030	Temperate	2003	282	166	4.20191780821918	60	132	72	105	245.050596543017	15.41	-0.29	-0.87	-1.67	-1.51	-2.37	-3.28	-2.37	0.059586	-0.32841	-1.2983	0.384	0.17154	-0.79972	0.17154	0.46916	-0.59889	-0.99311	-0.8357	-0.57979	-0.30396	-0.57979	0.55188	0.2838	-0.24617	-0.2296	-0.83338	-0.8934	-0.83338	355.8	129.6
594	LADE	Early	SUS	45.05	6.666666667	2030	Temperate	2003	283	142	4.20191780821918	59	131	72	105	84.0335706329676	14.91	-0.29	-0.87	-1.67	-1.51	-2.37	-3.28	-2.37	0.059586	-0.32841	-1.2983	0.384	0.17154	-0.79972	0.17154	0.46916	-0.59889	-0.99311	-0.8357	-0.57979	-0.30396	-0.57979	0.55188	0.2838	-0.24617	-0.2296	-0.83338	-0.8934	-0.83338	355.8	90.8
595	LADE	Early	S19	46.39166667	7.75	1928	Temperate	2013	1	166	3.51648923335068	69	132	63	103	120.086044337734	15.59	1.03	1.1	1	1.19	2	1.56	2	-0.63311	-0.084655	0.52923	1.3969	1.2435	-1.2382	1.2435	0.95619	0.6673	-0.27876	0.97874	1.6252	1.1595	1.6252	0.78449	0.63531	0.6857	1.258	1.4409	0.53879	1.4409	NA	NA
596	LADE	Early	S19	46.39166667	7.75	1928	Temperate	2013	4	169	3.51648923335068	69	132	63	103	155.238553994377	15.6	1.03	1.1	1	1.19	2	1.56	1.56	-0.63311	-0.084655	0.52923	1.3969	1.2435	-1.2382	-1.2382	0.95619	0.6673	-0.27876	0.97874	1.6252	1.1595	1.1595	0.78449	0.63531	0.6857	1.258	1.4409	0.53879	0.53879	NA	NA
597	LADE	Early	S19	46.39166667	7.75	1928	Temperate	2013	3	169	3.51648923335068	69	132	63	103	155.238553994377	15.6	1.03	1.1	1	1.19	2	1.56	1.56	-0.63311	-0.084655	0.52923	1.3969	1.2435	-1.2382	-1.2382	0.95619	0.6673	-0.27876	0.97874	1.6252	1.1595	1.1595	0.78449	0.63531	0.6857	1.258	1.4409	0.53879	0.53879	NA	NA
598	LADE	Early	SUS	45.05	6.666666667	2030	Temperate	2003	285	156	4.20191780821918	60	132	72	105	152.642657070461	15.27	-0.29	-0.87	-1.67	-1.51	-2.37	-3.28	-2.37	0.059586	-0.32841	-1.2983	0.384	0.17154	-0.79972	0.17154	0.46916	-0.59889	-0.99311	-0.8357	-0.57979	-0.30396	-0.57979	0.55188	0.2838	-0.24617	-0.2296	-0.83338	-0.8934	-0.83338	355.8	115
599	LADE	Early	N19	46.38666667	7.768333333	1961	Temperate	2010	2	160	2.16696676096986	62	124	62	109	112.684399322608	15.52	-1.21	-1.2	-1.34	-2.14	-1.19	-1.43	-1.19	-1.3766	-0.16935	-0.21226	-1.535	2.1905	-1.1975	2.1905	0.43285	-0.016806	-1.0727	-1.3871	1.0349	0.76928	1.0349	-1.2049	-0.59343	-0.36604	-0.57988	0.58126	-0.33799	0.58126	NA	NA
600	LADE	Early	S19	46.39166667	7.75	1928	Temperate	2013	2	169	3.51648923335068	69	132	63	103	155.238553994377	15.6	1.03	1.1	1	1.19	2	1.56	1.56	-0.63311	-0.084655	0.52923	1.3969	1.2435	-1.2382	-1.2382	0.95619	0.6673	-0.27876	0.97874	1.6252	1.1595	1.1595	0.78449	0.63531	0.6857	1.258	1.4409	0.53879	0.53879	NA	NA
601	LADE	Early	SUS	45.05	6.666666667	2030	Temperate	2003	284	156	4.20191780821918	60	132	72	105	152.642657070461	15.27	-0.29	-0.87	-1.67	-1.51	-2.37	-3.28	-2.37	0.059586	-0.32841	-1.2983	0.384	0.17154	-0.79972	0.17154	0.46916	-0.59889	-0.99311	-0.8357	-0.57979	-0.30396	-0.57979	0.55188	0.2838	-0.24617	-0.2296	-0.83338	-0.8934	-0.83338	355.8	115
602	PCAB	Late	BLJ	50.73333333	15.65	1270	Temperate	2014	8	148	5.05890319040822	70	147	77	89	174.159741480751	15.84	-1.15	-1.61	-1.87	-1.89	0.67	0.26	0.67	0.10797	-1.8819	0.30104	0.0058161	1.9217	-1.5159	1.9217	-1.0279	-1.5203	-0.87025	-1.1056	1.6281	0.70347	1.6281	-0.087136	-0.85812	-1.6836	-1.4373	-0.16102	-0.13929	-0.16102	1465.4	473.1
603	PCAB	Late	S16	46.39166667	7.75	1670	Temperate	2007	2	131	5.43662956765206	97	150	53	53	153.49660834436	14.64	-0.79	-0.66	-0.59	-1.73	0.76	1.41	-1.73	0.41883	0.40291	0.054154	-1.9359	1.8429	1.4581	-1.9359	-0.36913	0.20032	0.25786	-1.1385	0.36503	1.2945	-1.1385	-0.1405	-0.56428	-0.46424	-1.0316	0.2802	0.98907	-1.0316	NA	NA
604	PCAB	Late	BLJ	50.73333333	15.65	1270	Temperate	2014	7	148	5.05890319040822	70	147	77	89	174.159741480751	15.84	-1.15	-1.61	-1.87	-1.89	0.67	0.26	0.67	0.10797	-1.8819	0.30104	0.0058161	1.9217	-1.5159	1.9217	-1.0279	-1.5203	-0.87025	-1.1056	1.6281	0.70347	1.6281	-0.087136	-0.85812	-1.6836	-1.4373	-0.16102	-0.13929	-0.16102	1465.4	473.1
605	PCAB	Late	BLS	50.73333333	15.65	1270	Temperate	2013	1	142	3.13833291839178	41	96	55	109	121.683480175872	15.62	0.6	0.93	0.96	0.7	1.45	2.44	1.45	1.7307	1.3353	-0.83561	-0.60271	1.3951	2.2795	1.3951	0.65968	1.3423	1.441	0.056077	0.31156	2.159	0.31156	0.21013	0.61668	0.56383	0.56454	1.2159	2.1818	1.2159	1620.7	480.9
606	PCAB	Late	5T3	46.45	12.125	2085	Temperate	2005	23	150	1.5818886129589	61	123	62	101	84.8435403745274	15.32	-1.13	-1.57	-2.15	-1.77	-1.94	-2.69	-1.94	-1.2363	-1.3555	-1.5499	0.49045	-0.48072	-1.7896	-0.48072	-0.85229	-1.3278	-2.0817	-1.3468	-1.1087	-1.0817	-1.1087	-0.71387	-1.0493	-1.3405	-1.5426	-1.6223	-1.8967	-1.6223	NA	NA
607	PCAB	Late	BLJ	50.73333333	15.65	1270	Temperate	2014	6	144	5.05890319040822	70	147	77	89	151.762463201023	15.69	-1.15	-1.61	-1.87	-1.89	0.67	0.26	0.67	0.10797	-1.8819	0.30104	0.0058161	1.9217	-1.5159	1.9217	-1.0279	-1.5203	-0.87025	-1.1056	1.6281	0.70347	1.6281	-0.087136	-0.85812	-1.6836	-1.4373	-0.16102	-0.13929	-0.16102	1465.4	452.4
608	PCAB	Late	BLS	50.73333333	15.65	1270	Temperate	2013	2	138	3.13833291839178	40	95	55	109	108.856065807303	15.45	0.6	0.93	0.96	0.7	1.45	2.44	1.45	1.7307	1.3353	-0.83561	-0.60271	1.3951	2.2795	1.3951	0.65968	1.3423	1.441	0.056077	0.31156	2.159	0.31156	0.21013	0.61668	0.56383	0.56454	1.2159	2.1818	1.2159	1620.7	472
609	PCAB	Late	BLJ	50.73333333	15.65	1270	Temperate	2014	5	155	5.05890319040822	72	149	77	89	189.897873110348	16.05	-1.15	-1.61	-1.87	-1.89	0.67	0.26	0.67	0.10797	-1.8819	0.30104	0.0058161	1.9217	-1.5159	1.9217	-1.0279	-1.5203	-0.87025	-1.1056	1.6281	0.70347	1.6281	-0.087136	-0.85812	-1.6836	-1.4373	-0.16102	-0.13929	-0.16102	1465.4	482.3
610	PCAB	Late	S16	46.39166667	7.75	1670	Temperate	2007	1	117	5.43662956765206	95	148	53	53	105.910589328337	13.99	-0.79	-0.66	-0.59	-1.73	0.76	1.41	-1.73	0.41883	0.40291	0.054154	-1.9359	1.8429	1.4581	-1.9359	-0.36913	0.20032	0.25786	-1.1385	0.36503	1.2945	-1.1385	-0.1405	-0.56428	-0.46424	-1.0316	0.2802	0.98907	-1.0316	NA	NA
611	PCAB	Late	BLJ	50.73333333	15.65	1270	Temperate	2013	6	125	3.36251497984932	38	91	53	109	62.2558468399396	14.81	0.6	0.93	0.96	0.7	1.45	2.44	0.7	1.7307	1.3353	-0.83561	-0.60271	1.3951	2.2795	-0.60271	0.65968	1.3423	1.441	0.056077	0.31156	2.159	0.056077	0.21013	0.61668	0.56383	0.56454	1.2159	2.1818	0.56454	1620.7	408.1
612	PCAB	Late	LH1	50.7	15.65	1310	Temperate	2010	8	139	2.36386803110411	53	105	52	101	59.1240152109207	15.48	0.94	0.63	0.65	0.51	1.34	1.03	1.34	0.40971	-1.2726	0.15739	-0.041897	1.4236	0.49501	1.4236	0.28405	0.48262	-0.38645	-0.81656	1.0744	1.1084	1.0744	0.11995	-0.02569	0.54986	-0.24958	0.9179	0.53255	0.9179	1916.1	392.2
613	PCAB	Late	BLJ	50.73333333	15.65	1270	Temperate	2013	5	138	3.36251497984932	40	93	53	109	113.338809130657	15.45	0.6	0.93	0.96	0.7	1.45	2.44	1.45	1.7307	1.3353	-0.83561	-0.60271	1.3951	2.2795	1.3951	0.65968	1.3423	1.441	0.056077	0.31156	2.159	0.31156	0.21013	0.61668	0.56383	0.56454	1.2159	2.1818	1.2159	1620.7	472
614	PCAB	Late	5T3	46.45	12.125	2085	Temperate	2004	24	172	2.07715846994536	56	128	72	131	117.767285485382	15.62	-2.39	-1.55	-1.47	-1.76	-1.29	-1.35	-1.35	-0.86013	1.0755	0.046338	-0.88713	0.42485	-0.64961	-0.64961	0.77138	0.53362	0.12179	0.070386	-0.41462	-0.75723	-0.75723	0.05106	0.70439	0.9426	0.65902	0.10064	-0.44013	-0.44013	465.6	95.4
615	PCAB	Late	LH1	50.7	15.65	1310	Temperate	2010	4	158	2.36386803110411	55	107	52	101	127.976532766536	16.11	0.94	0.63	0.65	0.51	1.34	1.03	1.34	0.40971	-1.2726	0.15739	-0.041897	1.4236	0.49501	1.4236	0.28405	0.48262	-0.38645	-0.81656	1.0744	1.1084	1.0744	0.11995	-0.02569	0.54986	-0.24958	0.9179	0.53255	0.9179	1916.1	574.6
616	PCAB	Late	5T3	46.45	12.125	2085	Temperate	2004	25	172	2.07715846994536	56	128	72	131	117.767285485382	15.62	-2.39	-1.55	-1.47	-1.76	-1.29	-1.35	-1.35	-0.86013	1.0755	0.046338	-0.88713	0.42485	-0.64961	-0.64961	0.77138	0.53362	0.12179	0.070386	-0.41462	-0.75723	-0.75723	0.05106	0.70439	0.9426	0.65902	0.10064	-0.44013	-0.44013	465.6	95.4
617	PCAB	Late	BLJ	50.73333333	15.65	1270	Temperate	2014	4	141	5.05890319040822	70	147	77	89	126.011008379287	15.57	-1.15	-1.61	-1.87	-1.89	0.67	0.26	0.67	0.10797	-1.8819	0.30104	0.0058161	1.9217	-1.5159	1.9217	-1.0279	-1.5203	-0.87025	-1.1056	1.6281	0.70347	1.6281	-0.087136	-0.85812	-1.6836	-1.4373	-0.16102	-0.13929	-0.16102	1465.4	434.1
618	PCAB	Late	5T2	46.45833333	12.13333333	2156	Temperate	2003	11	157	2.92002739726027	48	124	76	120	145.913254953085	15.47	-0.53	-1.1	-1.95	-1.65	-2.26	-2.88	-2.26	-0.28531	-1.2984	-1.6806	-0.072928	-0.70742	-1.625	-0.70742	1.3694	-1.0648	-1.7817	-1.6409	-1.592	-1.4338	-1.592	1.256	0.7364	0.034079	0.14966	-1.806	-1.8875	-1.806	518.1	35.3
619	PCAB	Late	S16	46.39166667	7.75	1670	Temperate	2007	3	117	5.43662956765206	95	148	53	53	105.910589328337	13.99	-0.79	-0.66	-0.59	-1.73	0.76	1.41	-1.73	0.41883	0.40291	0.054154	-1.9359	1.8429	1.4581	-1.9359	-0.36913	0.20032	0.25786	-1.1385	0.36503	1.2945	-1.1385	-0.1405	-0.56428	-0.46424	-1.0316	0.2802	0.98907	-1.0316	NA	NA
620	PCAB	Late	5T2	46.45833333	12.13333333	2156	Temperate	2004	11	165	1.99469945355191	66	130	64	118	86.09111141306	15.58	-2.39	-1.55	-1.47	-1.76	-1.29	-1.35	-1.29	-0.86013	1.0755	0.046338	-0.88713	0.42485	-0.64961	0.42485	0.77138	0.53362	0.12179	0.070386	-0.41462	-0.75723	-0.41462	0.05106	0.70439	0.9426	0.65902	0.10064	-0.44013	0.10064	465.6	51
621	PCAB	Late	5T2	46.45833333	12.13333333	2156	Temperate	2002	11	162	2.7907397260274	57	140	83	121	84.9038300625833	15.55	-2.34	-2.3	-2.53	0.25	0.78	0.76	0.78	-1.2063	-0.13618	-0.10743	0.61989	1.2005	1.5612	1.2005	-1.7711	-1.5947	-0.81933	-0.0036587	0.8685	1.79	0.8685	-1.929	-1.8569	-2.0517	-1.391	-0.47943	0.45263	-0.47943	NA	NA
622	PCAB	Late	5T3	46.45	12.125	2085	Temperate	2004	23	176	2.07715846994536	57	129	72	131	128.586589438797	15.61	-2.39	-1.55	-1.47	-1.76	-1.29	-1.35	-1.35	-0.86013	1.0755	0.046338	-0.88713	0.42485	-0.64961	-0.64961	0.77138	0.53362	0.12179	0.070386	-0.41462	-0.75723	-0.75723	0.05106	0.70439	0.9426	0.65902	0.10064	-0.44013	-0.44013	465.6	102.6
623	PCAB	Late	LH1	50.7	15.65	1310	Temperate	2010	2	145	2.36386803110411	53	105	52	101	79.5684796993531	15.73	0.94	0.63	0.65	0.51	1.34	1.03	1.34	0.40971	-1.2726	0.15739	-0.041897	1.4236	0.49501	1.4236	0.28405	0.48262	-0.38645	-0.81656	1.0744	1.1084	1.0744	0.11995	-0.02569	0.54986	-0.24958	0.9179	0.53255	0.9179	1916.1	444.2
624	PCAB	Late	GRD	48.48333333	7.15	643	Temperate	2007	58	114	8.0372143042	71	92	21	25	239.371008215754	13.99	1.79	2.05	2.37	1.27	1.76	2.28	1.27	-0.27223	0.91302	1.4194	-1.9141	1.2619	1.5816	-1.9141	-0.84737	0.098294	1.0637	0.35164	0.71046	0.94854	0.35164	1.601	1.049	0.76801	-0.47327	0.49219	1.241	-0.47327	2176.82	718.56
625	PCAB	Late	5T3	46.45	12.125	2085	Temperate	2005	21	157	1.5818886129589	62	124	62	101	104.937942067424	15.48	-1.13	-1.57	-2.15	-1.77	-1.94	-2.69	-1.94	-1.2363	-1.3555	-1.5499	0.49045	-0.48072	-1.7896	-0.48072	-0.85229	-1.3278	-2.0817	-1.3468	-1.1087	-1.0817	-1.1087	-0.71387	-1.0493	-1.3405	-1.5426	-1.6223	-1.8967	-1.6223	NA	NA
626	PCAB	Late	LH1	50.7	15.65	1310	Temperate	2010	9	145	2.36386803110411	53	105	52	101	79.5684796993531	15.73	0.94	0.63	0.65	0.51	1.34	1.03	1.34	0.40971	-1.2726	0.15739	-0.041897	1.4236	0.49501	1.4236	0.28405	0.48262	-0.38645	-0.81656	1.0744	1.1084	1.0744	0.11995	-0.02569	0.54986	-0.24958	0.9179	0.53255	0.9179	1916.1	444.2
627	PCAB	Late	5T3	46.45	12.125	2085	Temperate	2005	22	157	1.5818886129589	62	124	62	101	104.937942067424	15.48	-1.13	-1.57	-2.15	-1.77	-1.94	-2.69	-1.94	-1.2363	-1.3555	-1.5499	0.49045	-0.48072	-1.7896	-0.48072	-0.85229	-1.3278	-2.0817	-1.3468	-1.1087	-1.0817	-1.1087	-0.71387	-1.0493	-1.3405	-1.5426	-1.6223	-1.8967	-1.6223	NA	NA
628	PCAB	Late	RUO	60.2	25	60	Boreal	2008	7	130	6.81251951600273	100	159	59	68	104.663945244485	16.46	2.27	2.51	2.73	2.57	2.15	2.22	2.57	0.91364	1.0361	1.1549	0.45667	-1.5222	1.4057	0.45667	0.84909	1.3959	1.5922	1.2381	-0.28759	0.34544	1.2381	0.67749	0.73685	0.81701	1.3676	0.92757	1.2152	1.3676	NA	NA
629	PCAB	Late	LH1	50.7	15.65	1310	Temperate	2010	5	145	2.36386803110411	53	105	52	101	79.5684796993531	15.73	0.94	0.63	0.65	0.51	1.34	1.03	1.34	0.40971	-1.2726	0.15739	-0.041897	1.4236	0.49501	1.4236	0.28405	0.48262	-0.38645	-0.81656	1.0744	1.1084	1.0744	0.11995	-0.02569	0.54986	-0.24958	0.9179	0.53255	0.9179	1916.1	444.2
630	PCAB	Late	LH1	50.7	15.65	1310	Temperate	2010	6	139	2.36386803110411	53	105	52	101	59.1240152109207	15.48	0.94	0.63	0.65	0.51	1.34	1.03	1.34	0.40971	-1.2726	0.15739	-0.041897	1.4236	0.49501	1.4236	0.28405	0.48262	-0.38645	-0.81656	1.0744	1.1084	1.0744	0.11995	-0.02569	0.54986	-0.24958	0.9179	0.53255	0.9179	1916.1	392.2
631	PCAB	Late	BLJ	50.73333333	15.65	1270	Temperate	2013	8	125	3.36251497984932	38	91	53	109	62.2558468399396	14.81	0.6	0.93	0.96	0.7	1.45	2.44	0.7	1.7307	1.3353	-0.83561	-0.60271	1.3951	2.2795	-0.60271	0.65968	1.3423	1.441	0.056077	0.31156	2.159	0.056077	0.21013	0.61668	0.56383	0.56454	1.2159	2.1818	0.56454	1620.7	408.1
632	PCAB	Late	LAV	46.2137	11.2942	1776	Temperate	2010	2	172	2.42879589041096	58	125	67	125	165.942938198771	15.59	-1.3	-1.46	-1.74	-2.42	-1.4	-1.64	-1.64	-0.69783	-0.23576	-0.90096	-1.4072	0.24537	0.40185	0.40185	-0.6833	-0.69593	-1.1536	-1.3973	-1.287	-0.52817	-0.52817	-0.38084	-0.62947	-1.0366	-1.4952	-1.3648	-1.1566	-1.1566	41.705	16.704
633	PCAB	Late	S16	46.39166667	7.75	1670	Temperate	2007	4	131	5.43662956765206	97	150	53	53	153.49660834436	14.64	-0.79	-0.66	-0.59	-1.73	0.76	1.41	-1.73	0.41883	0.40291	0.054154	-1.9359	1.8429	1.4581	-1.9359	-0.36913	0.20032	0.25786	-1.1385	0.36503	1.2945	-1.1385	-0.1405	-0.56428	-0.46424	-1.0316	0.2802	0.98907	-1.0316	NA	NA
634	PCAB	Late	BLJ	50.73333333	15.65	1270	Temperate	2013	7	138	3.36251497984932	40	93	53	109	113.338809130657	15.45	0.6	0.93	0.96	0.7	1.45	2.44	1.45	1.7307	1.3353	-0.83561	-0.60271	1.3951	2.2795	1.3951	0.65968	1.3423	1.441	0.056077	0.31156	2.159	0.31156	0.21013	0.61668	0.56383	0.56454	1.2159	2.1818	1.2159	1620.7	472
635	PCAB	Late	BLJ	50.73333333	15.65	1270	Temperate	2014	3	141	5.05890319040822	70	147	77	89	126.011008379287	15.57	-1.15	-1.61	-1.87	-1.89	0.67	0.26	0.67	0.10797	-1.8819	0.30104	0.0058161	1.9217	-1.5159	1.9217	-1.0279	-1.5203	-0.87025	-1.1056	1.6281	0.70347	1.6281	-0.087136	-0.85812	-1.6836	-1.4373	-0.16102	-0.13929	-0.16102	1465.4	434.1
636	PCAB	Late	RAJ	49.44	16.69	620	Temperate	2011	3	118	9.12089620612575	43	90	47	76	180.701826797129	14.28	3	-0.67	-0.65	-0.79	-1.27	-1.5	-0.79	-0.57454	-1.7782	1.1329	-0.44162	-0.33084	-0.4711	-0.44162	-0.40045	-1.3788	-0.25827	-0.26985	0.10359	-0.93402	-0.26985	0.13039	-0.79168	-0.93882	-0.52751	-0.72798	-0.88805	-0.52751	611.4	88.4
637	PCAB	Late	RAJ	49.44	16.69	620	Temperate	2011	4	128	9.12089620612575	46	93	47	76	220.689580274294	14.8	3	-0.67	-0.65	-0.79	-1.27	-1.5	-0.79	-0.57454	-1.7782	1.1329	-0.44162	-0.33084	-0.4711	-0.44162	-0.40045	-1.3788	-0.25827	-0.26985	0.10359	-0.93402	-0.26985	0.13039	-0.79168	-0.93882	-0.52751	-0.72798	-0.88805	-0.52751	611.4	106.9
638	PCAB	Late	RAJ	49.44	16.69	620	Temperate	2011	5	132	9.12089620612575	46	93	47	76	265.980291117919	15	3	-0.67	-0.65	-0.79	-1.27	-1.5	-0.79	-0.57454	-1.7782	1.1329	-0.44162	-0.33084	-0.4711	-0.44162	-0.40045	-1.3788	-0.25827	-0.26985	0.10359	-0.93402	-0.26985	0.13039	-0.79168	-0.93882	-0.52751	-0.72798	-0.88805	-0.52751	611.4	106.9
639	PCAB	Late	RAJ	49.44	16.69	620	Temperate	2011	6	111	9.12089620612575	43	90	47	76	129.498208533744	13.89	3	-0.67	-0.65	-0.79	-1.27	-1.5	-0.79	-0.57454	-1.7782	1.1329	-0.44162	-0.33084	-0.4711	-0.44162	-0.40045	-1.3788	-0.25827	-0.26985	0.10359	-0.93402	-0.26985	0.13039	-0.79168	-0.93882	-0.52751	-0.72798	-0.88805	-0.52751	611.4	87.1
640	PCAB	Late	5T1	46.45	12.13333333	2085	Temperate	2001	1	142	2.43027397260274	39	141	102	141	37.870076092842	15.08	2.38	1.84	3.07	3.03	-0.62	0.15	-0.62	0.74594	-0.9101	1.6765	0.34811	-1.1668	0.32899	-1.1668	1.3996	-0.25307	0.998	0.93861	1.0323	-0.3291	1.0323	1.7858	1.5999	1.8136	1.5485	0.42091	0.57029	0.42091	NA	NA
641	PCAB	Late	5T1	46.45	12.13333333	2085	Temperate	2001	4	148	2.43027397260274	39	141	102	141	65.1456597892789	15.27	2.38	1.84	3.07	3.03	-0.62	0.15	-0.62	0.74594	-0.9101	1.6765	0.34811	-1.1668	0.32899	-1.1668	1.3996	-0.25307	0.998	0.93861	1.0323	-0.3291	1.0323	1.7858	1.5999	1.8136	1.5485	0.42091	0.57029	0.42091	NA	NA
642	PCAB	Late	RUO	60.2	25	60	Boreal	2008	8	130	6.81251951600273	100	159	59	68	104.663945244485	16.46	2.27	2.51	2.73	2.57	2.15	2.22	2.57	0.91364	1.0361	1.1549	0.45667	-1.5222	1.4057	0.45667	0.84909	1.3959	1.5922	1.2381	-0.28759	0.34544	1.2381	0.67749	0.73685	0.81701	1.3676	0.92757	1.2152	1.3676	NA	NA
643	PCAB	Late	5T2	46.45833333	12.13333333	2156	Temperate	2005	11	150	1.58546466895068	59	122	63	100	84.8608058173705	15.32	-1.13	-1.57	-2.15	-1.77	-1.94	-2.69	-1.94	-1.2363	-1.3555	-1.5499	0.49045	-0.48072	-1.7896	-0.48072	-0.85229	-1.3278	-2.0817	-1.3468	-1.1087	-1.0817	-1.1087	-0.71387	-1.0493	-1.3405	-1.5426	-1.6223	-1.8967	-1.6223	NA	NA
644	PCAB	Late	LAV	46.2137	11.2942	1776	Temperate	2010	1	137	2.42879589041096	52	119	67	125	22.4874883981161	14.87	-1.3	-1.46	-1.74	-2.42	-1.4	-1.64	-1.4	-0.69783	-0.23576	-0.90096	-1.4072	0.24537	0.40185	0.24537	-0.6833	-0.69593	-1.1536	-1.3973	-1.287	-0.52817	-1.287	-0.38084	-0.62947	-1.0366	-1.4952	-1.3648	-1.1566	-1.3648	41.705	14.006
645	PCAB	Late	BLS	50.73333333	15.65	1270	Temperate	2013	6	142	3.13833291839178	41	96	55	109	121.683480175872	15.62	0.6	0.93	0.96	0.7	1.45	2.44	1.45	1.7307	1.3353	-0.83561	-0.60271	1.3951	2.2795	1.3951	0.65968	1.3423	1.441	0.056077	0.31156	2.159	0.31156	0.21013	0.61668	0.56383	0.56454	1.2159	2.1818	1.2159	1620.7	480.9
646	PCAB	Late	BLJ	50.73333333	15.65	1270	Temperate	2014	1	141	5.05890319040822	70	147	77	89	126.011008379287	15.57	-1.15	-1.61	-1.87	-1.89	0.67	0.26	0.67	0.10797	-1.8819	0.30104	0.0058161	1.9217	-1.5159	1.9217	-1.0279	-1.5203	-0.87025	-1.1056	1.6281	0.70347	1.6281	-0.087136	-0.85812	-1.6836	-1.4373	-0.16102	-0.13929	-0.16102	1465.4	434.1
647	PCAB	Late	BLJ	50.73333333	15.65	1270	Temperate	2014	2	135	5.05890319040822	67	144	77	89	107.435174355962	15.3	-1.15	-1.61	-1.87	-1.89	0.67	0.26	-1.89	0.10797	-1.8819	0.30104	0.0058161	1.9217	-1.5159	0.0058161	-1.0279	-1.5203	-0.87025	-1.1056	1.6281	0.70347	-1.1056	-0.087136	-0.85812	-1.6836	-1.4373	-0.16102	-0.13929	-1.4373	1465.4	346.1
648	PCAB	Late	5T3	46.45	12.125	2085	Temperate	2004	22	172	2.07715846994536	56	128	72	131	117.767285485382	15.62	-2.39	-1.55	-1.47	-1.76	-1.29	-1.35	-1.35	-0.86013	1.0755	0.046338	-0.88713	0.42485	-0.64961	-0.64961	0.77138	0.53362	0.12179	0.070386	-0.41462	-0.75723	-0.75723	0.05106	0.70439	0.9426	0.65902	0.10064	-0.44013	-0.44013	465.6	95.4
649	PCAB	Late	MEN	46.26666667	14.8	1200	Temperate	2012	12	118	10.3729508196721	33	44	11	22	258.141613345358	14.02	-3.82	-3.94	-4.71	-4.69	-4.35	-4.57	-4.69	-1.1938	-0.68383	-1.6242	0.43144	0.94449	-1.074	0.43144	-1.828	-0.97857	-1.8008	-1.1347	-0.12449	0.045777	-1.1347	-1.7531	-1.4695	-1.8109	-2.004	-0.86174	-1.2696	-2.004	1808.4	260.3
650	PCAB	Late	MEN	46.26666667	14.8	1200	Temperate	2012	13	111	10.3729508196721	33	44	11	22	218.234123848696	13.67	-3.82	-3.94	-4.71	-4.69	-4.35	-4.57	-4.69	-1.1938	-0.68383	-1.6242	0.43144	0.94449	-1.074	0.43144	-1.828	-0.97857	-1.8008	-1.1347	-0.12449	0.045777	-1.1347	-1.7531	-1.4695	-1.8109	-2.004	-0.86174	-1.2696	-2.004	1808.4	205.9
651	PCAB	Late	MEN	46.26666667	14.8	1200	Temperate	2012	14	118	10.3729508196721	33	44	11	22	258.141613345358	14.02	-3.82	-3.94	-4.71	-4.69	-4.35	-4.57	-4.69	-1.1938	-0.68383	-1.6242	0.43144	0.94449	-1.074	0.43144	-1.828	-0.97857	-1.8008	-1.1347	-0.12449	0.045777	-1.1347	-1.7531	-1.4695	-1.8109	-2.004	-0.86174	-1.2696	-2.004	1808.4	260.3
652	PCAB	Late	WAL	48.36666667	7.083333333	370	Temperate	2009	34	114	10.3735935386274	59	99	40	46	244.355868328506	14.01	-0.99	-0.72	-0.35	-0.87	-1.25	-1.17	-0.87	-1.132	0.86933	1.0288	-1.0332	-0.39396	-0.52019	-1.0332	-1.2257	-0.23875	0.41057	0.39611	-0.24412	-1.1942	0.39611	0.1747	0.23053	0.14961	-0.70761	-0.39958	-0.58284	-0.70761	963.4	259.2
653	PCAB	Late	RUO	60.2	25	60	Boreal	2008	5	139	6.81251951600273	101	160	59	68	144.953652239445	17.16	2.27	2.51	2.73	2.57	2.15	2.22	2.15	0.91364	1.0361	1.1549	0.45667	-1.5222	1.4057	-1.5222	0.84909	1.3959	1.5922	1.2381	-0.28759	0.34544	-0.28759	0.67749	0.73685	0.81701	1.3676	0.92757	1.2152	0.92757	NA	NA
654	PCAB	Late	RUO	60.2	25	60	Boreal	2008	6	126	6.81251951600273	100	159	59	68	84.0714574610038	16.14	2.27	2.51	2.73	2.57	2.15	2.22	2.57	0.91364	1.0361	1.1549	0.45667	-1.5222	1.4057	0.45667	0.84909	1.3959	1.5922	1.2381	-0.28759	0.34544	1.2381	0.67749	0.73685	0.81701	1.3676	0.92757	1.2152	1.3676	NA	NA
655	PCAB	Late	5T1	46.45	12.13333333	2085	Temperate	2001	6	145	2.43027397260274	39	141	102	141	47.9099650205096	15.18	2.38	1.84	3.07	3.03	-0.62	0.15	-0.62	0.74594	-0.9101	1.6765	0.34811	-1.1668	0.32899	-1.1668	1.3996	-0.25307	0.998	0.93861	1.0323	-0.3291	1.0323	1.7858	1.5999	1.8136	1.5485	0.42091	0.57029	0.42091	NA	NA
656	PCAB	Late	5T3	46.45	12.125	2085	Temperate	2005	24	170	1.5818886129589	68	130	62	101	140.936161222543	15.62	-1.13	-1.57	-2.15	-1.77	-1.94	-2.69	-2.69	-1.2363	-1.3555	-1.5499	0.49045	-0.48072	-1.7896	-1.7896	-0.85229	-1.3278	-2.0817	-1.3468	-1.1087	-1.0817	-1.0817	-0.71387	-1.0493	-1.3405	-1.5426	-1.6223	-1.8967	-1.8967	NA	NA
657	PCAB	Late	5T3	46.45	12.125	2085	Temperate	2005	25	160	1.5818886129589	65	127	62	101	104.937942067424	15.53	-1.13	-1.57	-2.15	-1.77	-1.94	-2.69	-1.94	-1.2363	-1.3555	-1.5499	0.49045	-0.48072	-1.7896	-0.48072	-0.85229	-1.3278	-2.0817	-1.3468	-1.1087	-1.0817	-1.1087	-0.71387	-1.0493	-1.3405	-1.5426	-1.6223	-1.8967	-1.6223	NA	NA
658	PCAB	Late	LH2	50.71666667	15.66666667	1450	Temperate	2011	6	114	2.63504331971507	33	84	51	95	22.4577068954777	14.16	2.95	-0.46	-0.55	-0.98	-1.28	-1.6	-0.98	0.0078482	-1.5236	-0.54374	-0.74277	-0.12183	-0.038182	-0.74277	1.3022	-0.057264	-1.1333	-1.5929	-0.92994	-0.56274	-1.5929	1.9252	0.96616	-0.24199	0.18812	-0.61615	-1.3078	0.18812	1584	277.6
659	PCAB	Late	LH2	50.71666667	15.66666667	1450	Temperate	2011	7	114	2.63504331971507	33	84	51	95	22.4577068954777	14.16	2.95	-0.46	-0.55	-0.98	-1.28	-1.6	-0.98	0.0078482	-1.5236	-0.54374	-0.74277	-0.12183	-0.038182	-0.74277	1.3022	-0.057264	-1.1333	-1.5929	-0.92994	-0.56274	-1.5929	1.9252	0.96616	-0.24199	0.18812	-0.61615	-1.3078	0.18812	1584	277.6
660	PCAB	Late	5T3	46.45	12.125	2085	Temperate	2004	21	176	2.07715846994536	57	129	72	131	128.586589438797	15.61	-2.39	-1.55	-1.47	-1.76	-1.29	-1.35	-1.35	-0.86013	1.0755	0.046338	-0.88713	0.42485	-0.64961	-0.64961	0.77138	0.53362	0.12179	0.070386	-0.41462	-0.75723	-0.75723	0.05106	0.70439	0.9426	0.65902	0.10064	-0.44013	-0.44013	465.6	102.6
661	PCAB	Late	LH1	50.7	15.65	1310	Temperate	2010	1	150	2.36386803110411	53	105	52	101	95.3925604888103	15.9	0.94	0.63	0.65	0.51	1.34	1.03	1.34	0.40971	-1.2726	0.15739	-0.041897	1.4236	0.49501	1.4236	0.28405	0.48262	-0.38645	-0.81656	1.0744	1.1084	1.0744	0.11995	-0.02569	0.54986	-0.24958	0.9179	0.53255	0.9179	1916.1	475.5
662	PCAB	Late	S16	46.39166667	7.75	1670	Temperate	2009	1	147	4.82030538089589	54	131	77	115	169.100821054473	15.23	-0.37	0.19	0.32	-0.42	-1.22	0	-1.22	0.12557	0.25916	-0.26433	0.38981	-1.0213	-0.19107	-1.0213	0.80497	0.44981	-0.13029	0.059602	-0.59357	-0.60704	-0.59357	0.88021	0.83836	0.50686	0.59638	-0.097718	-0.54753	-0.097718	NA	NA
663	PCAB	Late	S16	46.39166667	7.75	1670	Temperate	2009	2	143	4.82030538089589	54	131	77	115	132.203008242236	15.11	-0.37	0.19	0.32	-0.42	-1.22	0	-1.22	0.12557	0.25916	-0.26433	0.38981	-1.0213	-0.19107	-1.0213	0.80497	0.44981	-0.13029	0.059602	-0.59357	-0.60704	-0.59357	0.88021	0.83836	0.50686	0.59638	-0.097718	-0.54753	-0.097718	NA	NA
664	PCAB	Late	5T1	46.45	12.13333333	2085	Temperate	2002	10	152	2.83602739726027	64	149	85	121	61.3397426194286	15.37	-2.34	-2.3	-2.53	0.25	0.78	0.76	0.78	-1.2063	-0.13618	-0.10743	0.61989	1.2005	1.5612	1.2005	-1.7711	-1.5947	-0.81933	-0.0036587	0.8685	1.79	0.8685	-1.929	-1.8569	-2.0517	-1.391	-0.47943	0.45263	-0.47943	NA	NA
665	PCAB	Late	5T1	46.45	12.13333333	2085	Temperate	2003	1	150	2.97208219178082	47	127	80	122	106.101872731817	15.31	-0.53	-1.1	-1.95	-1.65	-2.26	-2.88	-2.26	-0.28531	-1.2984	-1.6806	-0.072928	-0.70742	-1.625	-0.70742	1.3694	-1.0648	-1.7817	-1.6409	-1.592	-1.4338	-1.592	1.256	0.7364	0.034079	0.14966	-1.806	-1.8875	-1.806	518.1	21.9
666	PCAB	Late	WAL	48.36666667	7.083333333	370	Temperate	2009	39	111	10.3735935386274	59	99	40	46	228.71376024588	13.84	-0.99	-0.72	-0.35	-0.87	-1.25	-1.17	-0.87	-1.132	0.86933	1.0288	-1.0332	-0.39396	-0.52019	-1.0332	-1.2257	-0.23875	0.41057	0.39611	-0.24412	-1.1942	0.39611	0.1747	0.23053	0.14961	-0.70761	-0.39958	-0.58284	-0.70761	963.4	259.2
667	PCAB	Late	N13d	46.38666667	7.755	1361	Temperate	2012	3	145	5.57150295142896	78	129	51	70	162.133995291295	15.15	1.26	-0.83	-1.66	0.42	0.26	0.38	0.26	0.4153	-1.6627	-1.3546	1.1784	0.41192	-0.024264	0.41192	0.99493	0.87021	-1.2769	-0.72955	0.2476	0.87832	0.2476	0.037703	0.044521	-0.37956	0.30389	0.73479	-0.40381	0.73479	NA	NA
668	PCAB	Late	ABR	48.35	7.066666667	430	Temperate	2009	45	122	9.25033524392329	64	109	45	55	219.742180616803	14.42	-0.99	-0.72	-0.35	-0.87	-1.25	-1.17	-0.87	-1.132	0.86933	1.0288	-1.0332	-0.39396	-0.52019	-1.0332	-1.2257	-0.23875	0.41057	0.39611	-0.24412	-1.1942	0.39611	0.1747	0.23053	0.14961	-0.70761	-0.39958	-0.58284	-0.70761	1067.8	361.2
669	PCAB	Late	5T1	46.45	12.13333333	2085	Temperate	2001	8	148	2.43027397260274	39	141	102	141	65.1456597892789	15.27	2.38	1.84	3.07	3.03	-0.62	0.15	-0.62	0.74594	-0.9101	1.6765	0.34811	-1.1668	0.32899	-1.1668	1.3996	-0.25307	0.998	0.93861	1.0323	-0.3291	1.0323	1.7858	1.5999	1.8136	1.5485	0.42091	0.57029	0.42091	NA	NA
670	PCAB	Late	S16	46.39166667	7.75	1670	Temperate	2008	1	147	4.61344729676776	66	155	89	108	121.648523874263	15.21	-1.17	-1.7	0.01	0.64	0.38	0.06	0.38	0.51697	-1.0997	0.50174	0.15986	-1.4037	0.095823	-1.4037	-0.26599	-0.22824	-0.13646	-0.34368	-0.46469	-0.79099	-0.46469	-0.029779	-1.2775	-0.90366	-0.47004	-0.53323	-0.66271	-0.53323	NA	NA
671	PCAB	Late	S16	46.39166667	7.75	1670	Temperate	2008	2	147	4.61344729676776	66	155	89	108	121.648523874263	15.21	-1.17	-1.7	0.01	0.64	0.38	0.06	0.38	0.51697	-1.0997	0.50174	0.15986	-1.4037	0.095823	-1.4037	-0.26599	-0.22824	-0.13646	-0.34368	-0.46469	-0.79099	-0.46469	-0.029779	-1.2775	-0.90366	-0.47004	-0.53323	-0.66271	-0.53323	NA	NA
672	PCAB	Late	S16	46.39166667	7.75	1670	Temperate	2008	3	147	4.61344729676776	66	155	89	108	121.648523874263	15.21	-1.17	-1.7	0.01	0.64	0.38	0.06	0.38	0.51697	-1.0997	0.50174	0.15986	-1.4037	0.095823	-1.4037	-0.26599	-0.22824	-0.13646	-0.34368	-0.46469	-0.79099	-0.46469	-0.029779	-1.2775	-0.90366	-0.47004	-0.53323	-0.66271	-0.53323	NA	NA
673	PCAB	Late	LAV	46.2137	11.2942	1776	Temperate	2010	3	172	2.42879589041096	58	125	67	125	165.942938198771	15.59	-1.3	-1.46	-1.74	-2.42	-1.4	-1.64	-1.64	-0.69783	-0.23576	-0.90096	-1.4072	0.24537	0.40185	0.40185	-0.6833	-0.69593	-1.1536	-1.3973	-1.287	-0.52817	-0.52817	-0.38084	-0.62947	-1.0366	-1.4952	-1.3648	-1.1566	-1.1566	41.705	16.704
674	PCAB	Late	RAJ	49.44	16.69	620	Temperate	2011	2	111	9.12089620612575	43	90	47	76	129.498208533744	13.89	3	-0.67	-0.65	-0.79	-1.27	-1.5	-0.79	-0.57454	-1.7782	1.1329	-0.44162	-0.33084	-0.4711	-0.44162	-0.40045	-1.3788	-0.25827	-0.26985	0.10359	-0.93402	-0.26985	0.13039	-0.79168	-0.93882	-0.52751	-0.72798	-0.88805	-0.52751	611.4	87.1
675	PCAB	Late	ABR	48.35	7.066666667	430	Temperate	2008	43	124	8.97917797744535	62	99	37	40	245.033411456968	14.49	-0.79	-1.13	0.45	1.32	0.79	0.33	1.32	0.39855	-0.78842	0.55871	1.932	0.17222	-0.57248	1.932	0.1366	-0.19908	0.018197	1.346	1.4653	1.1818	1.346	0.54745	-0.93315	-0.78705	1.0199	1.0021	0.85668	1.0199	1102.6	438.4
676	PCAB	Late	ABR	48.35	7.066666667	430	Temperate	2008	44	130	8.97917797744535	62	99	37	40	300.224521958066	14.77	-0.79	-1.13	0.45	1.32	0.79	0.33	1.32	0.39855	-0.78842	0.55871	1.932	0.17222	-0.57248	1.932	0.1366	-0.19908	0.018197	1.346	1.4653	1.1818	1.346	0.54745	-0.93315	-0.78705	1.0199	1.0021	0.85668	1.0199	1102.6	438.4
677	PCAB	Late	ABR	48.35	7.066666667	430	Temperate	2008	45	130	8.97917797744535	62	99	37	40	300.224521958066	14.77	-0.79	-1.13	0.45	1.32	0.79	0.33	1.32	0.39855	-0.78842	0.55871	1.932	0.17222	-0.57248	1.932	0.1366	-0.19908	0.018197	1.346	1.4653	1.1818	1.346	0.54745	-0.93315	-0.78705	1.0199	1.0021	0.85668	1.0199	1102.6	438.4
678	PCAB	Late	ABR	48.35	7.066666667	430	Temperate	2009	41	122	9.25033524392329	64	109	45	55	219.742180616803	14.42	-0.99	-0.72	-0.35	-0.87	-1.25	-1.17	-0.87	-1.132	0.86933	1.0288	-1.0332	-0.39396	-0.52019	-1.0332	-1.2257	-0.23875	0.41057	0.39611	-0.24412	-1.1942	0.39611	0.1747	0.23053	0.14961	-0.70761	-0.39958	-0.58284	-0.70761	1067.8	361.2
679	PCAB	Late	ABR	48.35	7.066666667	430	Temperate	2009	42	122	9.25033524392329	64	109	45	55	219.742180616803	14.42	-0.99	-0.72	-0.35	-0.87	-1.25	-1.17	-0.87	-1.132	0.86933	1.0288	-1.0332	-0.39396	-0.52019	-1.0332	-1.2257	-0.23875	0.41057	0.39611	-0.24412	-1.1942	0.39611	0.1747	0.23053	0.14961	-0.70761	-0.39958	-0.58284	-0.70761	1067.8	361.2
680	PCAB	Late	ABR	48.35	7.066666667	430	Temperate	2009	43	111	9.25033524392329	64	109	45	55	162.76332111018	13.84	-0.99	-0.72	-0.35	-0.87	-1.25	-1.17	-0.87	-1.132	0.86933	1.0288	-1.0332	-0.39396	-0.52019	-1.0332	-1.2257	-0.23875	0.41057	0.39611	-0.24412	-1.1942	0.39611	0.1747	0.23053	0.14961	-0.70761	-0.39958	-0.58284	-0.70761	1067.8	354
681	PCAB	Late	N13d	46.38666667	7.755	1361	Temperate	2012	4	145	5.57150295142896	78	129	51	70	162.133995291295	15.15	1.26	-0.83	-1.66	0.42	0.26	0.38	0.26	0.4153	-1.6627	-1.3546	1.1784	0.41192	-0.024264	0.41192	0.99493	0.87021	-1.2769	-0.72955	0.2476	0.87832	0.2476	0.037703	0.044521	-0.37956	0.30389	0.73479	-0.40381	0.73479	NA	NA
682	PCAB	Late	MEN	46.26666667	14.8	1200	Temperate	2011	12	119	8.94021352313167	32	59	27	46	172.86009741959	14.08	-0.38	-0.79	-0.96	-1.55	-1.98	-1.91	-1.55	-0.9469	-1.2137	-0.38951	-1.2885	-0.44975	-0.078818	-1.2885	0.56963	-0.68466	-1.3116	-1.573	-1.412	-1.1104	-1.573	1.3352	0.83938	-0.44976	-0.6136	-1.4225	-1.6223	-0.6136	1351.1	266.2
683	PCAB	Late	MEN	46.26666667	14.8	1200	Temperate	2011	13	126	8.94021352313167	33	60	27	46	189.778233950123	14.41	-0.38	-0.79	-0.96	-1.55	-1.98	-1.91	-1.55	-0.9469	-1.2137	-0.38951	-1.2885	-0.44975	-0.078818	-1.2885	0.56963	-0.68466	-1.3116	-1.573	-1.412	-1.1104	-1.573	1.3352	0.83938	-0.44976	-0.6136	-1.4225	-1.6223	-0.6136	1351.1	287.2
684	PCAB	Late	MEN	46.26666667	14.8	1200	Temperate	2011	14	122	8.94021352313167	32	59	27	46	182.11645131383	14.22	-0.38	-0.79	-0.96	-1.55	-1.98	-1.91	-1.55	-0.9469	-1.2137	-0.38951	-1.2885	-0.44975	-0.078818	-1.2885	0.56963	-0.68466	-1.3116	-1.573	-1.412	-1.1104	-1.573	1.3352	0.83938	-0.44976	-0.6136	-1.4225	-1.6223	-0.6136	1351.1	279.3
685	PCAB	Late	MEN	46.26666667	14.8	1200	Temperate	2012	9	118	10.3729508196721	33	44	11	22	258.141613345358	14.02	-3.82	-3.94	-4.71	-4.69	-4.35	-4.57	-4.69	-1.1938	-0.68383	-1.6242	0.43144	0.94449	-1.074	0.43144	-1.828	-0.97857	-1.8008	-1.1347	-0.12449	0.045777	-1.1347	-1.7531	-1.4695	-1.8109	-2.004	-0.86174	-1.2696	-2.004	1808.4	260.3
686	PCAB	Late	S16	46.39166667	7.75	1670	Temperate	2008	4	147	4.61344729676776	66	155	89	108	121.648523874263	15.21	-1.17	-1.7	0.01	0.64	0.38	0.06	0.38	0.51697	-1.0997	0.50174	0.15986	-1.4037	0.095823	-1.4037	-0.26599	-0.22824	-0.13646	-0.34368	-0.46469	-0.79099	-0.46469	-0.029779	-1.2775	-0.90366	-0.47004	-0.53323	-0.66271	-0.53323	NA	NA
687	PCAB	Late	MEN	46.26666667	14.8	1200	Temperate	2012	11	125	10.3729508196721	33	44	11	22	360.189091217436	14.35	-3.82	-3.94	-4.71	-4.69	-4.35	-4.57	-4.69	-1.1938	-0.68383	-1.6242	0.43144	0.94449	-1.074	0.43144	-1.828	-0.97857	-1.8008	-1.1347	-0.12449	0.045777	-1.1347	-1.7531	-1.4695	-1.8109	-2.004	-0.86174	-1.2696	-2.004	1808.4	267
688	PCAB	Late	DRY	47.23333333	10.83333333	750	Temperate	2011	6	116	9.36857534246575	59	97	38	54	282.954601579232	14	-1.45	-2.06	-2.36	-3.46	-2.96	-2.55	-3.46	-0.46283	-0.91113	-0.6233	-1.6145	0.94442	-0.027951	-1.6145	-0.38511	-0.82535	-1.1633	-1.7068	-0.97997	-0.55081	-1.7068	0.5541	-0.59878	-0.84313	-1.4013	-1.1508	-1.2937	-1.4013	594.4	59
689	PCAB	Late	DRY	47.23333333	10.83333333	750	Temperate	2011	8	116	9.36857534246575	59	97	38	54	282.954601579232	14	-1.45	-2.06	-2.36	-3.46	-2.96	-2.55	-3.46	-0.46283	-0.91113	-0.6233	-1.6145	0.94442	-0.027951	-1.6145	-0.38511	-0.82535	-1.1633	-1.7068	-0.97997	-0.55081	-1.7068	0.5541	-0.59878	-0.84313	-1.4013	-1.1508	-1.2937	-1.4013	594.4	59
690	PCAB	Late	DRY	47.23333333	10.83333333	750	Temperate	2011	9	116	9.36857534246575	59	97	38	54	282.954601579232	14	-1.45	-2.06	-2.36	-3.46	-2.96	-2.55	-3.46	-0.46283	-0.91113	-0.6233	-1.6145	0.94442	-0.027951	-1.6145	-0.38511	-0.82535	-1.1633	-1.7068	-0.97997	-0.55081	-1.7068	0.5541	-0.59878	-0.84313	-1.4013	-1.1508	-1.2937	-1.4013	594.4	59
691	PCAB	Late	DRY	47.23333333	10.83333333	750	Temperate	2012	1	125	8.76871584699454	66	100	34	41	287.272071215129	14.44	2.13	-0.34	-1.16	-1.38	-1.79	-1.41	-1.38	1.3657	-0.097127	-0.9051	-0.045975	-0.16573	0.40806	-0.045975	0.95545	1.5251	0.28064	-0.7447	-0.843	0.03201	-0.7447	0.91207	0.82285	0.35619	0.15402	0.70152	0.17167	0.15402	779	148.2
692	PCAB	Late	DRY	47.23333333	10.83333333	750	Temperate	2012	2	125	8.76871584699454	66	100	34	41	287.272071215129	14.44	2.13	-0.34	-1.16	-1.38	-1.79	-1.41	-1.38	1.3657	-0.097127	-0.9051	-0.045975	-0.16573	0.40806	-0.045975	0.95545	1.5251	0.28064	-0.7447	-0.843	0.03201	-0.7447	0.91207	0.82285	0.35619	0.15402	0.70152	0.17167	0.15402	779	148.2
693	PCAB	Late	DRY	47.23333333	10.83333333	750	Temperate	2012	3	125	8.76871584699454	66	100	34	41	287.272071215129	14.44	2.13	-0.34	-1.16	-1.38	-1.79	-1.41	-1.38	1.3657	-0.097127	-0.9051	-0.045975	-0.16573	0.40806	-0.045975	0.95545	1.5251	0.28064	-0.7447	-0.843	0.03201	-0.7447	0.91207	0.82285	0.35619	0.15402	0.70152	0.17167	0.15402	779	148.2
694	PCAB	Late	ABR	48.35	7.066666667	430	Temperate	2009	44	125	9.25033524392329	64	109	45	55	235.110833511745	14.57	-0.99	-0.72	-0.35	-0.87	-1.25	-1.17	-0.87	-1.132	0.86933	1.0288	-1.0332	-0.39396	-0.52019	-1.0332	-1.2257	-0.23875	0.41057	0.39611	-0.24412	-1.1942	0.39611	0.1747	0.23053	0.14961	-0.70761	-0.39958	-0.58284	-0.70761	1067.8	361.4
695	PCAB	Late	N13d	46.38666667	7.755	1361	Temperate	2013	1	148	5.11156798747945	67	125	58	94	135.281500224064	15.26	1.03	1.1	1	1.19	2	1.56	2	-0.63311	-0.084655	0.52923	1.3969	1.2435	-1.2382	1.2435	0.95619	0.6673	-0.27876	0.97874	1.6252	1.1595	1.6252	0.78449	0.63531	0.6857	1.258	1.4409	0.53879	1.4409	NA	NA
696	PCAB	Late	N13d	46.38666667	7.755	1361	Temperate	2013	2	152	5.11156798747945	70	128	58	94	137.94357158921	15.37	1.03	1.1	1	1.19	2	1.56	2	-0.63311	-0.084655	0.52923	1.3969	1.2435	-1.2382	1.2435	0.95619	0.6673	-0.27876	0.97874	1.6252	1.1595	1.6252	0.78449	0.63531	0.6857	1.258	1.4409	0.53879	1.4409	NA	NA
697	PCAB	Late	N13d	46.38666667	7.755	1361	Temperate	2013	3	156	5.11156798747945	70	128	58	94	156.158423436279	15.45	1.03	1.1	1	1.19	2	1.56	2	-0.63311	-0.084655	0.52923	1.3969	1.2435	-1.2382	1.2435	0.95619	0.6673	-0.27876	0.97874	1.6252	1.1595	1.6252	0.78449	0.63531	0.6857	1.258	1.4409	0.53879	1.4409	NA	NA
698	PCAB	Late	N13d	46.38666667	7.755	1361	Temperate	2013	4	156	5.11156798747945	70	128	58	94	156.158423436279	15.45	1.03	1.1	1	1.19	2	1.56	2	-0.63311	-0.084655	0.52923	1.3969	1.2435	-1.2382	1.2435	0.95619	0.6673	-0.27876	0.97874	1.6252	1.1595	1.6252	0.78449	0.63531	0.6857	1.258	1.4409	0.53879	1.4409	NA	NA
699	PCAB	Late	MEN	46.26666667	14.8	1200	Temperate	2012	10	118	10.3729508196721	33	44	11	22	258.141613345358	14.02	-3.82	-3.94	-4.71	-4.69	-4.35	-4.57	-4.69	-1.1938	-0.68383	-1.6242	0.43144	0.94449	-1.074	0.43144	-1.828	-0.97857	-1.8008	-1.1347	-0.12449	0.045777	-1.1347	-1.7531	-1.4695	-1.8109	-2.004	-0.86174	-1.2696	-2.004	1808.4	260.3
700	PCAB	Late	BLS	50.73333333	15.65	1270	Temperate	2013	4	125	3.13833291839178	38	93	55	109	57.2773330355114	14.81	0.6	0.93	0.96	0.7	1.45	2.44	0.7	1.7307	1.3353	-0.83561	-0.60271	1.3951	2.2795	-0.60271	0.65968	1.3423	1.441	0.056077	0.31156	2.159	0.056077	0.21013	0.61668	0.56383	0.56454	1.2159	2.1818	0.56454	1620.7	408.1
701	PCAB	Late	LH1	50.7	15.65	1310	Temperate	2011	3	111	4.19362574981644	43	91	48	89	26.4887112648047	13.98	2.95	-0.46	-0.55	-0.98	-1.28	-1.6	-0.98	0.0078482	-1.5236	-0.54374	-0.74277	-0.12183	-0.038182	-0.74277	1.3022	-0.057264	-1.1333	-1.5929	-0.92994	-0.56274	-1.5929	1.9252	0.96616	-0.24199	0.18812	-0.61615	-1.3078	0.18812	1584	277.6
702	PCAB	Late	BLS	50.73333333	15.65	1270	Temperate	2013	5	138	3.13833291839178	40	95	55	109	108.856065807303	15.45	0.6	0.93	0.96	0.7	1.45	2.44	1.45	1.7307	1.3353	-0.83561	-0.60271	1.3951	2.2795	1.3951	0.65968	1.3423	1.441	0.056077	0.31156	2.159	0.31156	0.21013	0.61668	0.56383	0.56454	1.2159	2.1818	1.2159	1620.7	472
703	PCAB	Late	N13w	46.38333333	7.75	1321	Temperate	2013	1	148	3.99122183048193	55	123	68	108	118.586525711848	15.26	1.03	1.1	1	1.19	2	1.56	2	-0.63311	-0.084655	0.52923	1.3969	1.2435	-1.2382	1.2435	0.95619	0.6673	-0.27876	0.97874	1.6252	1.1595	1.6252	0.78449	0.63531	0.6857	1.258	1.4409	0.53879	1.4409	NA	NA
704	PCAB	Late	BLS	50.73333333	15.65	1270	Temperate	2013	7	138	3.13833291839178	40	95	55	109	108.856065807303	15.45	0.6	0.93	0.96	0.7	1.45	2.44	1.45	1.7307	1.3353	-0.83561	-0.60271	1.3951	2.2795	1.3951	0.65968	1.3423	1.441	0.056077	0.31156	2.159	0.31156	0.21013	0.61668	0.56383	0.56454	1.2159	2.1818	1.2159	1620.7	472
705	PCAB	Late	BLS	50.73333333	15.65	1270	Temperate	2013	8	138	3.13833291839178	40	95	55	109	108.856065807303	15.45	0.6	0.93	0.96	0.7	1.45	2.44	1.45	1.7307	1.3353	-0.83561	-0.60271	1.3951	2.2795	1.3951	0.65968	1.3423	1.441	0.056077	0.31156	2.159	0.31156	0.21013	0.61668	0.56383	0.56454	1.2159	2.1818	1.2159	1620.7	472
706	PCAB	Late	MEN	46.26666667	14.8	1200	Temperate	2009	1	135	6.98507936507936	47	126	79	105	119.179408393923	14.81	1.35	1.34	1.89	-0.36	-0.68	-0.39	-0.36	0.92721	0.24415	1.3194	-0.36514	-0.54374	0.58146	-0.36514	1.112	1.378	1.1261	0.66234	0.4287	-0.22472	0.66234	0.27329	0.081712	1.0776	1.1975	1.2807	0.72109	1.1975	1800.1	548.2
707	PCAB	Late	DRY	47.23333333	10.83333333	750	Temperate	2012	4	129	8.76871584699454	66	100	34	41	312.328095131191	14.62	2.13	-0.34	-1.16	-1.38	-1.79	-1.41	-1.38	1.3657	-0.097127	-0.9051	-0.045975	-0.16573	0.40806	-0.045975	0.95545	1.5251	0.28064	-0.7447	-0.843	0.03201	-0.7447	0.91207	0.82285	0.35619	0.15402	0.70152	0.17167	0.15402	779	153
708	PCAB	Late	S16	46.39166667	7.75	1670	Temperate	2013	4	159	4.45929847319452	71	132	61	99	126.391413614286	15.51	1.03	1.1	1	1.19	2	1.56	2	-0.63311	-0.084655	0.52923	1.3969	1.2435	-1.2382	1.2435	0.95619	0.6673	-0.27876	0.97874	1.6252	1.1595	1.6252	0.78449	0.63531	0.6857	1.258	1.4409	0.53879	1.4409	NA	NA
709	PCAB	Late	DRY	47.23333333	10.83333333	750	Temperate	2011	1	126	9.36857534246575	59	97	38	54	342.869652806213	14.49	-1.45	-2.06	-2.36	-3.46	-2.96	-2.55	-3.46	-0.46283	-0.91113	-0.6233	-1.6145	0.94442	-0.027951	-1.6145	-0.38511	-0.82535	-1.1633	-1.7068	-0.97997	-0.55081	-1.7068	0.5541	-0.59878	-0.84313	-1.4013	-1.1508	-1.2937	-1.4013	594.4	63
710	PCAB	Late	DRY	47.23333333	10.83333333	750	Temperate	2011	2	105	9.36857534246575	59	97	38	54	197.516039689123	13.43	-1.45	-2.06	-2.36	-3.46	-2.96	-2.55	-2.36	-0.46283	-0.91113	-0.6233	-1.6145	0.94442	-0.027951	-0.6233	-0.38511	-0.82535	-1.1633	-1.7068	-0.97997	-0.55081	-1.1633	0.5541	-0.59878	-0.84313	-1.4013	-1.1508	-1.2937	-0.84313	594.4	58.2
711	PCAB	Late	DRY	47.23333333	10.83333333	750	Temperate	2011	3	116	9.36857534246575	59	97	38	54	282.954601579232	14	-1.45	-2.06	-2.36	-3.46	-2.96	-2.55	-3.46	-0.46283	-0.91113	-0.6233	-1.6145	0.94442	-0.027951	-1.6145	-0.38511	-0.82535	-1.1633	-1.7068	-0.97997	-0.55081	-1.7068	0.5541	-0.59878	-0.84313	-1.4013	-1.1508	-1.2937	-1.4013	594.4	59
712	PCAB	Late	BLS	50.73333333	15.65	1270	Temperate	2013	3	142	3.13833291839178	41	96	55	109	121.683480175872	15.62	0.6	0.93	0.96	0.7	1.45	2.44	1.45	1.7307	1.3353	-0.83561	-0.60271	1.3951	2.2795	1.3951	0.65968	1.3423	1.441	0.056077	0.31156	2.159	0.31156	0.21013	0.61668	0.56383	0.56454	1.2159	2.1818	1.2159	1620.7	480.9
713	PCAB	Late	RAJ	49.44	16.69	620	Temperate	2011	1	125	9.12089620612575	46	93	47	76	204.304399317127	14.65	3	-0.67	-0.65	-0.79	-1.27	-1.5	-0.79	-0.57454	-1.7782	1.1329	-0.44162	-0.33084	-0.4711	-0.44162	-0.40045	-1.3788	-0.25827	-0.26985	0.10359	-0.93402	-0.26985	0.13039	-0.79168	-0.93882	-0.52751	-0.72798	-0.88805	-0.52751	611.4	106.9
714	PCAB	Late	ABR	48.35	7.066666667	430	Temperate	2008	42	130	8.97917797744535	62	99	37	40	300.224521958066	14.77	-0.79	-1.13	0.45	1.32	0.79	0.33	1.32	0.39855	-0.78842	0.55871	1.932	0.17222	-0.57248	1.932	0.1366	-0.19908	0.018197	1.346	1.4653	1.1818	1.346	0.54745	-0.93315	-0.78705	1.0199	1.0021	0.85668	1.0199	1102.6	438.4
715	PCAB	Late	N08	46.38333333	7.75	804	Temperate	2008	3	133	9.26167800925683	87	119	32	36	311.500170475659	14.71	-1.17	-1.7	0.01	0.64	0.38	0.06	0.64	0.51697	-1.0997	0.50174	0.15986	-1.4037	0.095823	0.15986	-0.26599	-0.22824	-0.13646	-0.34368	-0.46469	-0.79099	-0.34368	-0.029779	-1.2775	-0.90366	-0.47004	-0.53323	-0.66271	-0.47004	NA	NA
716	PCAB	Late	N08	46.38333333	7.75	804	Temperate	2008	4	127	9.26167800925683	87	119	32	36	242.974630286417	14.45	-1.17	-1.7	0.01	0.64	0.38	0.06	0.64	0.51697	-1.0997	0.50174	0.15986	-1.4037	0.095823	0.15986	-0.26599	-0.22824	-0.13646	-0.34368	-0.46469	-0.79099	-0.34368	-0.029779	-1.2775	-0.90366	-0.47004	-0.53323	-0.66271	-0.47004	NA	NA
717	PCAB	Late	N08	46.38333333	7.75	804	Temperate	2009	1	112	9.78369420110435	56	114	58	66	107.560046398965	13.77	-0.37	0.19	0.32	-0.42	-1.22	0	-0.42	0.12557	0.25916	-0.26433	0.38981	-1.0213	-0.19107	0.38981	0.80497	0.44981	-0.13029	0.059602	-0.59357	-0.60704	0.059602	0.88021	0.83836	0.50686	0.59638	-0.097718	-0.54753	0.59638	NA	NA
718	PCAB	Late	N08	46.38333333	7.75	804	Temperate	2009	2	112	9.78369420110435	56	114	58	66	107.560046398965	13.77	-0.37	0.19	0.32	-0.42	-1.22	0	-0.42	0.12557	0.25916	-0.26433	0.38981	-1.0213	-0.19107	0.38981	0.80497	0.44981	-0.13029	0.059602	-0.59357	-0.60704	0.059602	0.88021	0.83836	0.50686	0.59638	-0.097718	-0.54753	0.59638	NA	NA
719	PCAB	Late	HYY	61.88333333	24.3	181	Boreal	2008	5	160	4.92991803278689	82	157	75	95	256.576276882494	18.97	2.55	2.87	3.09	2.84	2.23	2.76	2.23	1.4615	1.5631	1.1827	0.64522	-1.3242	1.6671	-1.3242	1.2062	1.9692	1.9491	1.5348	-0.083791	0.991	-0.083791	0.33546	1.1402	1.4143	1.9219	1.3318	1.8308	1.3318	NA	NA
720	PCAB	Late	HYY	61.88333333	24.3	181	Boreal	2008	6	149	4.92991803278689	82	157	75	95	145.936913272948	18.36	2.55	2.87	3.09	2.84	2.23	2.76	2.23	1.4615	1.5631	1.1827	0.64522	-1.3242	1.6671	-1.3242	1.2062	1.9692	1.9491	1.5348	-0.083791	0.991	-0.083791	0.33546	1.1402	1.4143	1.9219	1.3318	1.8308	1.3318	NA	NA
721	PCAB	Late	DRY	47.23333333	10.83333333	750	Temperate	2012	5	121	8.76871584699454	66	100	34	41	247.362203154534	14.24	2.13	-0.34	-1.16	-1.38	-1.79	-1.41	-1.38	1.3657	-0.097127	-0.9051	-0.045975	-0.16573	0.40806	-0.045975	0.95545	1.5251	0.28064	-0.7447	-0.843	0.03201	-0.7447	0.91207	0.82285	0.35619	0.15402	0.70152	0.17167	0.15402	779	145.6
722	PCAB	Late	DRY	47.23333333	10.83333333	750	Temperate	2012	6	125	8.76871584699454	66	100	34	41	287.272071215129	14.44	2.13	-0.34	-1.16	-1.38	-1.79	-1.41	-1.38	1.3657	-0.097127	-0.9051	-0.045975	-0.16573	0.40806	-0.045975	0.95545	1.5251	0.28064	-0.7447	-0.843	0.03201	-0.7447	0.91207	0.82285	0.35619	0.15402	0.70152	0.17167	0.15402	779	148.2
723	PCAB	Late	DRY	47.23333333	10.83333333	750	Temperate	2012	8	129	8.76871584699454	66	100	34	41	312.328095131191	14.62	2.13	-0.34	-1.16	-1.38	-1.79	-1.41	-1.38	1.3657	-0.097127	-0.9051	-0.045975	-0.16573	0.40806	-0.045975	0.95545	1.5251	0.28064	-0.7447	-0.843	0.03201	-0.7447	0.91207	0.82285	0.35619	0.15402	0.70152	0.17167	0.15402	779	153
724	PCAB	Late	DRY	47.23333333	10.83333333	750	Temperate	2012	9	121	8.76871584699454	66	100	34	41	247.362203154534	14.24	2.13	-0.34	-1.16	-1.38	-1.79	-1.41	-1.38	1.3657	-0.097127	-0.9051	-0.045975	-0.16573	0.40806	-0.045975	0.95545	1.5251	0.28064	-0.7447	-0.843	0.03201	-0.7447	0.91207	0.82285	0.35619	0.15402	0.70152	0.17167	0.15402	779	145.6
725	PCAB	Late	DRY	47.23333333	10.83333333	750	Temperate	2011	4	105	9.36857534246575	59	97	38	54	197.516039689123	13.43	-1.45	-2.06	-2.36	-3.46	-2.96	-2.55	-2.36	-0.46283	-0.91113	-0.6233	-1.6145	0.94442	-0.027951	-0.6233	-0.38511	-0.82535	-1.1633	-1.7068	-0.97997	-0.55081	-1.1633	0.5541	-0.59878	-0.84313	-1.4013	-1.1508	-1.2937	-0.84313	594.4	58.2
726	PCAB	Late	DRY	47.23333333	10.83333333	750	Temperate	2011	5	105	9.36857534246575	59	97	38	54	197.516039689123	13.43	-1.45	-2.06	-2.36	-3.46	-2.96	-2.55	-2.36	-0.46283	-0.91113	-0.6233	-1.6145	0.94442	-0.027951	-0.6233	-0.38511	-0.82535	-1.1633	-1.7068	-0.97997	-0.55081	-1.1633	0.5541	-0.59878	-0.84313	-1.4013	-1.1508	-1.2937	-0.84313	594.4	58.2
727	PCAB	Late	RUO	60.2	25	60	Boreal	2009	7	126	5.56238747553699	65	131	66	92	72.0519006552793	16.2	-0.16	-0.27	-0.21	-0.57	-0.78	-0.65	-0.57	-0.98312	-0.92806	-0.11515	-1.8013	0.18398	1.0475	-1.8013	0.17645	-0.91541	-1.255	-1.5252	-0.97998	-0.077946	-1.5252	1.1962	0.78587	0.84906	-0.84702	-1.2612	-0.81185	-0.84702	NA	NA
728	PCAB	Late	RUO	60.2	25	60	Boreal	2009	8	125	5.56238747553699	65	131	66	92	68.5342797371826	16.12	-0.16	-0.27	-0.21	-0.57	-0.78	-0.65	-0.57	-0.98312	-0.92806	-0.11515	-1.8013	0.18398	1.0475	-1.8013	0.17645	-0.91541	-1.255	-1.5252	-0.97998	-0.077946	-1.5252	1.1962	0.78587	0.84906	-0.84702	-1.2612	-0.81185	-0.84702	NA	NA
729	PCAB	Late	RUO	60.2	25	60	Boreal	2010	5	140	4.54300391389041	50	93	43	73	187.032970941418	17.27	0.06	0.47	1.04	0.93	1.57	1.54	1.57	-1.2295	0.52518	1.0981	0.41631	1.0193	-0.58966	1.0193	-0.34012	-0.67434	0.046427	0.91937	1.3054	0.33674	1.3054	-0.71689	-0.25149	0.36258	0.28806	0.33548	0.26819	0.33548	NA	NA
730	PCAB	Late	RUO	60.2	25	60	Boreal	2010	7	136	4.54300391389041	50	93	43	73	127.37939338853	16.97	0.06	0.47	1.04	0.93	1.57	1.54	1.57	-1.2295	0.52518	1.0981	0.41631	1.0193	-0.58966	1.0193	-0.34012	-0.67434	0.046427	0.91937	1.3054	0.33674	1.3054	-0.71689	-0.25149	0.36258	0.28806	0.33548	0.26819	0.33548	NA	NA
731	PCAB	Late	RUO	60.2	25	60	Boreal	2010	26	143	4.54300391389041	50	93	43	73	223.791171522971	17.47	0.06	0.47	1.04	0.93	1.57	1.54	1.57	-1.2295	0.52518	1.0981	0.41631	1.0193	-0.58966	1.0193	-0.34012	-0.67434	0.046427	0.91937	1.3054	0.33674	1.3054	-0.71689	-0.25149	0.36258	0.28806	0.33548	0.26819	0.33548	NA	NA
732	PCAB	Late	RUO	60.2	25	60	Boreal	2010	27	143	4.54300391389041	50	93	43	73	223.791171522971	17.47	0.06	0.47	1.04	0.93	1.57	1.54	1.57	-1.2295	0.52518	1.0981	0.41631	1.0193	-0.58966	1.0193	-0.34012	-0.67434	0.046427	0.91937	1.3054	0.33674	1.3054	-0.71689	-0.25149	0.36258	0.28806	0.33548	0.26819	0.33548	NA	NA
733	PCAB	Late	LH2	50.71666667	15.66666667	1450	Temperate	2012	2	128	2.0201850660082	36	104	68	118	65.5630407085691	14.93	-0.84	-0.7	-1.22	-1.43	-1.82	-1.85	-1.43	1.7016	1.382	-1.1017	-0.070751	-0.733	0.51451	-0.070751	0.075001	1.5579	1.3608	0.17792	-1.348	-0.25844	0.17792	-0.23756	0.2354	0.039793	0.15931	0.66197	0.94424	0.15931	1427.9	496.1
734	PCAB	Late	HYY	61.88333333	24.3	181	Boreal	2008	8	151	4.92991803278689	82	157	75	95	162.618010861513	18.49	2.55	2.87	3.09	2.84	2.23	2.76	2.23	1.4615	1.5631	1.1827	0.64522	-1.3242	1.6671	-1.3242	1.2062	1.9692	1.9491	1.5348	-0.083791	0.991	-0.083791	0.33546	1.1402	1.4143	1.9219	1.3318	1.8308	1.3318	NA	NA
735	PCAB	Late	N08	46.38333333	7.75	804	Temperate	2010	2	118	8.72494381795068	59	106	47	62	204.711542065098	14.05	-1.21	-1.2	-1.34	-2.14	-1.19	-1.43	-2.14	-1.3766	-0.16935	-0.21226	-1.535	2.1905	-1.1975	-1.535	0.43285	-0.016806	-1.0727	-1.3871	1.0349	0.76928	-1.3871	-1.2049	-0.59343	-0.36604	-0.57988	0.58126	-0.33799	-0.57988	NA	NA
736	PCAB	Late	N08	46.38333333	7.75	804	Temperate	2010	3	139	8.72494381795068	59	106	47	62	318.315519348657	14.96	-1.21	-1.2	-1.34	-2.14	-1.19	-1.43	-1.19	-1.3766	-0.16935	-0.21226	-1.535	2.1905	-1.1975	2.1905	0.43285	-0.016806	-1.0727	-1.3871	1.0349	0.76928	1.0349	-1.2049	-0.59343	-0.36604	-0.57988	0.58126	-0.33799	0.58126	NA	NA
737	PCAB	Late	N08	46.38333333	7.75	804	Temperate	2010	4	139	8.72494381795068	59	106	47	62	318.315519348657	14.96	-1.21	-1.2	-1.34	-2.14	-1.19	-1.43	-1.19	-1.3766	-0.16935	-0.21226	-1.535	2.1905	-1.1975	2.1905	0.43285	-0.016806	-1.0727	-1.3871	1.0349	0.76928	1.0349	-1.2049	-0.59343	-0.36604	-0.57988	0.58126	-0.33799	0.58126	NA	NA
738	PCAB	Late	LH1	50.7	15.65	1310	Temperate	2011	1	124	4.19362574981644	47	97	50	91	57.9080342623618	14.72	2.95	-0.46	-0.55	-0.98	-1.28	-1.6	-0.98	0.0078482	-1.5236	-0.54374	-0.74277	-0.12183	-0.038182	-0.74277	1.3022	-0.057264	-1.1333	-1.5929	-0.92994	-0.56274	-1.5929	1.9252	0.96616	-0.24199	0.18812	-0.61615	-1.3078	0.18812	1584	318.1
739	PCAB	Late	LH1	50.7	15.65	1310	Temperate	2011	2	114	4.19362574981644	43	91	48	89	41.9003492019129	14.16	2.95	-0.46	-0.55	-0.98	-1.28	-1.6	-0.98	0.0078482	-1.5236	-0.54374	-0.74277	-0.12183	-0.038182	-0.74277	1.3022	-0.057264	-1.1333	-1.5929	-0.92994	-0.56274	-1.5929	1.9252	0.96616	-0.24199	0.18812	-0.61615	-1.3078	0.18812	1584	277.6
740	PCAB	Late	5T1	46.45	12.13333333	2085	Temperate	2001	10	142	2.43027397260274	39	141	102	141	37.870076092842	15.08	2.38	1.84	3.07	3.03	-0.62	0.15	-0.62	0.74594	-0.9101	1.6765	0.34811	-1.1668	0.32899	-1.1668	1.3996	-0.25307	0.998	0.93861	1.0323	-0.3291	1.0323	1.7858	1.5999	1.8136	1.5485	0.42091	0.57029	0.42091	NA	NA
741	PCAB	Late	5T1	46.45	12.13333333	2085	Temperate	2002	1	152	2.83602739726027	64	149	85	121	61.3397426194286	15.37	-2.34	-2.3	-2.53	0.25	0.78	0.76	0.78	-1.2063	-0.13618	-0.10743	0.61989	1.2005	1.5612	1.2005	-1.7711	-1.5947	-0.81933	-0.0036587	0.8685	1.79	0.8685	-1.929	-1.8569	-2.0517	-1.391	-0.47943	0.45263	-0.47943	NA	NA
742	PCAB	Late	5T1	46.45	12.13333333	2085	Temperate	2002	4	148	2.83602739726027	64	149	85	121	46.4295119217116	15.26	-2.34	-2.3	-2.53	0.25	0.78	0.76	0.78	-1.2063	-0.13618	-0.10743	0.61989	1.2005	1.5612	1.2005	-1.7711	-1.5947	-0.81933	-0.0036587	0.8685	1.79	0.8685	-1.929	-1.8569	-2.0517	-1.391	-0.47943	0.45263	-0.47943	NA	NA
743	PCAB	Late	5T1	46.45	12.13333333	2085	Temperate	2002	6	148	2.83602739726027	64	149	85	121	46.4295119217116	15.26	-2.34	-2.3	-2.53	0.25	0.78	0.76	0.78	-1.2063	-0.13618	-0.10743	0.61989	1.2005	1.5612	1.2005	-1.7711	-1.5947	-0.81933	-0.0036587	0.8685	1.79	0.8685	-1.929	-1.8569	-2.0517	-1.391	-0.47943	0.45263	-0.47943	NA	NA
744	PCAB	Late	5T1	46.45	12.13333333	2085	Temperate	2002	7	155	2.83602739726027	64	149	85	121	75.251656414474	15.43	-2.34	-2.3	-2.53	0.25	0.78	0.76	0.78	-1.2063	-0.13618	-0.10743	0.61989	1.2005	1.5612	1.2005	-1.7711	-1.5947	-0.81933	-0.0036587	0.8685	1.79	0.8685	-1.929	-1.8569	-2.0517	-1.391	-0.47943	0.45263	-0.47943	NA	NA
745	PCAB	Late	SISW	50.76666667	15.63333333	1360	Temperate	2015	2	144	3.9270030596411	45	123	78	121	74.930241917679	15.69	-0.05	-0.48	-0.48	-0.77	-1.05	-1.34	-1.05	0.32746	-1.6163	-0.0056071	-0.81054	-0.90238	-0.8783	-0.90238	-0.95187	-1.1578	-0.72342	-1.4151	-1.1436	-1.5433	-1.1436	0.16778	-0.23613	-0.77696	-1.5526	-1.4662	-1.679	-1.4662	1461.4	506.4
746	PCAB	Late	GRD	48.48333333	7.15	643	Temperate	2007	59	114	8.0372143042	71	92	21	25	239.371008215754	13.99	1.79	2.05	2.37	1.27	1.76	2.28	1.27	-0.27223	0.91302	1.4194	-1.9141	1.2619	1.5816	-1.9141	-0.84737	0.098294	1.0637	0.35164	0.71046	0.94854	0.35164	1.601	1.049	0.76801	-0.47327	0.49219	1.241	-0.47327	2176.82	718.56
747	PCAB	Late	LH2	50.71666667	15.66666667	1450	Temperate	2012	3	117	2.0201850660082	34	102	68	118	8.45542461587185	14.32	-0.84	-0.7	-1.22	-1.43	-1.82	-1.85	-1.43	1.7016	1.382	-1.1017	-0.070751	-0.733	0.51451	-0.070751	0.075001	1.5579	1.3608	0.17792	-1.348	-0.25844	0.17792	-0.23756	0.2354	0.039793	0.15931	0.66197	0.94424	0.15931	1427.9	457.1
748	PCAB	Late	LH2	50.71666667	15.66666667	1450	Temperate	2012	4	139	2.0201850660082	40	111	71	121	89.182458689217	15.46	-0.84	-0.7	-1.22	-1.43	-1.82	-1.85	-1.82	1.7016	1.382	-1.1017	-0.070751	-0.733	0.51451	-0.733	0.075001	1.5579	1.3608	0.17792	-1.348	-0.25844	-1.348	-0.23756	0.2354	0.039793	0.15931	0.66197	0.94424	0.66197	1427.9	502.1
749	PCAB	Late	LH2	50.71666667	15.66666667	1450	Temperate	2012	5	139	2.0201850660082	40	111	71	121	89.182458689217	15.46	-0.84	-0.7	-1.22	-1.43	-1.82	-1.85	-1.82	1.7016	1.382	-1.1017	-0.070751	-0.733	0.51451	-0.733	0.075001	1.5579	1.3608	0.17792	-1.348	-0.25844	-1.348	-0.23756	0.2354	0.039793	0.15931	0.66197	0.94424	0.66197	1427.9	502.1
750	PCAB	Late	LH2	50.71666667	15.66666667	1450	Temperate	2012	6	139	2.0201850660082	40	111	71	121	89.182458689217	15.46	-0.84	-0.7	-1.22	-1.43	-1.82	-1.85	-1.82	1.7016	1.382	-1.1017	-0.070751	-0.733	0.51451	-0.733	0.075001	1.5579	1.3608	0.17792	-1.348	-0.25844	-1.348	-0.23756	0.2354	0.039793	0.15931	0.66197	0.94424	0.66197	1427.9	502.1
751	PCAB	Late	RUO	60.2	25	60	Boreal	2009	5	140	5.56238747553699	65	131	66	92	143.269804499578	17.28	-0.16	-0.27	-0.21	-0.57	-0.78	-0.65	-0.78	-0.98312	-0.92806	-0.11515	-1.8013	0.18398	1.0475	0.18398	0.17645	-0.91541	-1.255	-1.5252	-0.97998	-0.077946	-0.97998	1.1962	0.78587	0.84906	-0.84702	-1.2612	-0.81185	-1.2612	NA	NA
752	PCAB	Late	RUO	60.2	25	60	Boreal	2009	6	132	5.56238747553699	65	131	66	92	100.916474745608	16.68	-0.16	-0.27	-0.21	-0.57	-0.78	-0.65	-0.57	-0.98312	-0.92806	-0.11515	-1.8013	0.18398	1.0475	-1.8013	0.17645	-0.91541	-1.255	-1.5252	-0.97998	-0.077946	-1.5252	1.1962	0.78587	0.84906	-0.84702	-1.2612	-0.81185	-0.84702	NA	NA
753	PCAB	Late	RAJ	49.44	16.69	620	Temperate	2010	6	126	7.04505323748493	49	100	51	75	180.893864422544	14.72	0.59	0.51	0.08	0.35	1.53	1.84	0.35	1.6191	0.0288	-0.96624	0.86246	1.8974	0.29209	0.86246	1.3044	1.2219	0.36125	-0.013861	1.5813	2.0201	-0.013861	-0.48136	0.17198	0.37021	0.92307	1.7737	1.6589	0.92307	919.4	186.5
754	PCAB	Late	N08	46.38333333	7.75	804	Temperate	2008	2	116	9.26167800925683	87	119	32	36	159.194782629767	13.93	-1.17	-1.7	0.01	0.64	0.38	0.06	0.64	0.51697	-1.0997	0.50174	0.15986	-1.4037	0.095823	0.15986	-0.26599	-0.22824	-0.13646	-0.34368	-0.46469	-0.79099	-0.34368	-0.029779	-1.2775	-0.90366	-0.47004	-0.53323	-0.66271	-0.47004	NA	NA
755	PCAB	Late	5T1	46.45	12.13333333	2085	Temperate	2005	1	147	1.5818886129589	61	123	62	101	59.0289780755104	15.24	-1.13	-1.57	-2.15	-1.77	-1.94	-2.69	-1.94	-1.2363	-1.3555	-1.5499	0.49045	-0.48072	-1.7896	-0.48072	-0.85229	-1.3278	-2.0817	-1.3468	-1.1087	-1.0817	-1.1087	-0.71387	-1.0493	-1.3405	-1.5426	-1.6223	-1.8967	-1.6223	NA	NA
756	PCAB	Late	5T1	46.45	12.13333333	2085	Temperate	2005	4	147	1.5818886129589	61	123	62	101	59.0289780755104	15.24	-1.13	-1.57	-2.15	-1.77	-1.94	-2.69	-1.94	-1.2363	-1.3555	-1.5499	0.49045	-0.48072	-1.7896	-0.48072	-0.85229	-1.3278	-2.0817	-1.3468	-1.1087	-1.0817	-1.1087	-0.71387	-1.0493	-1.3405	-1.5426	-1.6223	-1.8967	-1.6223	NA	NA
757	PCAB	Late	5T1	46.45	12.13333333	2085	Temperate	2005	6	143	1.5818886129589	61	123	62	101	37.4029210070434	15.11	-1.13	-1.57	-2.15	-1.77	-1.94	-2.69	-1.94	-1.2363	-1.3555	-1.5499	0.49045	-0.48072	-1.7896	-0.48072	-0.85229	-1.3278	-2.0817	-1.3468	-1.1087	-1.0817	-1.1087	-0.71387	-1.0493	-1.3405	-1.5426	-1.6223	-1.8967	-1.6223	NA	NA
758	PCAB	Late	5T1	46.45	12.13333333	2085	Temperate	2005	7	143	1.5818886129589	61	123	62	101	37.4029210070434	15.11	-1.13	-1.57	-2.15	-1.77	-1.94	-2.69	-1.94	-1.2363	-1.3555	-1.5499	0.49045	-0.48072	-1.7896	-0.48072	-0.85229	-1.3278	-2.0817	-1.3468	-1.1087	-1.0817	-1.1087	-0.71387	-1.0493	-1.3405	-1.5426	-1.6223	-1.8967	-1.6223	NA	NA
759	PCAB	Late	5T1	46.45	12.13333333	2085	Temperate	2005	10	143	1.5818886129589	61	123	62	101	37.4029210070434	15.11	-1.13	-1.57	-2.15	-1.77	-1.94	-2.69	-1.94	-1.2363	-1.3555	-1.5499	0.49045	-0.48072	-1.7896	-0.48072	-0.85229	-1.3278	-2.0817	-1.3468	-1.1087	-1.0817	-1.1087	-0.71387	-1.0493	-1.3405	-1.5426	-1.6223	-1.8967	-1.6223	NA	NA
760	PCAB	Late	N13d	46.38666667	7.755	1361	Temperate	2008	4	147	5.27699585380055	63	154	91	108	161.905910947527	15.21	-1.17	-1.7	0.01	0.64	0.38	0.06	0.38	0.51697	-1.0997	0.50174	0.15986	-1.4037	0.095823	-1.4037	-0.26599	-0.22824	-0.13646	-0.34368	-0.46469	-0.79099	-0.46469	-0.029779	-1.2775	-0.90366	-0.47004	-0.53323	-0.66271	-0.53323	NA	NA
761	PCAB	Late	N13d	46.38666667	7.755	1361	Temperate	2009	1	147	5.46900103853151	48	116	68	112	220.038080573489	15.23	-0.37	0.19	0.32	-0.42	-1.22	0	-1.22	0.12557	0.25916	-0.26433	0.38981	-1.0213	-0.19107	-1.0213	0.80497	0.44981	-0.13029	0.059602	-0.59357	-0.60704	-0.59357	0.88021	0.83836	0.50686	0.59638	-0.097718	-0.54753	-0.097718	NA	NA
762	PCAB	Late	N13d	46.38666667	7.755	1361	Temperate	2009	2	147	5.46900103853151	48	116	68	112	220.038080573489	15.23	-0.37	0.19	0.32	-0.42	-1.22	0	-1.22	0.12557	0.25916	-0.26433	0.38981	-1.0213	-0.19107	-1.0213	0.80497	0.44981	-0.13029	0.059602	-0.59357	-0.60704	-0.59357	0.88021	0.83836	0.50686	0.59638	-0.097718	-0.54753	-0.097718	NA	NA
763	PCAB	Late	BLJ	50.73333333	15.65	1270	Temperate	2013	1	125	3.36251497984932	38	91	53	109	62.2558468399396	14.81	0.6	0.93	0.96	0.7	1.45	2.44	0.7	1.7307	1.3353	-0.83561	-0.60271	1.3951	2.2795	-0.60271	0.65968	1.3423	1.441	0.056077	0.31156	2.159	0.056077	0.21013	0.61668	0.56383	0.56454	1.2159	2.1818	0.56454	1620.7	408.1
764	PCAB	Late	KIV	66.2	26.38333333	140	Boreal	2009	1	139	1.12106164383562	24	82	58	117	66.298001038419	19.33	4	3.9	3.45	2.98	2.97	2.43	2.97	-1.2789	0.20876	-0.86846	-1.0002	1.691	-1.2243	1.691	-0.27033	-0.83898	-1.1215	-1.092	0.51211	-0.12854	0.51211	0.51658	0.10323	0.26826	-0.83411	-0.12447	-0.69465	-0.12447	NA	NA
765	PCAB	Late	KIV	66.2	26.38333333	140	Boreal	2009	2	139	1.12106164383562	24	82	58	117	66.298001038419	19.33	4	3.9	3.45	2.98	2.97	2.43	2.97	-1.2789	0.20876	-0.86846	-1.0002	1.691	-1.2243	1.691	-0.27033	-0.83898	-1.1215	-1.092	0.51211	-0.12854	0.51211	0.51658	0.10323	0.26826	-0.83411	-0.12447	-0.69465	-0.12447	NA	NA
766	PCAB	Late	BLJ	50.73333333	15.65	1270	Temperate	2013	4	125	3.36251497984932	38	91	53	109	62.2558468399396	14.81	0.6	0.93	0.96	0.7	1.45	2.44	0.7	1.7307	1.3353	-0.83561	-0.60271	1.3951	2.2795	-0.60271	0.65968	1.3423	1.441	0.056077	0.31156	2.159	0.056077	0.21013	0.61668	0.56383	0.56454	1.2159	2.1818	0.56454	1620.7	408.1
767	PCAB	Late	N13d	46.38666667	7.755	1361	Temperate	2010	3	146	4.6278444535589	57	110	53	91	166.518654933215	15.2	-1.21	-1.2	-1.34	-2.14	-1.19	-1.43	-1.19	-1.3766	-0.16935	-0.21226	-1.535	2.1905	-1.1975	2.1905	0.43285	-0.016806	-1.0727	-1.3871	1.0349	0.76928	1.0349	-1.2049	-0.59343	-0.36604	-0.57988	0.58126	-0.33799	0.58126	NA	NA
768	PCAB	Late	N13d	46.38666667	7.755	1361	Temperate	2010	4	146	4.6278444535589	57	110	53	91	166.518654933215	15.2	-1.21	-1.2	-1.34	-2.14	-1.19	-1.43	-1.19	-1.3766	-0.16935	-0.21226	-1.535	2.1905	-1.1975	2.1905	0.43285	-0.016806	-1.0727	-1.3871	1.0349	0.76928	1.0349	-1.2049	-0.59343	-0.36604	-0.57988	0.58126	-0.33799	0.58126	NA	NA
769	PCAB	Late	N13d	46.38666667	7.755	1361	Temperate	2011	1	125	6.44226549804932	56	112	56	79	136.895313081269	14.37	-1.53	-1.84	-2.34	-3.17	-3.58	-3.57	-3.17	-0.8742	-1.0691	-0.98127	-1.7011	0.25884	0.060546	-1.7011	-0.16397	-0.63549	-1.5617	-2.2948	-1.5688	-1.21	-2.2948	-0.67351	-0.96367	-1.1675	-1.571	-1.4341	-1.8918	-1.571	NA	NA
770	PCAB	Late	N13d	46.38666667	7.755	1361	Temperate	2011	2	128	6.44226549804932	56	112	56	79	156.838545586164	14.51	-1.53	-1.84	-2.34	-3.17	-3.58	-3.57	-3.17	-0.8742	-1.0691	-0.98127	-1.7011	0.25884	0.060546	-1.7011	-0.16397	-0.63549	-1.5617	-2.2948	-1.5688	-1.21	-2.2948	-0.67351	-0.96367	-1.1675	-1.571	-1.4341	-1.8918	-1.571	NA	NA
771	PCAB	Late	N13d	46.38666667	7.755	1361	Temperate	2011	3	125	6.44226549804932	56	112	56	79	136.895313081269	14.37	-1.53	-1.84	-2.34	-3.17	-3.58	-3.57	-3.17	-0.8742	-1.0691	-0.98127	-1.7011	0.25884	0.060546	-1.7011	-0.16397	-0.63549	-1.5617	-2.2948	-1.5688	-1.21	-2.2948	-0.67351	-0.96367	-1.1675	-1.571	-1.4341	-1.8918	-1.571	NA	NA
772	PCAB	Late	N13d	46.38666667	7.755	1361	Temperate	2011	4	125	6.44226549804932	56	112	56	79	136.895313081269	14.37	-1.53	-1.84	-2.34	-3.17	-3.58	-3.57	-3.17	-0.8742	-1.0691	-0.98127	-1.7011	0.25884	0.060546	-1.7011	-0.16397	-0.63549	-1.5617	-2.2948	-1.5688	-1.21	-2.2948	-0.67351	-0.96367	-1.1675	-1.571	-1.4341	-1.8918	-1.571	NA	NA
773	PCAB	Late	N13d	46.38666667	7.755	1361	Temperate	2012	1	145	5.57150295142896	78	129	51	70	162.133995291295	15.15	1.26	-0.83	-1.66	0.42	0.26	0.38	0.26	0.4153	-1.6627	-1.3546	1.1784	0.41192	-0.024264	0.41192	0.99493	0.87021	-1.2769	-0.72955	0.2476	0.87832	0.2476	0.037703	0.044521	-0.37956	0.30389	0.73479	-0.40381	0.73479	NA	NA
774	PCAB	Late	N13d	46.38666667	7.755	1361	Temperate	2012	2	152	5.57150295142896	78	129	51	70	216.044899548535	15.35	1.26	-0.83	-1.66	0.42	0.26	0.38	0.26	0.4153	-1.6627	-1.3546	1.1784	0.41192	-0.024264	0.41192	0.99493	0.87021	-1.2769	-0.72955	0.2476	0.87832	0.2476	0.037703	0.044521	-0.37956	0.30389	0.73479	-0.40381	0.73479	NA	NA
775	PCAB	Late	SISE	50.75	15.65	1375	Temperate	2015	8	152	4.01706914332877	52	123	71	116	93.2577005712338	15.96	-0.05	-0.48	-0.48	-0.77	-1.05	-1.34	-1.05	0.32746	-1.6163	-0.0056071	-0.81054	-0.90238	-0.8783	-0.90238	-0.95187	-1.1578	-0.72342	-1.4151	-1.1436	-1.5433	-1.1436	0.16778	-0.23613	-0.77696	-1.5526	-1.4662	-1.679	-1.4662	1461.4	530.5
776	PCAB	Late	SISW	50.76666667	15.63333333	1360	Temperate	2014	1	141	4.35626268718904	59	154	95	109	95.6973566149368	15.58	-1.15	-1.61	-1.87	-1.89	0.67	0.26	0.67	0.10797	-1.8819	0.30104	0.0058161	1.9217	-1.5159	1.9217	-1.0279	-1.5203	-0.87025	-1.1056	1.6281	0.70347	1.6281	-0.087136	-0.85812	-1.6836	-1.4373	-0.16102	-0.13929	-0.16102	1465.4	434.1
777	PCAB	Late	BLJ	50.73333333	15.65	1270	Temperate	2013	2	142	3.36251497984932	41	94	53	109	126.105869100722	15.62	0.6	0.93	0.96	0.7	1.45	2.44	1.45	1.7307	1.3353	-0.83561	-0.60271	1.3951	2.2795	1.3951	0.65968	1.3423	1.441	0.056077	0.31156	2.159	0.31156	0.21013	0.61668	0.56383	0.56454	1.2159	2.1818	1.2159	1620.7	480.9
778	PCAB	Late	BLJ	50.73333333	15.65	1270	Temperate	2013	3	125	3.36251497984932	38	91	53	109	62.2558468399396	14.81	0.6	0.93	0.96	0.7	1.45	2.44	0.7	1.7307	1.3353	-0.83561	-0.60271	1.3951	2.2795	-0.60271	0.65968	1.3423	1.441	0.056077	0.31156	2.159	0.056077	0.21013	0.61668	0.56383	0.56454	1.2159	2.1818	0.56454	1620.7	408.1
779	PCAB	Late	SISW	50.76666667	15.63333333	1360	Temperate	2014	4	148	4.35626268718904	59	154	95	109	141.205726420944	15.84	-1.15	-1.61	-1.87	-1.89	0.67	0.26	0.67	0.10797	-1.8819	0.30104	0.0058161	1.9217	-1.5159	1.9217	-1.0279	-1.5203	-0.87025	-1.1056	1.6281	0.70347	1.6281	-0.087136	-0.85812	-1.6836	-1.4373	-0.16102	-0.13929	-0.16102	1465.4	473.1
780	PCAB	Late	SISW	50.76666667	15.63333333	1360	Temperate	2014	5	132	4.35626268718904	53	148	95	109	78.2927374460377	15.16	-1.15	-1.61	-1.87	-1.89	0.67	0.26	-1.89	0.10797	-1.8819	0.30104	0.0058161	1.9217	-1.5159	0.0058161	-1.0279	-1.5203	-0.87025	-1.1056	1.6281	0.70347	-1.1056	-0.087136	-0.85812	-1.6836	-1.4373	-0.16102	-0.13929	-1.4373	1465.4	339.2
781	PCAB	Late	SISW	50.76666667	15.63333333	1360	Temperate	2014	6	144	4.35626268718904	59	154	95	109	120.581191698403	15.7	-1.15	-1.61	-1.87	-1.89	0.67	0.26	0.67	0.10797	-1.8819	0.30104	0.0058161	1.9217	-1.5159	1.9217	-1.0279	-1.5203	-0.87025	-1.1056	1.6281	0.70347	1.6281	-0.087136	-0.85812	-1.6836	-1.4373	-0.16102	-0.13929	-0.16102	1465.4	452.4
782	PCAB	Late	SISW	50.76666667	15.63333333	1360	Temperate	2014	7	138	4.35626268718904	59	154	95	109	78.2927374460377	15.45	-1.15	-1.61	-1.87	-1.89	0.67	0.26	0.67	0.10797	-1.8819	0.30104	0.0058161	1.9217	-1.5159	1.9217	-1.0279	-1.5203	-0.87025	-1.1056	1.6281	0.70347	1.6281	-0.087136	-0.85812	-1.6836	-1.4373	-0.16102	-0.13929	-0.16102	1465.4	434.1
783	PCAB	Late	SISW	50.76666667	15.63333333	1360	Temperate	2014	8	152	4.35626268718904	61	156	95	109	146.643696577575	15.97	-1.15	-1.61	-1.87	-1.89	0.67	0.26	0.67	0.10797	-1.8819	0.30104	0.0058161	1.9217	-1.5159	1.9217	-1.0279	-1.5203	-0.87025	-1.1056	1.6281	0.70347	1.6281	-0.087136	-0.85812	-1.6836	-1.4373	-0.16102	-0.13929	-0.16102	1465.4	481
784	PCAB	Late	SISW	50.76666667	15.63333333	1360	Temperate	2015	1	152	3.9270030596411	48	126	78	121	92.1789049606311	15.96	-0.05	-0.48	-0.48	-0.77	-1.05	-1.34	-1.05	0.32746	-1.6163	-0.0056071	-0.81054	-0.90238	-0.8783	-0.90238	-0.95187	-1.1578	-0.72342	-1.4151	-1.1436	-1.5433	-1.1436	0.16778	-0.23613	-0.77696	-1.5526	-1.4662	-1.679	-1.4662	1461.4	530.5
785	PCAB	Late	RAJ	49.44	16.69	620	Temperate	2009	2	120	8.26483164335342	68	110	42	66	211.345987688518	14.42	-1.88	0.34	0.93	-1.31	-1.58	0.9	-1.31	-0.21809	1.8948	2.0194	-1.7066	-0.59535	1.0129	-1.7066	-0.76773	0.83883	2.0532	1.5368	0.11159	-0.56086	1.5368	-0.87633	0.1132	1.0593	0.66307	0.50173	1.1674	0.66307	813.8	196.6
786	PCAB	Late	SISW	50.76666667	15.63333333	1360	Temperate	2015	3	152	3.9270030596411	48	126	78	121	92.1789049606311	15.96	-0.05	-0.48	-0.48	-0.77	-1.05	-1.34	-1.05	0.32746	-1.6163	-0.0056071	-0.81054	-0.90238	-0.8783	-0.90238	-0.95187	-1.1578	-0.72342	-1.4151	-1.1436	-1.5433	-1.1436	0.16778	-0.23613	-0.77696	-1.5526	-1.4662	-1.679	-1.4662	1461.4	530.5
787	PCAB	Late	5T1	46.45	12.13333333	2085	Temperate	2003	4	154	2.97208219178082	47	127	80	122	126.818599726077	15.41	-0.53	-1.1	-1.95	-1.65	-2.26	-2.88	-2.26	-0.28531	-1.2984	-1.6806	-0.072928	-0.70742	-1.625	-0.70742	1.3694	-1.0648	-1.7817	-1.6409	-1.592	-1.4338	-1.592	1.256	0.7364	0.034079	0.14966	-1.806	-1.8875	-1.806	518.1	28.2
788	PCAB	Late	MEN	46.26666667	14.8	1200	Temperate	2009	2	128	6.98507936507936	47	126	79	105	67.5356785064791	14.52	1.35	1.34	1.89	-0.36	-0.68	-0.39	-0.36	0.92721	0.24415	1.3194	-0.36514	-0.54374	0.58146	-0.36514	1.112	1.378	1.1261	0.66234	0.4287	-0.22472	0.66234	0.27329	0.081712	1.0776	1.1975	1.2807	0.72109	1.1975	1800.1	541
789	PCAB	Late	ABR	48.35	7.066666667	430	Temperate	2007	41	124	9.33912603786301	64	69	5	8	381.763421704716	14.5	1.79	2.05	2.37	1.27	1.76	2.28	1.27	-0.27223	0.91302	1.4194	-1.9141	1.2619	1.5816	-1.9141	-0.84737	0.098294	1.0637	0.35164	0.71046	0.94854	0.35164	1.601	1.049	0.76801	-0.47327	0.49219	1.241	-0.47327	1384.2	457.6
790	PCAB	Late	SISW	50.76666667	15.63333333	1360	Temperate	2014	2	138	4.35626268718904	59	154	95	109	78.2927374460377	15.45	-1.15	-1.61	-1.87	-1.89	0.67	0.26	0.67	0.10797	-1.8819	0.30104	0.0058161	1.9217	-1.5159	1.9217	-1.0279	-1.5203	-0.87025	-1.1056	1.6281	0.70347	1.6281	-0.087136	-0.85812	-1.6836	-1.4373	-0.16102	-0.13929	-0.16102	1465.4	434.1
791	PCAB	Late	SISW	50.76666667	15.63333333	1360	Temperate	2014	3	144	4.35626268718904	59	154	95	109	120.581191698403	15.7	-1.15	-1.61	-1.87	-1.89	0.67	0.26	0.67	0.10797	-1.8819	0.30104	0.0058161	1.9217	-1.5159	1.9217	-1.0279	-1.5203	-0.87025	-1.1056	1.6281	0.70347	1.6281	-0.087136	-0.85812	-1.6836	-1.4373	-0.16102	-0.13929	-0.16102	1465.4	452.4
792	PCAB	Late	ABR	48.35	7.066666667	430	Temperate	2007	45	118	9.33912603786301	64	69	5	8	336.410908372096	14.19	1.79	2.05	2.37	1.27	1.76	2.28	1.27	-0.27223	0.91302	1.4194	-1.9141	1.2619	1.5816	-1.9141	-0.84737	0.098294	1.0637	0.35164	0.71046	0.94854	0.35164	1.601	1.049	0.76801	-0.47327	0.49219	1.241	-0.47327	1384.2	436
793	PCAB	Late	ABR	48.35	7.066666667	430	Temperate	2008	41	130	8.97917797744535	62	99	37	40	300.224521958066	14.77	-0.79	-1.13	0.45	1.32	0.79	0.33	1.32	0.39855	-0.78842	0.55871	1.932	0.17222	-0.57248	1.932	0.1366	-0.19908	0.018197	1.346	1.4653	1.1818	1.346	0.54745	-0.93315	-0.78705	1.0199	1.0021	0.85668	1.0199	1102.6	438.4
794	PCAB	Late	5T1	46.45	12.13333333	2085	Temperate	2004	10	159	2.07715846994536	61	132	71	122	57.4870470256945	15.5	-2.39	-1.55	-1.47	-1.76	-1.29	-1.35	-1.29	-0.86013	1.0755	0.046338	-0.88713	0.42485	-0.64961	0.42485	0.77138	0.53362	0.12179	0.070386	-0.41462	-0.75723	-0.41462	0.05106	0.70439	0.9426	0.65902	0.10064	-0.44013	0.10064	NA	NA
795	PCAB	Late	GRD	48.48333333	7.15	643	Temperate	2008	70	127	8.87532778774863	83	124	41	47	201.916998546913	14.65	-0.79	-1.13	0.45	1.32	0.79	0.33	1.32	0.39855	-0.78842	0.55871	1.932	0.17222	-0.57248	1.932	0.1366	-0.19908	0.018197	1.346	1.4653	1.1818	1.346	0.54745	-0.93315	-0.78705	1.0199	1.0021	0.85668	1.0199	1770.06	696.44
796	PCAB	Late	GRD	48.48333333	7.15	643	Temperate	2009	58	132	8.95927749770959	73	110	37	43	299.846899712777	14.91	-0.99	-0.72	-0.35	-0.87	-1.25	-1.17	-0.87	-1.132	0.86933	1.0288	-1.0332	-0.39396	-0.52019	-1.0332	-1.2257	-0.23875	0.41057	0.39611	-0.24412	-1.1942	0.39611	0.1747	0.23053	0.14961	-0.70761	-0.39958	-0.58284	-0.70761	1518.7	506.7
797	PCAB	Late	GRD	48.48333333	7.15	643	Temperate	2009	59	118	8.95927749770959	73	110	37	43	215.483600154618	14.23	-0.99	-0.72	-0.35	-0.87	-1.25	-1.17	-0.87	-1.132	0.86933	1.0288	-1.0332	-0.39396	-0.52019	-1.0332	-1.2257	-0.23875	0.41057	0.39611	-0.24412	-1.1942	0.39611	0.1747	0.23053	0.14961	-0.70761	-0.39958	-0.58284	-0.70761	1518.7	492
798	PCAB	Late	GRD	48.48333333	7.15	643	Temperate	2009	66	125	8.95927749770959	73	110	37	43	246.380432834977	14.58	-0.99	-0.72	-0.35	-0.87	-1.25	-1.17	-0.87	-1.132	0.86933	1.0288	-1.0332	-0.39396	-0.52019	-1.0332	-1.2257	-0.23875	0.41057	0.39611	-0.24412	-1.1942	0.39611	0.1747	0.23053	0.14961	-0.70761	-0.39958	-0.58284	-0.70761	1518.7	496.8
799	PCAB	Late	GRD	48.48333333	7.15	643	Temperate	2009	68	122	8.95927749770959	73	110	37	43	234.163324643088	14.43	-0.99	-0.72	-0.35	-0.87	-1.25	-1.17	-0.87	-1.132	0.86933	1.0288	-1.0332	-0.39396	-0.52019	-1.0332	-1.2257	-0.23875	0.41057	0.39611	-0.24412	-1.1942	0.39611	0.1747	0.23053	0.14961	-0.70761	-0.39958	-0.58284	-0.70761	1518.7	495.6
800	PCAB	Late	GRD	48.48333333	7.15	643	Temperate	2009	70	125	8.95927749770959	73	110	37	43	246.380432834977	14.58	-0.99	-0.72	-0.35	-0.87	-1.25	-1.17	-0.87	-1.132	0.86933	1.0288	-1.0332	-0.39396	-0.52019	-1.0332	-1.2257	-0.23875	0.41057	0.39611	-0.24412	-1.1942	0.39611	0.1747	0.23053	0.14961	-0.70761	-0.39958	-0.58284	-0.70761	1518.7	496.8
801	PCAB	Late	S16	46.39166667	7.75	1670	Temperate	2013	2	156	4.45929847319452	71	132	61	99	105.662668639467	15.45	1.03	1.1	1	1.19	2	1.56	2	-0.63311	-0.084655	0.52923	1.3969	1.2435	-1.2382	1.2435	0.95619	0.6673	-0.27876	0.97874	1.6252	1.1595	1.6252	0.78449	0.63531	0.6857	1.258	1.4409	0.53879	1.4409	NA	NA
802	PCAB	Late	S16	46.39166667	7.75	1670	Temperate	2013	3	159	4.45929847319452	71	132	61	99	126.391413614286	15.51	1.03	1.1	1	1.19	2	1.56	2	-0.63311	-0.084655	0.52923	1.3969	1.2435	-1.2382	1.2435	0.95619	0.6673	-0.27876	0.97874	1.6252	1.1595	1.6252	0.78449	0.63531	0.6857	1.258	1.4409	0.53879	1.4409	NA	NA
803	PCAB	Late	N16	46.38666667	7.755	1634	Temperate	2007	1	138	5.44987447796986	95	147	52	52	173.172647382539	14.91	-0.79	-0.66	-0.59	-1.73	0.76	1.41	0.76	0.41883	0.40291	0.054154	-1.9359	1.8429	1.4581	1.8429	-0.36913	0.20032	0.25786	-1.1385	0.36503	1.2945	0.36503	-0.1405	-0.56428	-0.46424	-1.0316	0.2802	0.98907	0.2802	NA	NA
804	PCAB	Late	N16	46.38666667	7.755	1634	Temperate	2007	2	131	5.44987447796986	92	144	52	52	155.544456179564	14.64	-0.79	-0.66	-0.59	-1.73	0.76	1.41	-1.73	0.41883	0.40291	0.054154	-1.9359	1.8429	1.4581	-1.9359	-0.36913	0.20032	0.25786	-1.1385	0.36503	1.2945	-1.1385	-0.1405	-0.56428	-0.46424	-1.0316	0.2802	0.98907	-1.0316	NA	NA
805	PCAB	Late	N16	46.38666667	7.755	1634	Temperate	2007	3	131	5.44987447796986	92	144	52	52	155.544456179564	14.64	-0.79	-0.66	-0.59	-1.73	0.76	1.41	-1.73	0.41883	0.40291	0.054154	-1.9359	1.8429	1.4581	-1.9359	-0.36913	0.20032	0.25786	-1.1385	0.36503	1.2945	-1.1385	-0.1405	-0.56428	-0.46424	-1.0316	0.2802	0.98907	-1.0316	NA	NA
806	PCAB	Late	N16	46.38666667	7.755	1634	Temperate	2007	4	138	5.44987447796986	95	147	52	52	173.172647382539	14.91	-0.79	-0.66	-0.59	-1.73	0.76	1.41	0.76	0.41883	0.40291	0.054154	-1.9359	1.8429	1.4581	1.8429	-0.36913	0.20032	0.25786	-1.1385	0.36503	1.2945	0.36503	-0.1405	-0.56428	-0.46424	-1.0316	0.2802	0.98907	0.2802	NA	NA
807	PCAB	Late	N16	46.38666667	7.755	1634	Temperate	2008	1	141	4.91451134296994	75	154	79	98	97.9512848464056	15.01	-1.17	-1.7	0.01	0.64	0.38	0.06	0.38	0.51697	-1.0997	0.50174	0.15986	-1.4037	0.095823	-1.4037	-0.26599	-0.22824	-0.13646	-0.34368	-0.46469	-0.79099	-0.46469	-0.029779	-1.2775	-0.90366	-0.47004	-0.53323	-0.66271	-0.53323	NA	NA
808	PCAB	Late	N16	46.38666667	7.755	1634	Temperate	2008	2	147	4.91451134296994	75	154	79	98	124.669204217719	15.21	-1.17	-1.7	0.01	0.64	0.38	0.06	0.38	0.51697	-1.0997	0.50174	0.15986	-1.4037	0.095823	-1.4037	-0.26599	-0.22824	-0.13646	-0.34368	-0.46469	-0.79099	-0.46469	-0.029779	-1.2775	-0.90366	-0.47004	-0.53323	-0.66271	-0.53323	NA	NA
809	PCAB	Late	N16	46.38666667	7.755	1634	Temperate	2008	3	141	4.91451134296994	75	154	79	98	97.9512848464056	15.01	-1.17	-1.7	0.01	0.64	0.38	0.06	0.38	0.51697	-1.0997	0.50174	0.15986	-1.4037	0.095823	-1.4037	-0.26599	-0.22824	-0.13646	-0.34368	-0.46469	-0.79099	-0.46469	-0.029779	-1.2775	-0.90366	-0.47004	-0.53323	-0.66271	-0.53323	NA	NA
810	PCAB	Late	N16	46.38666667	7.755	1634	Temperate	2008	4	141	4.91451134296994	75	154	79	98	97.9512848464056	15.01	-1.17	-1.7	0.01	0.64	0.38	0.06	0.38	0.51697	-1.0997	0.50174	0.15986	-1.4037	0.095823	-1.4037	-0.26599	-0.22824	-0.13646	-0.34368	-0.46469	-0.79099	-0.46469	-0.029779	-1.2775	-0.90366	-0.47004	-0.53323	-0.66271	-0.53323	NA	NA
811	PCAB	Late	N16	46.38666667	7.755	1634	Temperate	2009	1	147	5.14887460270137	54	135	81	111	178.168436858197	15.23	-0.37	0.19	0.32	-0.42	-1.22	0	-1.22	0.12557	0.25916	-0.26433	0.38981	-1.0213	-0.19107	-1.0213	0.80497	0.44981	-0.13029	0.059602	-0.59357	-0.60704	-0.59357	0.88021	0.83836	0.50686	0.59638	-0.097718	-0.54753	-0.097718	NA	NA
812	PCAB	Late	N16	46.38666667	7.755	1634	Temperate	2009	2	147	5.14887460270137	54	135	81	111	178.168436858197	15.23	-0.37	0.19	0.32	-0.42	-1.22	0	-1.22	0.12557	0.25916	-0.26433	0.38981	-1.0213	-0.19107	-1.0213	0.80497	0.44981	-0.13029	0.059602	-0.59357	-0.60704	-0.59357	0.88021	0.83836	0.50686	0.59638	-0.097718	-0.54753	-0.097718	NA	NA
813	PCAB	Late	N16	46.38666667	7.755	1634	Temperate	2009	3	133	5.14887460270137	54	135	81	111	76.4075351786267	14.74	-0.37	0.19	0.32	-0.42	-1.22	0	-0.42	0.12557	0.25916	-0.26433	0.38981	-1.0213	-0.19107	0.38981	0.80497	0.44981	-0.13029	0.059602	-0.59357	-0.60704	0.059602	0.88021	0.83836	0.50686	0.59638	-0.097718	-0.54753	0.59638	NA	NA
814	PCAB	Late	N16	46.38666667	7.755	1634	Temperate	2009	4	147	5.14887460270137	54	135	81	111	178.168436858197	15.23	-0.37	0.19	0.32	-0.42	-1.22	0	-1.22	0.12557	0.25916	-0.26433	0.38981	-1.0213	-0.19107	-1.0213	0.80497	0.44981	-0.13029	0.059602	-0.59357	-0.60704	-0.59357	0.88021	0.83836	0.50686	0.59638	-0.097718	-0.54753	-0.097718	NA	NA
815	PCAB	Late	N16	46.38666667	7.755	1634	Temperate	2010	1	150	4.08298787087671	60	127	67	103	126.143975196371	15.31	-1.21	-1.2	-1.34	-2.14	-1.19	-1.43	-1.19	-1.3766	-0.16935	-0.21226	-1.535	2.1905	-1.1975	2.1905	0.43285	-0.016806	-1.0727	-1.3871	1.0349	0.76928	1.0349	-1.2049	-0.59343	-0.36604	-0.57988	0.58126	-0.33799	0.58126	NA	NA
816	PCAB	Late	N16	46.38666667	7.755	1634	Temperate	2010	2	146	4.08298787087671	60	127	67	103	110.010028993267	15.2	-1.21	-1.2	-1.34	-2.14	-1.19	-1.43	-1.19	-1.3766	-0.16935	-0.21226	-1.535	2.1905	-1.1975	2.1905	0.43285	-0.016806	-1.0727	-1.3871	1.0349	0.76928	1.0349	-1.2049	-0.59343	-0.36604	-0.57988	0.58126	-0.33799	0.58126	NA	NA
817	PCAB	Late	N16	46.38666667	7.755	1634	Temperate	2010	3	153	4.08298787087671	60	127	67	103	134.91360809991	15.38	-1.21	-1.2	-1.34	-2.14	-1.19	-1.43	-1.19	-1.3766	-0.16935	-0.21226	-1.535	2.1905	-1.1975	2.1905	0.43285	-0.016806	-1.0727	-1.3871	1.0349	0.76928	1.0349	-1.2049	-0.59343	-0.36604	-0.57988	0.58126	-0.33799	0.58126	NA	NA
818	PCAB	Late	N16	46.38666667	7.755	1634	Temperate	2010	4	153	4.08298787087671	60	127	67	103	134.91360809991	15.38	-1.21	-1.2	-1.34	-2.14	-1.19	-1.43	-1.19	-1.3766	-0.16935	-0.21226	-1.535	2.1905	-1.1975	2.1905	0.43285	-0.016806	-1.0727	-1.3871	1.0349	0.76928	1.0349	-1.2049	-0.59343	-0.36604	-0.57988	0.58126	-0.33799	0.58126	NA	NA
819	PCAB	Late	LH1	50.7	15.65	1310	Temperate	2010	10	145	2.36386803110411	53	105	52	101	79.5684796993531	15.73	0.94	0.63	0.65	0.51	1.34	1.03	1.34	0.40971	-1.2726	0.15739	-0.041897	1.4236	0.49501	1.4236	0.28405	0.48262	-0.38645	-0.81656	1.0744	1.1084	1.0744	0.11995	-0.02569	0.54986	-0.24958	0.9179	0.53255	0.9179	1916.1	444.2
820	PCAB	Late	S19	46.39166667	7.75	1928	Temperate	2013	3	169	3.51648923335068	69	132	63	103	155.238553994377	15.6	1.03	1.1	1	1.19	2	1.56	1.56	-0.63311	-0.084655	0.52923	1.3969	1.2435	-1.2382	-1.2382	0.95619	0.6673	-0.27876	0.97874	1.6252	1.1595	1.1595	0.78449	0.63531	0.6857	1.258	1.4409	0.53879	0.53879	NA	NA
821	PCAB	Late	S19	46.39166667	7.75	1928	Temperate	2013	4	162	3.51648923335068	69	132	63	103	93.2881232522708	15.55	1.03	1.1	1	1.19	2	1.56	2	-0.63311	-0.084655	0.52923	1.3969	1.2435	-1.2382	1.2435	0.95619	0.6673	-0.27876	0.97874	1.6252	1.1595	1.6252	0.78449	0.63531	0.6857	1.258	1.4409	0.53879	1.4409	NA	NA
822	PCAB	Late	KIV	66.2	26.38333333	140	Boreal	2009	3	150	1.12106164383562	24	82	58	117	127.420446474278	20.7	4	3.9	3.45	2.98	2.97	2.43	2.97	-1.2789	0.20876	-0.86846	-1.0002	1.691	-1.2243	1.691	-0.27033	-0.83898	-1.1215	-1.092	0.51211	-0.12854	0.51211	0.51658	0.10323	0.26826	-0.83411	-0.12447	-0.69465	-0.12447	NA	NA
823	PCAB	Late	LH1	50.7	15.65	1310	Temperate	2011	4	114	4.19362574981644	43	91	48	89	41.9003492019129	14.16	2.95	-0.46	-0.55	-0.98	-1.28	-1.6	-0.98	0.0078482	-1.5236	-0.54374	-0.74277	-0.12183	-0.038182	-0.74277	1.3022	-0.057264	-1.1333	-1.5929	-0.92994	-0.56274	-1.5929	1.9252	0.96616	-0.24199	0.18812	-0.61615	-1.3078	0.18812	1584	277.6
824	PCAB	Late	RAJ	49.44	16.69	620	Temperate	2009	1	120	8.26483164335342	68	110	42	66	211.345987688518	14.42	-1.88	0.34	0.93	-1.31	-1.58	0.9	-1.31	-0.21809	1.8948	2.0194	-1.7066	-0.59535	1.0129	-1.7066	-0.76773	0.83883	2.0532	1.5368	0.11159	-0.56086	1.5368	-0.87633	0.1132	1.0593	0.66307	0.50173	1.1674	0.66307	813.8	196.6
825	PCAB	Late	LH1	50.7	15.65	1310	Temperate	2011	5	114	4.19362574981644	43	91	48	89	41.9003492019129	14.16	2.95	-0.46	-0.55	-0.98	-1.28	-1.6	-0.98	0.0078482	-1.5236	-0.54374	-0.74277	-0.12183	-0.038182	-0.74277	1.3022	-0.057264	-1.1333	-1.5929	-0.92994	-0.56274	-1.5929	1.9252	0.96616	-0.24199	0.18812	-0.61615	-1.3078	0.18812	1584	277.6
826	PCAB	Late	LH1	50.7	15.65	1310	Temperate	2011	6	114	4.19362574981644	43	91	48	89	41.9003492019129	14.16	2.95	-0.46	-0.55	-0.98	-1.28	-1.6	-0.98	0.0078482	-1.5236	-0.54374	-0.74277	-0.12183	-0.038182	-0.74277	1.3022	-0.057264	-1.1333	-1.5929	-0.92994	-0.56274	-1.5929	1.9252	0.96616	-0.24199	0.18812	-0.61615	-1.3078	0.18812	1584	277.6
827	PCAB	Late	S16	46.39166667	7.75	1670	Temperate	2009	3	151	4.82030538089589	54	131	77	115	184.158837402602	15.34	-0.37	0.19	0.32	-0.42	-1.22	0	-1.22	0.12557	0.25916	-0.26433	0.38981	-1.0213	-0.19107	-1.0213	0.80497	0.44981	-0.13029	0.059602	-0.59357	-0.60704	-0.59357	0.88021	0.83836	0.50686	0.59638	-0.097718	-0.54753	-0.097718	NA	NA
828	PCAB	Late	GRD	48.48333333	7.15	643	Temperate	2007	66	110	8.0372143042	71	92	21	25	199.987919550288	13.77	1.79	2.05	2.37	1.27	1.76	2.28	1.27	-0.27223	0.91302	1.4194	-1.9141	1.2619	1.5816	-1.9141	-0.84737	0.098294	1.0637	0.35164	0.71046	0.94854	0.35164	1.601	1.049	0.76801	-0.47327	0.49219	1.241	-0.47327	2176.82	718.56
829	PCAB	Late	GRD	48.48333333	7.15	643	Temperate	2007	68	114	8.0372143042	71	92	21	25	239.371008215754	13.99	1.79	2.05	2.37	1.27	1.76	2.28	1.27	-0.27223	0.91302	1.4194	-1.9141	1.2619	1.5816	-1.9141	-0.84737	0.098294	1.0637	0.35164	0.71046	0.94854	0.35164	1.601	1.049	0.76801	-0.47327	0.49219	1.241	-0.47327	2176.82	718.56
830	PCAB	Late	ABR	48.35	7.066666667	430	Temperate	2007	42	124	9.33912603786301	64	69	5	8	381.763421704716	14.5	1.79	2.05	2.37	1.27	1.76	2.28	1.27	-0.27223	0.91302	1.4194	-1.9141	1.2619	1.5816	-1.9141	-0.84737	0.098294	1.0637	0.35164	0.71046	0.94854	0.35164	1.601	1.049	0.76801	-0.47327	0.49219	1.241	-0.47327	1384.2	457.6
831	PCAB	Late	ABR	48.35	7.066666667	430	Temperate	2007	43	118	9.33912603786301	64	69	5	8	336.410908372096	14.19	1.79	2.05	2.37	1.27	1.76	2.28	1.27	-0.27223	0.91302	1.4194	-1.9141	1.2619	1.5816	-1.9141	-0.84737	0.098294	1.0637	0.35164	0.71046	0.94854	0.35164	1.601	1.049	0.76801	-0.47327	0.49219	1.241	-0.47327	1384.2	436
832	PCAB	Late	ABR	48.35	7.066666667	430	Temperate	2007	44	121	9.33912603786301	64	69	5	8	361.208119911336	14.35	1.79	2.05	2.37	1.27	1.76	2.28	1.27	-0.27223	0.91302	1.4194	-1.9141	1.2619	1.5816	-1.9141	-0.84737	0.098294	1.0637	0.35164	0.71046	0.94854	0.35164	1.601	1.049	0.76801	-0.47327	0.49219	1.241	-0.47327	1384.2	453.8
833	PCAB	Late	5T1	46.45	12.13333333	2085	Temperate	2004	7	162	2.07715846994536	61	132	71	122	83.2163398016412	15.55	-2.39	-1.55	-1.47	-1.76	-1.29	-1.35	-1.29	-0.86013	1.0755	0.046338	-0.88713	0.42485	-0.64961	0.42485	0.77138	0.53362	0.12179	0.070386	-0.41462	-0.75723	-0.41462	0.05106	0.70439	0.9426	0.65902	0.10064	-0.44013	0.10064	NA	NA
834	PCAB	Late	GRD	48.48333333	7.15	643	Temperate	2008	68	130	8.87532778774863	83	124	41	47	236.17945993977	14.79	-0.79	-1.13	0.45	1.32	0.79	0.33	1.32	0.39855	-0.78842	0.55871	1.932	0.17222	-0.57248	1.932	0.1366	-0.19908	0.018197	1.346	1.4653	1.1818	1.346	0.54745	-0.93315	-0.78705	1.0199	1.0021	0.85668	1.0199	1770.06	696.44
835	PCAB	Late	LH1	50.7	15.65	1310	Temperate	2012	6	128	3.43168651103825	45	106	61	102	100.762044263913	14.93	-0.84	-0.7	-1.22	-1.43	-1.82	-1.85	-1.43	1.7016	1.382	-1.1017	-0.070751	-0.733	0.51451	-0.070751	0.075001	1.5579	1.3608	0.17792	-1.348	-0.25844	0.17792	-0.23756	0.2354	0.039793	0.15931	0.66197	0.94424	0.15931	1427.9	496.1
836	PCAB	Late	LH2	50.71666667	15.66666667	1450	Temperate	2010	1	139	0.826799073219178	43	107	64	109	24.1310152169129	15.48	0.94	0.63	0.65	0.51	1.34	1.03	1.34	0.40971	-1.2726	0.15739	-0.041897	1.4236	0.49501	1.4236	0.28405	0.48262	-0.38645	-0.81656	1.0744	1.1084	1.0744	0.11995	-0.02569	0.54986	-0.24958	0.9179	0.53255	0.9179	1916.1	392.2
837	PCAB	Late	LH2	50.71666667	15.66666667	1450	Temperate	2010	2	154	0.826799073219178	47	111	64	109	54.8529255598477	16.02	0.94	0.63	0.65	0.51	1.34	1.03	1.34	0.40971	-1.2726	0.15739	-0.041897	1.4236	0.49501	1.4236	0.28405	0.48262	-0.38645	-0.81656	1.0744	1.1084	1.0744	0.11995	-0.02569	0.54986	-0.24958	0.9179	0.53255	0.9179	1916.1	574.3
838	PCAB	Late	LH2	50.71666667	15.66666667	1450	Temperate	2010	5	154	0.826799073219178	47	111	64	109	54.8529255598477	16.02	0.94	0.63	0.65	0.51	1.34	1.03	1.34	0.40971	-1.2726	0.15739	-0.041897	1.4236	0.49501	1.4236	0.28405	0.48262	-0.38645	-0.81656	1.0744	1.1084	1.0744	0.11995	-0.02569	0.54986	-0.24958	0.9179	0.53255	0.9179	1916.1	574.3
839	PCAB	Late	LH2	50.71666667	15.66666667	1450	Temperate	2010	6	150	0.826799073219178	44	108	64	109	51.6215861248558	15.9	0.94	0.63	0.65	0.51	1.34	1.03	1.34	0.40971	-1.2726	0.15739	-0.041897	1.4236	0.49501	1.4236	0.28405	0.48262	-0.38645	-0.81656	1.0744	1.1084	1.0744	0.11995	-0.02569	0.54986	-0.24958	0.9179	0.53255	0.9179	1916.1	475.5
840	PCAB	Late	LH2	50.71666667	15.66666667	1450	Temperate	2010	7	142	0.826799073219178	43	107	64	109	32.5879178587111	15.61	0.94	0.63	0.65	0.51	1.34	1.03	1.34	0.40971	-1.2726	0.15739	-0.041897	1.4236	0.49501	1.4236	0.28405	0.48262	-0.38645	-0.81656	1.0744	1.1084	1.0744	0.11995	-0.02569	0.54986	-0.24958	0.9179	0.53255	0.9179	1916.1	420.2
841	PCAB	Late	LH2	50.71666667	15.66666667	1450	Temperate	2010	8	150	0.826799073219178	44	108	64	109	51.6215861248558	15.9	0.94	0.63	0.65	0.51	1.34	1.03	1.34	0.40971	-1.2726	0.15739	-0.041897	1.4236	0.49501	1.4236	0.28405	0.48262	-0.38645	-0.81656	1.0744	1.1084	1.0744	0.11995	-0.02569	0.54986	-0.24958	0.9179	0.53255	0.9179	1916.1	475.5
842	PCAB	Late	LH2	50.71666667	15.66666667	1450	Temperate	2010	9	150	0.826799073219178	44	108	64	109	51.6215861248558	15.9	0.94	0.63	0.65	0.51	1.34	1.03	1.34	0.40971	-1.2726	0.15739	-0.041897	1.4236	0.49501	1.4236	0.28405	0.48262	-0.38645	-0.81656	1.0744	1.1084	1.0744	0.11995	-0.02569	0.54986	-0.24958	0.9179	0.53255	0.9179	1916.1	475.5
843	PCAB	Late	LH2	50.71666667	15.66666667	1450	Temperate	2010	10	158	0.826799073219178	47	111	64	109	76.094521764011	16.12	0.94	0.63	0.65	0.51	1.34	1.03	1.34	0.40971	-1.2726	0.15739	-0.041897	1.4236	0.49501	1.4236	0.28405	0.48262	-0.38645	-0.81656	1.0744	1.1084	1.0744	0.11995	-0.02569	0.54986	-0.24958	0.9179	0.53255	0.9179	1916.1	574.6
844	PCAB	Late	LH2	50.71666667	15.66666667	1450	Temperate	2011	1	114	2.63504331971507	33	84	51	95	22.4577068954777	14.16	2.95	-0.46	-0.55	-0.98	-1.28	-1.6	-0.98	0.0078482	-1.5236	-0.54374	-0.74277	-0.12183	-0.038182	-0.74277	1.3022	-0.057264	-1.1333	-1.5929	-0.92994	-0.56274	-1.5929	1.9252	0.96616	-0.24199	0.18812	-0.61615	-1.3078	0.18812	1584	277.6
845	PCAB	Late	LH2	50.71666667	15.66666667	1450	Temperate	2011	2	114	2.63504331971507	33	84	51	95	22.4577068954777	14.16	2.95	-0.46	-0.55	-0.98	-1.28	-1.6	-0.98	0.0078482	-1.5236	-0.54374	-0.74277	-0.12183	-0.038182	-0.74277	1.3022	-0.057264	-1.1333	-1.5929	-0.92994	-0.56274	-1.5929	1.9252	0.96616	-0.24199	0.18812	-0.61615	-1.3078	0.18812	1584	277.6
846	PCAB	Late	LH2	50.71666667	15.66666667	1450	Temperate	2011	3	114	2.63504331971507	33	84	51	95	22.4577068954777	14.16	2.95	-0.46	-0.55	-0.98	-1.28	-1.6	-0.98	0.0078482	-1.5236	-0.54374	-0.74277	-0.12183	-0.038182	-0.74277	1.3022	-0.057264	-1.1333	-1.5929	-0.92994	-0.56274	-1.5929	1.9252	0.96616	-0.24199	0.18812	-0.61615	-1.3078	0.18812	1584	277.6
847	PCAB	Late	LH2	50.71666667	15.66666667	1450	Temperate	2011	4	114	2.63504331971507	33	84	51	95	22.4577068954777	14.16	2.95	-0.46	-0.55	-0.98	-1.28	-1.6	-0.98	0.0078482	-1.5236	-0.54374	-0.74277	-0.12183	-0.038182	-0.74277	1.3022	-0.057264	-1.1333	-1.5929	-0.92994	-0.56274	-1.5929	1.9252	0.96616	-0.24199	0.18812	-0.61615	-1.3078	0.18812	1584	277.6
848	PCAB	Late	LH2	50.71666667	15.66666667	1450	Temperate	2011	5	114	2.63504331971507	33	84	51	95	22.4577068954777	14.16	2.95	-0.46	-0.55	-0.98	-1.28	-1.6	-0.98	0.0078482	-1.5236	-0.54374	-0.74277	-0.12183	-0.038182	-0.74277	1.3022	-0.057264	-1.1333	-1.5929	-0.92994	-0.56274	-1.5929	1.9252	0.96616	-0.24199	0.18812	-0.61615	-1.3078	0.18812	1584	277.6
849	PCAB	Late	N19	46.38666667	7.768333333	1961	Temperate	2010	3	153	2.16696676096986	62	124	62	109	68.2283981803722	15.38	-1.21	-1.2	-1.34	-2.14	-1.19	-1.43	-1.19	-1.3766	-0.16935	-0.21226	-1.535	2.1905	-1.1975	2.1905	0.43285	-0.016806	-1.0727	-1.3871	1.0349	0.76928	1.0349	-1.2049	-0.59343	-0.36604	-0.57988	0.58126	-0.33799	0.58126	NA	NA
850	PCAB	Late	N19	46.38666667	7.768333333	1961	Temperate	2010	4	160	2.16696676096986	62	124	62	109	112.684399322608	15.52	-1.21	-1.2	-1.34	-2.14	-1.19	-1.43	-1.19	-1.3766	-0.16935	-0.21226	-1.535	2.1905	-1.1975	2.1905	0.43285	-0.016806	-1.0727	-1.3871	1.0349	0.76928	1.0349	-1.2049	-0.59343	-0.36604	-0.57988	0.58126	-0.33799	0.58126	NA	NA
851	PCAB	Late	LH2	50.71666667	15.66666667	1450	Temperate	2011	8	114	2.63504331971507	33	84	51	95	22.4577068954777	14.16	2.95	-0.46	-0.55	-0.98	-1.28	-1.6	-0.98	0.0078482	-1.5236	-0.54374	-0.74277	-0.12183	-0.038182	-0.74277	1.3022	-0.057264	-1.1333	-1.5929	-0.92994	-0.56274	-1.5929	1.9252	0.96616	-0.24199	0.18812	-0.61615	-1.3078	0.18812	1584	277.6
852	PCAB	Late	LH2	50.71666667	15.66666667	1450	Temperate	2011	9	114	2.63504331971507	33	84	51	95	22.4577068954777	14.16	2.95	-0.46	-0.55	-0.98	-1.28	-1.6	-0.98	0.0078482	-1.5236	-0.54374	-0.74277	-0.12183	-0.038182	-0.74277	1.3022	-0.057264	-1.1333	-1.5929	-0.92994	-0.56274	-1.5929	1.9252	0.96616	-0.24199	0.18812	-0.61615	-1.3078	0.18812	1584	277.6
853	PCAB	Late	LH2	50.71666667	15.66666667	1450	Temperate	2012	1	139	2.0201850660082	40	111	71	121	89.182458689217	15.46	-0.84	-0.7	-1.22	-1.43	-1.82	-1.85	-1.82	1.7016	1.382	-1.1017	-0.070751	-0.733	0.51451	-0.733	0.075001	1.5579	1.3608	0.17792	-1.348	-0.25844	-1.348	-0.23756	0.2354	0.039793	0.15931	0.66197	0.94424	0.66197	1427.9	502.1
854	PCAB	Late	S19	46.39166667	7.75	1928	Temperate	2012	2	166	3.9791730467459	72	138	66	87	178.344917410889	15.58	1.26	-0.83	-1.66	0.42	0.26	0.38	0.26	0.4153	-1.6627	-1.3546	1.1784	0.41192	-0.024264	0.41192	0.99493	0.87021	-1.2769	-0.72955	0.2476	0.87832	0.2476	0.037703	0.044521	-0.37956	0.30389	0.73479	-0.40381	0.73479	NA	NA
855	PCAB	Late	S19	46.39166667	7.75	1928	Temperate	2012	3	166	3.9791730467459	72	138	66	87	178.344917410889	15.58	1.26	-0.83	-1.66	0.42	0.26	0.38	0.26	0.4153	-1.6627	-1.3546	1.1784	0.41192	-0.024264	0.41192	0.99493	0.87021	-1.2769	-0.72955	0.2476	0.87832	0.2476	0.037703	0.044521	-0.37956	0.30389	0.73479	-0.40381	0.73479	NA	NA
856	PCAB	Late	S19	46.39166667	7.75	1928	Temperate	2012	4	157	3.9791730467459	70	136	66	87	152.563941495805	15.46	1.26	-0.83	-1.66	0.42	0.26	0.38	0.26	0.4153	-1.6627	-1.3546	1.1784	0.41192	-0.024264	0.41192	0.99493	0.87021	-1.2769	-0.72955	0.2476	0.87832	0.2476	0.037703	0.044521	-0.37956	0.30389	0.73479	-0.40381	0.73479	NA	NA
857	PCAB	Late	S19	46.39166667	7.75	1928	Temperate	2013	1	173	3.51648923335068	69	132	63	103	183.083068291266	15.61	1.03	1.1	1	1.19	2	1.56	1.56	-0.63311	-0.084655	0.52923	1.3969	1.2435	-1.2382	-1.2382	0.95619	0.6673	-0.27876	0.97874	1.6252	1.1595	1.1595	0.78449	0.63531	0.6857	1.258	1.4409	0.53879	0.53879	NA	NA
858	PCAB	Late	S19	46.39166667	7.75	1928	Temperate	2013	2	169	3.51648923335068	69	132	63	103	155.238553994377	15.6	1.03	1.1	1	1.19	2	1.56	1.56	-0.63311	-0.084655	0.52923	1.3969	1.2435	-1.2382	-1.2382	0.95619	0.6673	-0.27876	0.97874	1.6252	1.1595	1.1595	0.78449	0.63531	0.6857	1.258	1.4409	0.53879	0.53879	NA	NA
859	PCAB	Late	GRD	48.48333333	7.15	643	Temperate	2008	59	130	8.87532778774863	83	124	41	47	236.17945993977	14.79	-0.79	-1.13	0.45	1.32	0.79	0.33	1.32	0.39855	-0.78842	0.55871	1.932	0.17222	-0.57248	1.932	0.1366	-0.19908	0.018197	1.346	1.4653	1.1818	1.346	0.54745	-0.93315	-0.78705	1.0199	1.0021	0.85668	1.0199	1770.06	696.44
860	PCAB	Late	GRD	48.48333333	7.15	643	Temperate	2008	66	138	8.87532778774863	83	124	41	47	327.024282785146	15.14	-0.79	-1.13	0.45	1.32	0.79	0.33	0.79	0.39855	-0.78842	0.55871	1.932	0.17222	-0.57248	0.17222	0.1366	-0.19908	0.018197	1.346	1.4653	1.1818	1.4653	0.54745	-0.93315	-0.78705	1.0199	1.0021	0.85668	1.0021	1770.06	701.34
861	PCAB	Late	RAJ	49.44	16.69	620	Temperate	2010	5	126	7.04505323748493	49	100	51	75	180.893864422544	14.72	0.59	0.51	0.08	0.35	1.53	1.84	0.35	1.6191	0.0288	-0.96624	0.86246	1.8974	0.29209	0.86246	1.3044	1.2219	0.36125	-0.013861	1.5813	2.0201	-0.013861	-0.48136	0.17198	0.37021	0.92307	1.7737	1.6589	0.92307	919.4	186.5
862	PCAB	Late	MEN	46.26666667	14.8	1200	Temperate	2010	3	135	7.02689655172414	45	76	31	56	138.585771062004	14.8	0.5	0.79	-0.26	-0.64	-0.45	-0.67	-0.64	0.15347	1.0322	-0.88081	-0.99278	-0.028683	-0.71013	-0.99278	0.28859	1.1106	0.10491	-0.48819	-1.2652	-1.1117	-0.48819	-0.49719	-0.10958	-0.26001	-0.10894	0.15371	-0.74598	-0.10894	1852.3	463.3
863	PCAB	Late	KIV	66.2	26.38333333	140	Boreal	2009	4	150	1.12106164383562	24	82	58	117	127.420446474278	20.7	4	3.9	3.45	2.98	2.97	2.43	2.97	-1.2789	0.20876	-0.86846	-1.0002	1.691	-1.2243	1.691	-0.27033	-0.83898	-1.1215	-1.092	0.51211	-0.12854	0.51211	0.51658	0.10323	0.26826	-0.83411	-0.12447	-0.69465	-0.12447	NA	NA
864	PCAB	Late	KIV	66.2	26.38333333	140	Boreal	2009	5	153	1.12106164383562	24	82	58	117	151.161215306406	21.07	4	3.9	3.45	2.98	2.97	2.43	2.97	-1.2789	0.20876	-0.86846	-1.0002	1.691	-1.2243	1.691	-0.27033	-0.83898	-1.1215	-1.092	0.51211	-0.12854	0.51211	0.51658	0.10323	0.26826	-0.83411	-0.12447	-0.69465	-0.12447	NA	NA
865	PCAB	Late	MEN	46.26666667	14.8	1200	Temperate	2010	8	135	7.02689655172414	45	76	31	56	138.585771062004	14.8	0.5	0.79	-0.26	-0.64	-0.45	-0.67	-0.64	0.15347	1.0322	-0.88081	-0.99278	-0.028683	-0.71013	-0.99278	0.28859	1.1106	0.10491	-0.48819	-1.2652	-1.1117	-0.48819	-0.49719	-0.10958	-0.26001	-0.10894	0.15371	-0.74598	-0.10894	1852.3	463.3
866	PCAB	Late	MEN	46.26666667	14.8	1200	Temperate	2010	9	134	7.02689655172414	44	75	31	56	138.585771062004	14.76	0.5	0.79	-0.26	-0.64	-0.45	-0.67	-0.64	0.15347	1.0322	-0.88081	-0.99278	-0.028683	-0.71013	-0.99278	0.28859	1.1106	0.10491	-0.48819	-1.2652	-1.1117	-0.48819	-0.49719	-0.10958	-0.26001	-0.10894	0.15371	-0.74598	-0.10894	1852.3	451.5
867	PCAB	Late	N13w	46.38333333	7.75	1321	Temperate	2013	2	145	3.99122183048193	54	122	68	108	111.033008749952	15.17	1.03	1.1	1	1.19	2	1.56	2	-0.63311	-0.084655	0.52923	1.3969	1.2435	-1.2382	1.2435	0.95619	0.6673	-0.27876	0.97874	1.6252	1.1595	1.6252	0.78449	0.63531	0.6857	1.258	1.4409	0.53879	1.4409	NA	NA
868	PCAB	Late	N13w	46.38333333	7.75	1321	Temperate	2013	3	156	3.99122183048193	58	126	68	108	137.507104515144	15.45	1.03	1.1	1	1.19	2	1.56	2	-0.63311	-0.084655	0.52923	1.3969	1.2435	-1.2382	1.2435	0.95619	0.6673	-0.27876	0.97874	1.6252	1.1595	1.6252	0.78449	0.63531	0.6857	1.258	1.4409	0.53879	1.4409	NA	NA
869	PCAB	Late	5T1	46.45	12.13333333	2085	Temperate	2003	6	150	2.97208219178082	47	127	80	122	106.101872731817	15.31	-0.53	-1.1	-1.95	-1.65	-2.26	-2.88	-2.26	-0.28531	-1.2984	-1.6806	-0.072928	-0.70742	-1.625	-0.70742	1.3694	-1.0648	-1.7817	-1.6409	-1.592	-1.4338	-1.592	1.256	0.7364	0.034079	0.14966	-1.806	-1.8875	-1.806	518.1	21.9
870	PCAB	Late	GRD	48.48333333	7.15	643	Temperate	2007	70	121	8.0372143042	71	92	21	25	308.231683559034	14.36	1.79	2.05	2.37	1.27	1.76	2.28	1.27	-0.27223	0.91302	1.4194	-1.9141	1.2619	1.5816	-1.9141	-0.84737	0.098294	1.0637	0.35164	0.71046	0.94854	0.35164	1.601	1.049	0.76801	-0.47327	0.49219	1.241	-0.47327	2176.82	718.75
871	PCAB	Late	GRD	48.48333333	7.15	643	Temperate	2008	58	141	8.87532778774863	83	124	41	47	343.483528263162	15.26	-0.79	-1.13	0.45	1.32	0.79	0.33	0.79	0.39855	-0.78842	0.55871	1.932	0.17222	-0.57248	0.17222	0.1366	-0.19908	0.018197	1.346	1.4653	1.1818	1.4653	0.54745	-0.93315	-0.78705	1.0199	1.0021	0.85668	1.0021	1770.06	712.34
872	PCAB	Late	MEN	46.26666667	14.8	1200	Temperate	2011	11	119	8.94021352313167	32	59	27	46	172.86009741959	14.08	-0.38	-0.79	-0.96	-1.55	-1.98	-1.91	-1.55	-0.9469	-1.2137	-0.38951	-1.2885	-0.44975	-0.078818	-1.2885	0.56963	-0.68466	-1.3116	-1.573	-1.412	-1.1104	-1.573	1.3352	0.83938	-0.44976	-0.6136	-1.4225	-1.6223	-0.6136	1351.1	266.2
873	PCAB	Late	PAN	46	14.66666667	400	Temperate	2011	11	109	11.7997260273973	46	89	43	46	299.3927469397	13.57	-0.5	-1	-1.18	-1.79	-2.12	-2.06	-1.79	-1.3617	-0.94264	-0.27149	-1.4386	-0.89307	-0.37284	-1.4386	0.64924	-0.58473	-1.3192	-1.5124	-1.7108	-1.6027	-1.5124	1.2295	0.9642	-0.25714	-0.49663	-1.5104	-1.9319	-0.49663	998.1	179.9
874	PCAB	Late	PAN	46	14.66666667	400	Temperate	2011	12	116	11.7997260273973	46	89	43	46	368.682294114812	13.92	-0.5	-1	-1.18	-1.79	-2.12	-2.06	-1.79	-1.3617	-0.94264	-0.27149	-1.4386	-0.89307	-0.37284	-1.4386	0.64924	-0.58473	-1.3192	-1.5124	-1.7108	-1.6027	-1.5124	1.2295	0.9642	-0.25714	-0.49663	-1.5104	-1.9319	-0.49663	998.1	193.3
875	PCAB	Late	PAN	46	14.66666667	400	Temperate	2012	7	107	12.0554644808743	50	77	27	40	283.910062135271	13.46	-3.67	-3.8	-4.43	-4.49	-4.2	-4.39	-4.49	-1.4701	-0.44827	-1.6826	-0.5786	0.20419	-0.26498	-0.5786	-1.9031	-0.97291	-1.8484	-1.5674	-1.4103	-0.46658	-1.5674	-2.3641	-1.6811	-1.8771	-2.1532	-1.5938	-1.6503	-2.1532	1339.2	155.4
876	PCAB	Late	MEN	46.26666667	14.8	1200	Temperate	2010	5	124	7.02689655172414	44	75	31	56	102.91435113041	14.33	0.5	0.79	-0.26	-0.64	-0.45	-0.67	-0.64	0.15347	1.0322	-0.88081	-0.99278	-0.028683	-0.71013	-0.99278	0.28859	1.1106	0.10491	-0.48819	-1.2652	-1.1117	-0.48819	-0.49719	-0.10958	-0.26001	-0.10894	0.15371	-0.74598	-0.10894	1852.3	356.2
877	PCAB	Late	MEN	46.26666667	14.8	1200	Temperate	2010	7	128	7.02689655172414	44	75	31	56	115.532387916707	14.51	0.5	0.79	-0.26	-0.64	-0.45	-0.67	-0.64	0.15347	1.0322	-0.88081	-0.99278	-0.028683	-0.71013	-0.99278	0.28859	1.1106	0.10491	-0.48819	-1.2652	-1.1117	-0.48819	-0.49719	-0.10958	-0.26001	-0.10894	0.15371	-0.74598	-0.10894	1852.3	399.8
878	PCAB	Late	PAN	46	14.66666667	400	Temperate	2012	10	115	12.0554644808743	50	77	27	40	322.20762398993	13.86	-3.67	-3.8	-4.43	-4.49	-4.2	-4.39	-4.49	-1.4701	-0.44827	-1.6826	-0.5786	0.20419	-0.26498	-0.5786	-1.9031	-0.97291	-1.8484	-1.5674	-1.4103	-0.46658	-1.5674	-2.3641	-1.6811	-1.8771	-2.1532	-1.5938	-1.6503	-2.1532	1339.2	191.4
879	PCAB	Late	PAN	46	14.66666667	400	Temperate	2012	11	111	12.0554644808743	50	77	27	40	302.974392870337	13.66	-3.67	-3.8	-4.43	-4.49	-4.2	-4.39	-4.49	-1.4701	-0.44827	-1.6826	-0.5786	0.20419	-0.26498	-0.5786	-1.9031	-0.97291	-1.8484	-1.5674	-1.4103	-0.46658	-1.5674	-2.3641	-1.6811	-1.8771	-2.1532	-1.5938	-1.6503	-2.1532	1339.2	157.5
880	PCAB	Late	MEN	46.26666667	14.8	1200	Temperate	2010	10	141	7.02689655172414	45	76	31	56	158.440856485566	15.02	0.5	0.79	-0.26	-0.64	-0.45	-0.67	-0.45	0.15347	1.0322	-0.88081	-0.99278	-0.028683	-0.71013	-0.028683	0.28859	1.1106	0.10491	-0.48819	-1.2652	-1.1117	-1.2652	-0.49719	-0.10958	-0.26001	-0.10894	0.15371	-0.74598	0.15371	1852.3	476.2
881	PCAB	Late	MEN	46.26666667	14.8	1200	Temperate	2010	11	138	7.02689655172414	45	76	31	56	148.679381501194	14.91	0.5	0.79	-0.26	-0.64	-0.45	-0.67	-0.45	0.15347	1.0322	-0.88081	-0.99278	-0.028683	-0.71013	-0.028683	0.28859	1.1106	0.10491	-0.48819	-1.2652	-1.1117	-1.2652	-0.49719	-0.10958	-0.26001	-0.10894	0.15371	-0.74598	0.15371	1852.3	476.2
882	PCAB	Late	MEN	46.26666667	14.8	1200	Temperate	2010	12	128	7.02689655172414	44	75	31	56	115.532387916707	14.51	0.5	0.79	-0.26	-0.64	-0.45	-0.67	-0.64	0.15347	1.0322	-0.88081	-0.99278	-0.028683	-0.71013	-0.99278	0.28859	1.1106	0.10491	-0.48819	-1.2652	-1.1117	-0.48819	-0.49719	-0.10958	-0.26001	-0.10894	0.15371	-0.74598	-0.10894	1852.3	399.8
883	PCAB	Late	MEN	46.26666667	14.8	1200	Temperate	2011	8	119	8.94021352313167	32	59	27	46	172.86009741959	14.08	-0.38	-0.79	-0.96	-1.55	-1.98	-1.91	-1.55	-0.9469	-1.2137	-0.38951	-1.2885	-0.44975	-0.078818	-1.2885	0.56963	-0.68466	-1.3116	-1.573	-1.412	-1.1104	-1.573	1.3352	0.83938	-0.44976	-0.6136	-1.4225	-1.6223	-0.6136	1351.1	266.2
884	PCAB	Late	MEN	46.26666667	14.8	1200	Temperate	2011	10	119	8.94021352313167	32	59	27	46	172.86009741959	14.08	-0.38	-0.79	-0.96	-1.55	-1.98	-1.91	-1.55	-0.9469	-1.2137	-0.38951	-1.2885	-0.44975	-0.078818	-1.2885	0.56963	-0.68466	-1.3116	-1.573	-1.412	-1.1104	-1.573	1.3352	0.83938	-0.44976	-0.6136	-1.4225	-1.6223	-0.6136	1351.1	266.2
885	PCAB	Late	MEN	46.26666667	14.8	1200	Temperate	2009	3	120	6.98507936507936	47	126	79	105	41.7399643848536	14.15	1.35	1.34	1.89	-0.36	-0.68	-0.39	-0.36	0.92721	0.24415	1.3194	-0.36514	-0.54374	0.58146	-0.36514	1.112	1.378	1.1261	0.66234	0.4287	-0.22472	0.66234	0.27329	0.081712	1.0776	1.1975	1.2807	0.72109	1.1975	1800.1	534.4
886	PCAB	Late	MEN	46.26666667	14.8	1200	Temperate	2009	4	132	6.98507936507936	47	126	79	105	101.557012602215	14.69	1.35	1.34	1.89	-0.36	-0.68	-0.39	-0.36	0.92721	0.24415	1.3194	-0.36514	-0.54374	0.58146	-0.36514	1.112	1.378	1.1261	0.66234	0.4287	-0.22472	0.66234	0.27329	0.081712	1.0776	1.1975	1.2807	0.72109	1.1975	1800.1	541
887	PCAB	Late	MEN	46.26666667	14.8	1200	Temperate	2009	5	132	6.98507936507936	47	126	79	105	101.557012602215	14.69	1.35	1.34	1.89	-0.36	-0.68	-0.39	-0.36	0.92721	0.24415	1.3194	-0.36514	-0.54374	0.58146	-0.36514	1.112	1.378	1.1261	0.66234	0.4287	-0.22472	0.66234	0.27329	0.081712	1.0776	1.1975	1.2807	0.72109	1.1975	1800.1	541
888	PCAB	Late	MEN	46.26666667	14.8	1200	Temperate	2009	7	128	6.98507936507936	47	126	79	105	67.5356785064791	14.52	1.35	1.34	1.89	-0.36	-0.68	-0.39	-0.36	0.92721	0.24415	1.3194	-0.36514	-0.54374	0.58146	-0.36514	1.112	1.378	1.1261	0.66234	0.4287	-0.22472	0.66234	0.27329	0.081712	1.0776	1.1975	1.2807	0.72109	1.1975	1800.1	541
889	PCAB	Late	PAN	46	14.66666667	400	Temperate	2012	8	107	12.0554644808743	50	77	27	40	283.910062135271	13.46	-3.67	-3.8	-4.43	-4.49	-4.2	-4.39	-4.49	-1.4701	-0.44827	-1.6826	-0.5786	0.20419	-0.26498	-0.5786	-1.9031	-0.97291	-1.8484	-1.5674	-1.4103	-0.46658	-1.5674	-2.3641	-1.6811	-1.8771	-2.1532	-1.5938	-1.6503	-2.1532	1339.2	155.4
890	PCAB	Late	PAN	46	14.66666667	400	Temperate	2012	9	107	12.0554644808743	50	77	27	40	283.910062135271	13.46	-3.67	-3.8	-4.43	-4.49	-4.2	-4.39	-4.49	-1.4701	-0.44827	-1.6826	-0.5786	0.20419	-0.26498	-0.5786	-1.9031	-0.97291	-1.8484	-1.5674	-1.4103	-0.46658	-1.5674	-2.3641	-1.6811	-1.8771	-2.1532	-1.5938	-1.6503	-2.1532	1339.2	155.4
891	PCAB	Late	S16	46.39166667	7.75	1670	Temperate	2011	4	125	6.07077845058356	58	118	60	84	113.060793244117	14.37	-1.53	-1.84	-2.34	-3.17	-3.58	-3.57	-3.17	-0.8742	-1.0691	-0.98127	-1.7011	0.25884	0.060546	-1.7011	-0.16397	-0.63549	-1.5617	-2.2948	-1.5688	-1.21	-2.2948	-0.67351	-0.96367	-1.1675	-1.571	-1.4341	-1.8918	-1.571	NA	NA
892	PCAB	Late	S16	46.39166667	7.75	1670	Temperate	2012	1	140	4.84475916526503	73	133	60	76	96.9113069426095	14.98	1.26	-0.83	-1.66	0.42	0.26	0.38	0.26	0.4153	-1.6627	-1.3546	1.1784	0.41192	-0.024264	0.41192	0.99493	0.87021	-1.2769	-0.72955	0.2476	0.87832	0.2476	0.037703	0.044521	-0.37956	0.30389	0.73479	-0.40381	0.73479	NA	NA
893	PCAB	Late	PAN	46	14.66666667	400	Temperate	2012	12	115	12.0554644808743	50	77	27	40	322.20762398993	13.86	-3.67	-3.8	-4.43	-4.49	-4.2	-4.39	-4.49	-1.4701	-0.44827	-1.6826	-0.5786	0.20419	-0.26498	-0.5786	-1.9031	-0.97291	-1.8484	-1.5674	-1.4103	-0.46658	-1.5674	-2.3641	-1.6811	-1.8771	-2.1532	-1.5938	-1.6503	-2.1532	1339.2	191.4
894	PCAB	Late	WAL	48.36666667	7.083333333	370	Temperate	2009	33	104	10.3735935386274	59	99	40	46	180.655569144596	13.46	-0.99	-0.72	-0.35	-0.87	-1.25	-1.17	-0.35	-1.132	0.86933	1.0288	-1.0332	-0.39396	-0.52019	1.0288	-1.2257	-0.23875	0.41057	0.39611	-0.24412	-1.1942	0.41057	0.1747	0.23053	0.14961	-0.70761	-0.39958	-0.58284	0.14961	963.4	225.2
895	PCAB	Late	SISE	50.75	15.65	1375	Temperate	2015	7	144	4.01706914332877	49	120	71	116	75.9848340960823	15.69	-0.05	-0.48	-0.48	-0.77	-1.05	-1.34	-1.05	0.32746	-1.6163	-0.0056071	-0.81054	-0.90238	-0.8783	-0.90238	-0.95187	-1.1578	-0.72342	-1.4151	-1.1436	-1.5433	-1.1436	0.16778	-0.23613	-0.77696	-1.5526	-1.4662	-1.679	-1.4662	1461.4	506.4
896	PCAB	Late	WAL	48.36666667	7.083333333	370	Temperate	2009	32	118	10.3735935386274	59	99	40	46	272.349464236683	14.22	-0.99	-0.72	-0.35	-0.87	-1.25	-1.17	-0.87	-1.132	0.86933	1.0288	-1.0332	-0.39396	-0.52019	-1.0332	-1.2257	-0.23875	0.41057	0.39611	-0.24412	-1.1942	0.39611	0.1747	0.23053	0.14961	-0.70761	-0.39958	-0.58284	-0.70761	963.4	263.4
897	PCAB	Late	SVT	46.43333333	12.21666667	1000	Temperate	2003	1	122	7.99575342465753	72	117	45	59	135.771921153358	14.23	-0.53	-1.1	-1.95	-1.65	-2.26	-2.88	-1.65	-0.28531	-1.2984	-1.6806	-0.072928	-0.70742	-1.625	-0.072928	1.3694	-1.0648	-1.7817	-1.6409	-1.592	-1.4338	-1.6409	1.256	0.7364	0.034079	0.14966	-1.806	-1.8875	0.14966	908.4	72.8
898	PCAB	Late	N08	46.38333333	7.75	804	Temperate	2010	1	125	8.72494381795068	59	106	47	62	249.358725694527	14.38	-1.21	-1.2	-1.34	-2.14	-1.19	-1.43	-2.14	-1.3766	-0.16935	-0.21226	-1.535	2.1905	-1.1975	-1.535	0.43285	-0.016806	-1.0727	-1.3871	1.0349	0.76928	-1.3871	-1.2049	-0.59343	-0.36604	-0.57988	0.58126	-0.33799	-0.57988	NA	NA
899	PCAB	Late	S19	46.39166667	7.75	1928	Temperate	2009	4	155	3.89910219098904	55	122	67	115	155.929115571634	15.43	-0.37	0.19	0.32	-0.42	-1.22	0	-1.22	0.12557	0.25916	-0.26433	0.38981	-1.0213	-0.19107	-1.0213	0.80497	0.44981	-0.13029	0.059602	-0.59357	-0.60704	-0.59357	0.88021	0.83836	0.50686	0.59638	-0.097718	-0.54753	-0.097718	NA	NA
900	PCAB	Late	S19	46.39166667	7.75	1928	Temperate	2010	1	160	2.63825354860274	63	129	66	108	117.761022152522	15.52	-1.21	-1.2	-1.34	-2.14	-1.19	-1.43	-1.19	-1.3766	-0.16935	-0.21226	-1.535	2.1905	-1.1975	2.1905	0.43285	-0.016806	-1.0727	-1.3871	1.0349	0.76928	1.0349	-1.2049	-0.59343	-0.36604	-0.57988	0.58126	-0.33799	0.58126	NA	NA
901	PCAB	Late	S19	46.39166667	7.75	1928	Temperate	2010	2	167	2.63825354860274	63	129	66	108	159.266242416936	15.59	-1.21	-1.2	-1.34	-2.14	-1.19	-1.43	-1.43	-1.3766	-0.16935	-0.21226	-1.535	2.1905	-1.1975	-1.1975	0.43285	-0.016806	-1.0727	-1.3871	1.0349	0.76928	0.76928	-1.2049	-0.59343	-0.36604	-0.57988	0.58126	-0.33799	-0.33799	NA	NA
902	PCAB	Late	S16	46.39166667	7.75	1670	Temperate	2011	2	131	6.07077845058356	58	118	60	84	152.623324633258	14.64	-1.53	-1.84	-2.34	-3.17	-3.58	-3.57	-3.17	-0.8742	-1.0691	-0.98127	-1.7011	0.25884	0.060546	-1.7011	-0.16397	-0.63549	-1.5617	-2.2948	-1.5688	-1.21	-2.2948	-0.67351	-0.96367	-1.1675	-1.571	-1.4341	-1.8918	-1.571	NA	NA
903	PCAB	Late	S16	46.39166667	7.75	1670	Temperate	2011	3	131	6.07077845058356	58	118	60	84	152.623324633258	14.64	-1.53	-1.84	-2.34	-3.17	-3.58	-3.57	-3.17	-0.8742	-1.0691	-0.98127	-1.7011	0.25884	0.060546	-1.7011	-0.16397	-0.63549	-1.5617	-2.2948	-1.5688	-1.21	-2.2948	-0.67351	-0.96367	-1.1675	-1.571	-1.4341	-1.8918	-1.571	NA	NA
904	PCAB	Late	S19	46.39166667	7.75	1928	Temperate	2011	1	140	5.1560520843589	58	117	59	86	143.467427224957	14.99	-1.53	-1.84	-2.34	-3.17	-3.58	-3.57	-3.58	-0.8742	-1.0691	-0.98127	-1.7011	0.25884	0.060546	0.25884	-0.16397	-0.63549	-1.5617	-2.2948	-1.5688	-1.21	-1.5688	-0.67351	-0.96367	-1.1675	-1.571	-1.4341	-1.8918	-1.4341	NA	NA
905	PCAB	Late	S19	46.39166667	7.75	1928	Temperate	2011	2	131	5.1560520843589	57	115	58	85	117.528678912906	14.64	-1.53	-1.84	-2.34	-3.17	-3.58	-3.57	-3.17	-0.8742	-1.0691	-0.98127	-1.7011	0.25884	0.060546	-1.7011	-0.16397	-0.63549	-1.5617	-2.2948	-1.5688	-1.21	-2.2948	-0.67351	-0.96367	-1.1675	-1.571	-1.4341	-1.8918	-1.571	NA	NA
906	PCAB	Late	S16	46.39166667	7.75	1670	Temperate	2012	2	152	4.84475916526503	73	133	60	76	164.81118361515	15.35	1.26	-0.83	-1.66	0.42	0.26	0.38	0.26	0.4153	-1.6627	-1.3546	1.1784	0.41192	-0.024264	0.41192	0.99493	0.87021	-1.2769	-0.72955	0.2476	0.87832	0.2476	0.037703	0.044521	-0.37956	0.30389	0.73479	-0.40381	0.73479	NA	NA
907	PCAB	Late	RAJ	49.44	16.69	620	Temperate	2009	3	113	8.26483164335342	68	110	42	66	159.827857072186	14.03	-1.88	0.34	0.93	-1.31	-1.58	0.9	-1.31	-0.21809	1.8948	2.0194	-1.7066	-0.59535	1.0129	-1.7066	-0.76773	0.83883	2.0532	1.5368	0.11159	-0.56086	1.5368	-0.87633	0.1132	1.0593	0.66307	0.50173	1.1674	0.66307	813.8	196.6
908	PCAB	Late	RAJ	49.44	16.69	620	Temperate	2009	4	92	8.26483164335342	68	110	42	66	12.0615910493513	12.8	-1.88	0.34	0.93	-1.31	-1.58	0.9	0.93	-0.21809	1.8948	2.0194	-1.7066	-0.59535	1.0129	2.0194	-0.76773	0.83883	2.0532	1.5368	0.11159	-0.56086	2.0532	-0.87633	0.1132	1.0593	0.66307	0.50173	1.1674	1.0593	813.8	182.6
909	PCAB	Late	S16	46.39166667	7.75	1670	Temperate	2009	4	147	4.82030538089589	54	131	77	115	169.100821054473	15.23	-0.37	0.19	0.32	-0.42	-1.22	0	-1.22	0.12557	0.25916	-0.26433	0.38981	-1.0213	-0.19107	-1.0213	0.80497	0.44981	-0.13029	0.059602	-0.59357	-0.60704	-0.59357	0.88021	0.83836	0.50686	0.59638	-0.097718	-0.54753	-0.097718	NA	NA
910	PCAB	Late	PAN	46	14.66666667	400	Temperate	2009	1	118	11.7276712328767	72	95	23	31	330.559637554551	14.04	1.32	1.28	1.58	-0.35	-0.68	-0.21	-0.35	0.52077	0.31401	1.1334	-0.51993	-1.1837	0.24465	-0.51993	0.83986	0.96437	0.88106	0.51742	-0.22069	-0.91749	0.51742	0.10638	0.14142	0.80503	0.89241	0.63718	0.11307	0.89241	1405.5	435.2
911	PCAB	Late	S16	46.39166667	7.75	1670	Temperate	2010	1	153	3.78298969456986	56	122	66	104	136.984600133438	15.38	-1.21	-1.2	-1.34	-2.14	-1.19	-1.43	-1.19	-1.3766	-0.16935	-0.21226	-1.535	2.1905	-1.1975	2.1905	0.43285	-0.016806	-1.0727	-1.3871	1.0349	0.76928	1.0349	-1.2049	-0.59343	-0.36604	-0.57988	0.58126	-0.33799	0.58126	NA	NA
912	PCAB	Late	S16	46.39166667	7.75	1670	Temperate	2010	2	156	3.78298969456986	56	122	66	104	158.761313269287	15.45	-1.21	-1.2	-1.34	-2.14	-1.19	-1.43	-1.19	-1.3766	-0.16935	-0.21226	-1.535	2.1905	-1.1975	2.1905	0.43285	-0.016806	-1.0727	-1.3871	1.0349	0.76928	1.0349	-1.2049	-0.59343	-0.36604	-0.57988	0.58126	-0.33799	0.58126	NA	NA
913	PCAB	Late	S16	46.39166667	7.75	1670	Temperate	2010	3	160	3.78298969456986	56	122	66	104	192.720558348555	15.52	-1.21	-1.2	-1.34	-2.14	-1.19	-1.43	-1.19	-1.3766	-0.16935	-0.21226	-1.535	2.1905	-1.1975	2.1905	0.43285	-0.016806	-1.0727	-1.3871	1.0349	0.76928	1.0349	-1.2049	-0.59343	-0.36604	-0.57988	0.58126	-0.33799	0.58126	NA	NA
914	PCAB	Late	S16	46.39166667	7.75	1670	Temperate	2010	4	164	3.78298969456986	56	122	66	104	226.951259834994	15.57	-1.21	-1.2	-1.34	-2.14	-1.19	-1.43	-1.19	-1.3766	-0.16935	-0.21226	-1.535	2.1905	-1.1975	2.1905	0.43285	-0.016806	-1.0727	-1.3871	1.0349	0.76928	1.0349	-1.2049	-0.59343	-0.36604	-0.57988	0.58126	-0.33799	0.58126	NA	NA
915	PCAB	Late	S19	46.39166667	7.75	1928	Temperate	2010	3	156	2.63825354860274	63	129	66	108	91.0185313484219	15.45	-1.21	-1.2	-1.34	-2.14	-1.19	-1.43	-1.19	-1.3766	-0.16935	-0.21226	-1.535	2.1905	-1.1975	2.1905	0.43285	-0.016806	-1.0727	-1.3871	1.0349	0.76928	1.0349	-1.2049	-0.59343	-0.36604	-0.57988	0.58126	-0.33799	0.58126	NA	NA
916	PCAB	Late	S19	46.39166667	7.75	1928	Temperate	2010	4	160	2.63825354860274	63	129	66	108	117.761022152522	15.52	-1.21	-1.2	-1.34	-2.14	-1.19	-1.43	-1.19	-1.3766	-0.16935	-0.21226	-1.535	2.1905	-1.1975	2.1905	0.43285	-0.016806	-1.0727	-1.3871	1.0349	0.76928	1.0349	-1.2049	-0.59343	-0.36604	-0.57988	0.58126	-0.33799	0.58126	NA	NA
917	PCAB	Late	S19	46.39166667	7.75	1928	Temperate	2007	3	145	3.89510843810685	86	157	71	74	176.021395710441	15.16	-0.79	-0.66	-0.59	-1.73	0.76	1.41	0.76	0.41883	0.40291	0.054154	-1.9359	1.8429	1.4581	1.8429	-0.36913	0.20032	0.25786	-1.1385	0.36503	1.2945	0.36503	-0.1405	-0.56428	-0.46424	-1.0316	0.2802	0.98907	0.2802	NA	NA
918	PCAB	Late	S19	46.39166667	7.75	1928	Temperate	2007	4	131	3.89510843810685	83	154	71	74	117.494516878694	14.64	-0.79	-0.66	-0.59	-1.73	0.76	1.41	-1.73	0.41883	0.40291	0.054154	-1.9359	1.8429	1.4581	-1.9359	-0.36913	0.20032	0.25786	-1.1385	0.36503	1.2945	-1.1385	-0.1405	-0.56428	-0.46424	-1.0316	0.2802	0.98907	-1.0316	NA	NA
919	PCAB	Late	S19	46.39166667	7.75	1928	Temperate	2011	3	131	5.1560520843589	57	115	58	85	117.528678912906	14.64	-1.53	-1.84	-2.34	-3.17	-3.58	-3.57	-3.17	-0.8742	-1.0691	-0.98127	-1.7011	0.25884	0.060546	-1.7011	-0.16397	-0.63549	-1.5617	-2.2948	-1.5688	-1.21	-2.2948	-0.67351	-0.96367	-1.1675	-1.571	-1.4341	-1.8918	-1.571	NA	NA
920	PCAB	Late	S16	46.39166667	7.75	1670	Temperate	2012	3	148	4.84475916526503	73	133	60	76	140.021607887275	15.24	1.26	-0.83	-1.66	0.42	0.26	0.38	0.26	0.4153	-1.6627	-1.3546	1.1784	0.41192	-0.024264	0.41192	0.99493	0.87021	-1.2769	-0.72955	0.2476	0.87832	0.2476	0.037703	0.044521	-0.37956	0.30389	0.73479	-0.40381	0.73479	NA	NA
921	PCAB	Late	S16	46.39166667	7.75	1670	Temperate	2012	4	145	4.84475916526503	73	133	60	76	119.642894702861	15.15	1.26	-0.83	-1.66	0.42	0.26	0.38	0.26	0.4153	-1.6627	-1.3546	1.1784	0.41192	-0.024264	0.41192	0.99493	0.87021	-1.2769	-0.72955	0.2476	0.87832	0.2476	0.037703	0.044521	-0.37956	0.30389	0.73479	-0.40381	0.73479	NA	NA
922	PCAB	Late	S16	46.39166667	7.75	1670	Temperate	2013	1	156	4.45929847319452	71	132	61	99	105.662668639467	15.45	1.03	1.1	1	1.19	2	1.56	2	-0.63311	-0.084655	0.52923	1.3969	1.2435	-1.2382	1.2435	0.95619	0.6673	-0.27876	0.97874	1.6252	1.1595	1.6252	0.78449	0.63531	0.6857	1.258	1.4409	0.53879	1.4409	NA	NA
923	PCAB	Late	N08	46.38333333	7.75	804	Temperate	2009	4	119	9.78369420110435	57	115	58	66	139.44812849402	14.11	-0.37	0.19	0.32	-0.42	-1.22	0	-0.42	0.12557	0.25916	-0.26433	0.38981	-1.0213	-0.19107	0.38981	0.80497	0.44981	-0.13029	0.059602	-0.59357	-0.60704	0.059602	0.88021	0.83836	0.50686	0.59638	-0.097718	-0.54753	0.59638	NA	NA
924	PCAB	Late	GRA	48.47	4.13	650	Temperate	2008	70	127	8.32830922596721	84	128	44	49	193.918743555165	14.64	-0.87	-1.09	0.38	0.69	0.65	0.58	0.69	-0.27264	-0.80193	1.0734	0.43455	0.18508	-1.0404	0.43455	-0.55906	-0.4537	0.0021925	0.36006	0.82302	-0.32723	0.36006	-0.61736	-1.389	-0.68308	-0.16817	0.25931	-0.24012	-0.16817	1770.06	696.44
925	PCAB	Late	SISE	50.75	15.65	1375	Temperate	2014	3	141	4.42434695769315	58	154	96	109	96.1689449643025	15.57	-1.15	-1.61	-1.87	-1.89	0.67	0.26	0.67	0.10797	-1.8819	0.30104	0.0058161	1.9217	-1.5159	1.9217	-1.0279	-1.5203	-0.87025	-1.1056	1.6281	0.70347	1.6281	-0.087136	-0.85812	-1.6836	-1.4373	-0.16102	-0.13929	-0.16102	1465.4	434.1
926	PCAB	Late	SISE	50.75	15.65	1375	Temperate	2014	4	141	4.42434695769315	58	154	96	109	96.1689449643025	15.57	-1.15	-1.61	-1.87	-1.89	0.67	0.26	0.67	0.10797	-1.8819	0.30104	0.0058161	1.9217	-1.5159	1.9217	-1.0279	-1.5203	-0.87025	-1.1056	1.6281	0.70347	1.6281	-0.087136	-0.85812	-1.6836	-1.4373	-0.16102	-0.13929	-0.16102	1465.4	434.1
927	PCAB	Late	SISE	50.75	15.65	1375	Temperate	2014	5	141	4.42434695769315	58	154	96	109	96.1689449643025	15.57	-1.15	-1.61	-1.87	-1.89	0.67	0.26	0.67	0.10797	-1.8819	0.30104	0.0058161	1.9217	-1.5159	1.9217	-1.0279	-1.5203	-0.87025	-1.1056	1.6281	0.70347	1.6281	-0.087136	-0.85812	-1.6836	-1.4373	-0.16102	-0.13929	-0.16102	1465.4	434.1
928	PCAB	Late	S16	46.39166667	7.75	1670	Temperate	2011	1	132	6.07077845058356	58	118	60	84	156.859774104702	14.68	-1.53	-1.84	-2.34	-3.17	-3.58	-3.57	-3.17	-0.8742	-1.0691	-0.98127	-1.7011	0.25884	0.060546	-1.7011	-0.16397	-0.63549	-1.5617	-2.2948	-1.5688	-1.21	-2.2948	-0.67351	-0.96367	-1.1675	-1.571	-1.4341	-1.8918	-1.571	NA	NA
929	PCAB	Late	N08	46.38333333	7.75	804	Temperate	2008	1	120	9.26167800925683	87	119	32	36	186.904177672225	14.13	-1.17	-1.7	0.01	0.64	0.38	0.06	0.64	0.51697	-1.0997	0.50174	0.15986	-1.4037	0.095823	0.15986	-0.26599	-0.22824	-0.13646	-0.34368	-0.46469	-0.79099	-0.34368	-0.029779	-1.2775	-0.90366	-0.47004	-0.53323	-0.66271	-0.47004	NA	NA
930	PCAB	Late	SISE	50.75	15.65	1375	Temperate	2014	8	138	4.42434695769315	58	154	96	109	78.444513718403	15.44	-1.15	-1.61	-1.87	-1.89	0.67	0.26	0.67	0.10797	-1.8819	0.30104	0.0058161	1.9217	-1.5159	1.9217	-1.0279	-1.5203	-0.87025	-1.1056	1.6281	0.70347	1.6281	-0.087136	-0.85812	-1.6836	-1.4373	-0.16102	-0.13929	-0.16102	1465.4	434.1
931	PCAB	Late	SISE	50.75	15.65	1375	Temperate	2015	1	148	4.01706914332877	52	123	71	116	79.4450947091852	15.83	-0.05	-0.48	-0.48	-0.77	-1.05	-1.34	-1.05	0.32746	-1.6163	-0.0056071	-0.81054	-0.90238	-0.8783	-0.90238	-0.95187	-1.1578	-0.72342	-1.4151	-1.1436	-1.5433	-1.1436	0.16778	-0.23613	-0.77696	-1.5526	-1.4662	-1.679	-1.4662	1461.4	510.7
932	PCAB	Late	S19	46.39166667	7.75	1928	Temperate	2008	1	154	3.42150693830055	39	151	112	141	115.790689151298	15.4	-1.17	-1.7	0.01	0.64	0.38	0.06	0.38	0.51697	-1.0997	0.50174	0.15986	-1.4037	0.095823	-1.4037	-0.26599	-0.22824	-0.13646	-0.34368	-0.46469	-0.79099	-0.46469	-0.029779	-1.2775	-0.90366	-0.47004	-0.53323	-0.66271	-0.53323	NA	NA
933	PCAB	Late	S19	46.39166667	7.75	1928	Temperate	2011	4	144	5.1560520843589	58	117	59	86	165.063415975907	15.13	-1.53	-1.84	-2.34	-3.17	-3.58	-3.57	-3.58	-0.8742	-1.0691	-0.98127	-1.7011	0.25884	0.060546	0.25884	-0.16397	-0.63549	-1.5617	-2.2948	-1.5688	-1.21	-1.5688	-0.67351	-0.96367	-1.1675	-1.571	-1.4341	-1.8918	-1.4341	NA	NA
934	PCAB	Late	S19	46.39166667	7.75	1928	Temperate	2012	1	157	3.9791730467459	70	136	66	87	152.563941495805	15.46	1.26	-0.83	-1.66	0.42	0.26	0.38	0.26	0.4153	-1.6627	-1.3546	1.1784	0.41192	-0.024264	0.41192	0.99493	0.87021	-1.2769	-0.72955	0.2476	0.87832	0.2476	0.037703	0.044521	-0.37956	0.30389	0.73479	-0.40381	0.73479	NA	NA
935	PCAB	Late	SISE	50.75	15.65	1375	Temperate	2015	6	155	4.01706914332877	52	123	71	116	112.180517618486	16.04	-0.05	-0.48	-0.48	-0.77	-1.05	-1.34	-1.05	0.32746	-1.6163	-0.0056071	-0.81054	-0.90238	-0.8783	-0.90238	-0.95187	-1.1578	-0.72342	-1.4151	-1.1436	-1.5433	-1.1436	0.16778	-0.23613	-0.77696	-1.5526	-1.4662	-1.679	-1.4662	1461.4	530.5
936	PCAB	Late	RAJ	49.44	16.69	620	Temperate	2009	5	120	8.26483164335342	68	110	42	66	211.345987688518	14.42	-1.88	0.34	0.93	-1.31	-1.58	0.9	-1.31	-0.21809	1.8948	2.0194	-1.7066	-0.59535	1.0129	-1.7066	-0.76773	0.83883	2.0532	1.5368	0.11159	-0.56086	1.5368	-0.87633	0.1132	1.0593	0.66307	0.50173	1.1674	0.66307	813.8	196.6
937	PCAB	Late	LH1	50.7	15.65	1310	Temperate	2011	8	114	4.19362574981644	43	91	48	89	41.9003492019129	14.16	2.95	-0.46	-0.55	-0.98	-1.28	-1.6	-0.98	0.0078482	-1.5236	-0.54374	-0.74277	-0.12183	-0.038182	-0.74277	1.3022	-0.057264	-1.1333	-1.5929	-0.92994	-0.56274	-1.5929	1.9252	0.96616	-0.24199	0.18812	-0.61615	-1.3078	0.18812	1584	277.6
938	PCAB	Late	BLS	50.73333333	15.65	1270	Temperate	2014	1	144	4.84207266232329	59	147	88	102	142.743027481558	15.69	-1.15	-1.61	-1.87	-1.89	0.67	0.26	0.67	0.10797	-1.8819	0.30104	0.0058161	1.9217	-1.5159	1.9217	-1.0279	-1.5203	-0.87025	-1.1056	1.6281	0.70347	1.6281	-0.087136	-0.85812	-1.6836	-1.4373	-0.16102	-0.13929	-0.16102	1465.4	452.4
939	PCAB	Late	5T1	46.45	12.13333333	2085	Temperate	2003	7	146	2.97208219178082	47	127	80	122	88.0837411156633	15.19	-0.53	-1.1	-1.95	-1.65	-2.26	-2.88	-2.26	-0.28531	-1.2984	-1.6806	-0.072928	-0.70742	-1.625	-0.70742	1.3694	-1.0648	-1.7817	-1.6409	-1.592	-1.4338	-1.592	1.256	0.7364	0.034079	0.14966	-1.806	-1.8875	-1.806	518.1	0.2
940	PCAB	Late	5T1	46.45	12.13333333	2085	Temperate	2003	10	142	2.97208219178082	47	127	80	122	70.8074147196629	15.06	-0.53	-1.1	-1.95	-1.65	-2.26	-2.88	-2.26	-0.28531	-1.2984	-1.6806	-0.072928	-0.70742	-1.625	-0.70742	1.3694	-1.0648	-1.7817	-1.6409	-1.592	-1.4338	-1.592	1.256	0.7364	0.034079	0.14966	-1.806	-1.8875	-1.806	NA	NA
941	PCAB	Late	SISE	50.75	15.65	1375	Temperate	2014	6	135	4.42434695769315	56	151	95	108	78.444513718403	15.31	-1.15	-1.61	-1.87	-1.89	0.67	0.26	-1.89	0.10797	-1.8819	0.30104	0.0058161	1.9217	-1.5159	0.0058161	-1.0279	-1.5203	-0.87025	-1.1056	1.6281	0.70347	-1.1056	-0.087136	-0.85812	-1.6836	-1.4373	-0.16102	-0.13929	-1.4373	1465.4	346.1
942	PCAB	Late	SISE	50.75	15.65	1375	Temperate	2014	7	128	4.42434695769315	50	145	95	108	75.9500790240342	14.96	-1.15	-1.61	-1.87	-1.89	0.67	0.26	-1.89	0.10797	-1.8819	0.30104	0.0058161	1.9217	-1.5159	0.0058161	-1.0279	-1.5203	-0.87025	-1.1056	1.6281	0.70347	-1.1056	-0.087136	-0.85812	-1.6836	-1.4373	-0.16102	-0.13929	-1.4373	1465.4	312.8
943	PCAB	Late	GRA	48.47	4.13	650	Temperate	2007	59	114	8.13116673322192	65	83	18	21	238.644923409375	13.99	-1.46	-0.9	-0.48	-1.25	0.23	0.46	-1.25	0.025383	1.1179	0.60117	-1.7664	1.1538	0.32048	-1.7664	-0.33478	0.4154	0.89602	0.12916	0.038169	-0.096923	0.12916	0.84153	0.49528	0.88548	-0.18169	0.31606	0.54459	-0.18169	2176.82	718.56
944	PCAB	Late	GRA	48.47	4.13	650	Temperate	2007	66	110	8.13116673322192	65	83	18	21	200.289268520412	13.77	-1.46	-0.9	-0.48	-1.25	0.23	0.46	-1.25	0.025383	1.1179	0.60117	-1.7664	1.1538	0.32048	-1.7664	-0.33478	0.4154	0.89602	0.12916	0.038169	-0.096923	0.12916	0.84153	0.49528	0.88548	-0.18169	0.31606	0.54459	-0.18169	2176.82	718.56
945	PCAB	Late	SISE	50.75	15.65	1375	Temperate	2015	2	148	4.01706914332877	52	123	71	116	79.4450947091852	15.83	-0.05	-0.48	-0.48	-0.77	-1.05	-1.34	-1.05	0.32746	-1.6163	-0.0056071	-0.81054	-0.90238	-0.8783	-0.90238	-0.95187	-1.1578	-0.72342	-1.4151	-1.1436	-1.5433	-1.1436	0.16778	-0.23613	-0.77696	-1.5526	-1.4662	-1.679	-1.4662	1461.4	510.7
946	PCAB	Late	S19	46.39166667	7.75	1928	Temperate	2008	2	150	3.42150693830055	39	151	112	141	97.810432869634	15.3	-1.17	-1.7	0.01	0.64	0.38	0.06	0.38	0.51697	-1.0997	0.50174	0.15986	-1.4037	0.095823	-1.4037	-0.26599	-0.22824	-0.13646	-0.34368	-0.46469	-0.79099	-0.46469	-0.029779	-1.2775	-0.90366	-0.47004	-0.53323	-0.66271	-0.53323	NA	NA
947	PCAB	Late	S19	46.39166667	7.75	1928	Temperate	2008	3	147	3.42150693830055	39	151	112	141	78.5866708399319	15.21	-1.17	-1.7	0.01	0.64	0.38	0.06	0.38	0.51697	-1.0997	0.50174	0.15986	-1.4037	0.095823	-1.4037	-0.26599	-0.22824	-0.13646	-0.34368	-0.46469	-0.79099	-0.46469	-0.029779	-1.2775	-0.90366	-0.47004	-0.53323	-0.66271	-0.53323	NA	NA
948	PCAB	Late	LH1	50.7	15.65	1310	Temperate	2011	7	114	4.19362574981644	43	91	48	89	41.9003492019129	14.16	2.95	-0.46	-0.55	-0.98	-1.28	-1.6	-0.98	0.0078482	-1.5236	-0.54374	-0.74277	-0.12183	-0.038182	-0.74277	1.3022	-0.057264	-1.1333	-1.5929	-0.92994	-0.56274	-1.5929	1.9252	0.96616	-0.24199	0.18812	-0.61615	-1.3078	0.18812	1584	277.6
949	PCAB	Late	N08	46.38333333	7.75	804	Temperate	2009	3	119	9.78369420110435	57	115	58	66	139.44812849402	14.11	-0.37	0.19	0.32	-0.42	-1.22	0	-0.42	0.12557	0.25916	-0.26433	0.38981	-1.0213	-0.19107	0.38981	0.80497	0.44981	-0.13029	0.059602	-0.59357	-0.60704	0.059602	0.88021	0.83836	0.50686	0.59638	-0.097718	-0.54753	0.59638	NA	NA
950	PCAB	Late	GRA	48.47	4.13	650	Temperate	2008	68	130	8.32830922596721	84	128	44	49	227.962519255	14.79	-0.87	-1.09	0.38	0.69	0.65	0.58	0.69	-0.27264	-0.80193	1.0734	0.43455	0.18508	-1.0404	0.43455	-0.55906	-0.4537	0.0021925	0.36006	0.82302	-0.32723	0.36006	-0.61736	-1.389	-0.68308	-0.16817	0.25931	-0.24012	-0.16817	1770.06	696.44
951	PCAB	Late	N19	46.38666667	7.768333333	1961	Temperate	2008	2	147	3.06459925745902	45	148	103	136	67.3679442347835	15.21	-1.17	-1.7	0.01	0.64	0.38	0.06	0.38	0.51697	-1.0997	0.50174	0.15986	-1.4037	0.095823	-1.4037	-0.26599	-0.22824	-0.13646	-0.34368	-0.46469	-0.79099	-0.46469	-0.029779	-1.2775	-0.90366	-0.47004	-0.53323	-0.66271	-0.53323	NA	NA
952	PCAB	Late	N19	46.38666667	7.768333333	1961	Temperate	2008	3	147	3.06459925745902	45	148	103	136	67.3679442347835	15.21	-1.17	-1.7	0.01	0.64	0.38	0.06	0.38	0.51697	-1.0997	0.50174	0.15986	-1.4037	0.095823	-1.4037	-0.26599	-0.22824	-0.13646	-0.34368	-0.46469	-0.79099	-0.46469	-0.029779	-1.2775	-0.90366	-0.47004	-0.53323	-0.66271	-0.53323	NA	NA
953	PCAB	Late	N19	46.38666667	7.768333333	1961	Temperate	2008	4	141	3.06459925745902	44	147	103	136	50.2323374428328	15.01	-1.17	-1.7	0.01	0.64	0.38	0.06	0.38	0.51697	-1.0997	0.50174	0.15986	-1.4037	0.095823	-1.4037	-0.26599	-0.22824	-0.13646	-0.34368	-0.46469	-0.79099	-0.46469	-0.029779	-1.2775	-0.90366	-0.47004	-0.53323	-0.66271	-0.53323	NA	NA
954	PCAB	Late	5T1	46.45	12.13333333	2085	Temperate	2004	1	165	2.07715846994536	62	133	71	122	94.028978681282	15.58	-2.39	-1.55	-1.47	-1.76	-1.29	-1.35	-1.29	-0.86013	1.0755	0.046338	-0.88713	0.42485	-0.64961	0.42485	0.77138	0.53362	0.12179	0.070386	-0.41462	-0.75723	-0.41462	0.05106	0.70439	0.9426	0.65902	0.10064	-0.44013	0.10064	465.6	51
955	PCAB	Late	GRA	48.47	4.13	650	Temperate	2007	58	114	8.13116673322192	65	83	18	21	238.644923409375	13.99	-1.46	-0.9	-0.48	-1.25	0.23	0.46	-1.25	0.025383	1.1179	0.60117	-1.7664	1.1538	0.32048	-1.7664	-0.33478	0.4154	0.89602	0.12916	0.038169	-0.096923	0.12916	0.84153	0.49528	0.88548	-0.18169	0.31606	0.54459	-0.18169	2176.82	718.56
956	PCAB	Late	N19	46.38666667	7.768333333	1961	Temperate	2009	3	147	3.23199419208767	54	114	60	121	108.299924269339	15.23	-0.37	0.19	0.32	-0.42	-1.22	0	-1.22	0.12557	0.25916	-0.26433	0.38981	-1.0213	-0.19107	-1.0213	0.80497	0.44981	-0.13029	0.059602	-0.59357	-0.60704	-0.59357	0.88021	0.83836	0.50686	0.59638	-0.097718	-0.54753	-0.097718	NA	NA
957	PCAB	Late	N19	46.38666667	7.768333333	1961	Temperate	2009	4	155	3.23199419208767	55	115	60	121	132.184172575513	15.43	-0.37	0.19	0.32	-0.42	-1.22	0	-1.22	0.12557	0.25916	-0.26433	0.38981	-1.0213	-0.19107	-1.0213	0.80497	0.44981	-0.13029	0.059602	-0.59357	-0.60704	-0.59357	0.88021	0.83836	0.50686	0.59638	-0.097718	-0.54753	-0.097718	NA	NA
958	PCAB	Late	GRA	48.47	4.13	650	Temperate	2007	68	114	8.13116673322192	65	83	18	21	238.644923409375	13.99	-1.46	-0.9	-0.48	-1.25	0.23	0.46	-1.25	0.025383	1.1179	0.60117	-1.7664	1.1538	0.32048	-1.7664	-0.33478	0.4154	0.89602	0.12916	0.038169	-0.096923	0.12916	0.84153	0.49528	0.88548	-0.18169	0.31606	0.54459	-0.18169	2176.82	718.56
959	PCAB	Late	SISE	50.75	15.65	1375	Temperate	2015	3	148	4.01706914332877	52	123	71	116	79.4450947091852	15.83	-0.05	-0.48	-0.48	-0.77	-1.05	-1.34	-1.05	0.32746	-1.6163	-0.0056071	-0.81054	-0.90238	-0.8783	-0.90238	-0.95187	-1.1578	-0.72342	-1.4151	-1.1436	-1.5433	-1.1436	0.16778	-0.23613	-0.77696	-1.5526	-1.4662	-1.679	-1.4662	1461.4	510.7
960	PCAB	Late	SISE	50.75	15.65	1375	Temperate	2015	4	148	4.01706914332877	52	123	71	116	79.4450947091852	15.83	-0.05	-0.48	-0.48	-0.77	-1.05	-1.34	-1.05	0.32746	-1.6163	-0.0056071	-0.81054	-0.90238	-0.8783	-0.90238	-0.95187	-1.1578	-0.72342	-1.4151	-1.1436	-1.5433	-1.1436	0.16778	-0.23613	-0.77696	-1.5526	-1.4662	-1.679	-1.4662	1461.4	510.7
961	PCAB	Late	S19	46.39166667	7.75	1928	Temperate	2008	4	147	3.42150693830055	39	151	112	141	78.5866708399319	15.21	-1.17	-1.7	0.01	0.64	0.38	0.06	0.38	0.51697	-1.0997	0.50174	0.15986	-1.4037	0.095823	-1.4037	-0.26599	-0.22824	-0.13646	-0.34368	-0.46469	-0.79099	-0.46469	-0.029779	-1.2775	-0.90366	-0.47004	-0.53323	-0.66271	-0.53323	NA	NA
962	PCAB	Late	WAL	48.36666667	7.083333333	370	Temperate	2009	28	111	10.3735935386274	59	99	40	46	228.71376024588	13.84	-0.99	-0.72	-0.35	-0.87	-1.25	-1.17	-0.87	-1.132	0.86933	1.0288	-1.0332	-0.39396	-0.52019	-1.0332	-1.2257	-0.23875	0.41057	0.39611	-0.24412	-1.1942	0.39611	0.1747	0.23053	0.14961	-0.70761	-0.39958	-0.58284	-0.70761	963.4	259.2
963	PCAB	Late	N19	46.38666667	7.768333333	1961	Temperate	2007	4	145	4.01663335520548	86	157	71	83	165.193358872884	15.16	-0.79	-0.66	-0.59	-1.73	0.76	1.41	0.76	0.41883	0.40291	0.054154	-1.9359	1.8429	1.4581	1.8429	-0.36913	0.20032	0.25786	-1.1385	0.36503	1.2945	0.36503	-0.1405	-0.56428	-0.46424	-1.0316	0.2802	0.98907	0.2802	NA	NA
964	PCAB	Late	N19	46.38666667	7.768333333	1961	Temperate	2008	1	147	3.06459925745902	45	148	103	136	67.3679442347835	15.21	-1.17	-1.7	0.01	0.64	0.38	0.06	0.38	0.51697	-1.0997	0.50174	0.15986	-1.4037	0.095823	-1.4037	-0.26599	-0.22824	-0.13646	-0.34368	-0.46469	-0.79099	-0.46469	-0.029779	-1.2775	-0.90366	-0.47004	-0.53323	-0.66271	-0.53323	NA	NA
965	PCAB	Late	LH1	50.7	15.65	1310	Temperate	2011	9	114	4.19362574981644	43	91	48	89	41.9003492019129	14.16	2.95	-0.46	-0.55	-0.98	-1.28	-1.6	-0.98	0.0078482	-1.5236	-0.54374	-0.74277	-0.12183	-0.038182	-0.74277	1.3022	-0.057264	-1.1333	-1.5929	-0.92994	-0.56274	-1.5929	1.9252	0.96616	-0.24199	0.18812	-0.61615	-1.3078	0.18812	1584	277.6
966	PCAB	Late	BLS	50.73333333	15.65	1270	Temperate	2014	2	144	4.84207266232329	59	147	88	102	142.743027481558	15.69	-1.15	-1.61	-1.87	-1.89	0.67	0.26	0.67	0.10797	-1.8819	0.30104	0.0058161	1.9217	-1.5159	1.9217	-1.0279	-1.5203	-0.87025	-1.1056	1.6281	0.70347	1.6281	-0.087136	-0.85812	-1.6836	-1.4373	-0.16102	-0.13929	-0.16102	1465.4	452.4
967	PCAB	Late	N19	46.38666667	7.768333333	1961	Temperate	2009	1	160	3.23199419208767	55	115	60	121	149.208825041624	15.52	-0.37	0.19	0.32	-0.42	-1.22	0	-1.22	0.12557	0.25916	-0.26433	0.38981	-1.0213	-0.19107	-1.0213	0.80497	0.44981	-0.13029	0.059602	-0.59357	-0.60704	-0.59357	0.88021	0.83836	0.50686	0.59638	-0.097718	-0.54753	-0.097718	NA	NA
968	PCAB	Late	N19	46.38666667	7.768333333	1961	Temperate	2009	2	174	3.23199419208767	57	117	60	121	219.505498855157	15.61	-0.37	0.19	0.32	-0.42	-1.22	0	0	0.12557	0.25916	-0.26433	0.38981	-1.0213	-0.19107	-0.19107	0.80497	0.44981	-0.13029	0.059602	-0.59357	-0.60704	-0.60704	0.88021	0.83836	0.50686	0.59638	-0.097718	-0.54753	-0.54753	NA	NA
969	PCAB	Late	BLS	50.73333333	15.65	1270	Temperate	2014	5	141	4.84207266232329	59	147	88	102	115.510898381009	15.57	-1.15	-1.61	-1.87	-1.89	0.67	0.26	0.67	0.10797	-1.8819	0.30104	0.0058161	1.9217	-1.5159	1.9217	-1.0279	-1.5203	-0.87025	-1.1056	1.6281	0.70347	1.6281	-0.087136	-0.85812	-1.6836	-1.4373	-0.16102	-0.13929	-0.16102	1465.4	434.1
970	PCAB	Late	BLS	50.73333333	15.65	1270	Temperate	2014	6	135	4.84207266232329	56	144	88	102	95.9477904640092	15.3	-1.15	-1.61	-1.87	-1.89	0.67	0.26	-1.89	0.10797	-1.8819	0.30104	0.0058161	1.9217	-1.5159	0.0058161	-1.0279	-1.5203	-0.87025	-1.1056	1.6281	0.70347	-1.1056	-0.087136	-0.85812	-1.6836	-1.4373	-0.16102	-0.13929	-1.4373	1465.4	346.1
971	PCAB	Late	N19	46.38666667	7.768333333	1961	Temperate	2010	1	156	2.16696676096986	62	124	62	109	86.5142637597848	15.45	-1.21	-1.2	-1.34	-2.14	-1.19	-1.43	-1.19	-1.3766	-0.16935	-0.21226	-1.535	2.1905	-1.1975	2.1905	0.43285	-0.016806	-1.0727	-1.3871	1.0349	0.76928	1.0349	-1.2049	-0.59343	-0.36604	-0.57988	0.58126	-0.33799	0.58126	NA	NA
972	PCAB	Late	GRA	48.47	4.13	650	Temperate	2007	70	121	8.13116673322192	65	83	18	21	308.328410412055	14.36	-1.46	-0.9	-0.48	-1.25	0.23	0.46	-1.25	0.025383	1.1179	0.60117	-1.7664	1.1538	0.32048	-1.7664	-0.33478	0.4154	0.89602	0.12916	0.038169	-0.096923	0.12916	0.84153	0.49528	0.88548	-0.18169	0.31606	0.54459	-0.18169	2176.82	718.75
973	PCAB	Late	GRA	48.47	4.13	650	Temperate	2008	58	141	8.32830922596721	84	128	44	49	338.244708622685	15.26	-0.87	-1.09	0.38	0.69	0.65	0.58	0.65	-0.27264	-0.80193	1.0734	0.43455	0.18508	-1.0404	0.18508	-0.55906	-0.4537	0.0021925	0.36006	0.82302	-0.32723	0.82302	-0.61736	-1.389	-0.68308	-0.16817	0.25931	-0.24012	0.25931	1770.06	712.34
974	PCAB	Late	SISE	50.75	15.65	1375	Temperate	2015	5	148	4.01706914332877	52	123	71	116	79.4450947091852	15.83	-0.05	-0.48	-0.48	-0.77	-1.05	-1.34	-1.05	0.32746	-1.6163	-0.0056071	-0.81054	-0.90238	-0.8783	-0.90238	-0.95187	-1.1578	-0.72342	-1.4151	-1.1436	-1.5433	-1.1436	0.16778	-0.23613	-0.77696	-1.5526	-1.4662	-1.679	-1.4662	1461.4	510.7
975	PCAB	Late	GRA	48.47	4.13	650	Temperate	2008	66	138	8.32830922596721	84	128	44	49	321.169222602329	15.14	-0.87	-1.09	0.38	0.69	0.65	0.58	0.65	-0.27264	-0.80193	1.0734	0.43455	0.18508	-1.0404	0.18508	-0.55906	-0.4537	0.0021925	0.36006	0.82302	-0.32723	0.82302	-0.61736	-1.389	-0.68308	-0.16817	0.25931	-0.24012	0.25931	1770.06	701.34
976	PCAB	Late	WAL	48.36666667	7.083333333	370	Temperate	2008	34	124	10.1412294923934	64	83	19	23	317.578857520869	14.49	-0.79	-1.13	0.45	1.32	0.79	0.33	1.32	0.39855	-0.78842	0.55871	1.932	0.17222	-0.57248	1.932	0.1366	-0.19908	0.018197	1.346	1.4653	1.1818	1.346	0.54745	-0.93315	-0.78705	1.0199	1.0021	0.85668	1.0199	904.4	345.2
977	PCAB	Late	N13d	46.38666667	7.755	1361	Temperate	2008	1	141	5.27699585380055	63	154	91	108	129.387274034096	15.01	-1.17	-1.7	0.01	0.64	0.38	0.06	0.38	0.51697	-1.0997	0.50174	0.15986	-1.4037	0.095823	-1.4037	-0.26599	-0.22824	-0.13646	-0.34368	-0.46469	-0.79099	-0.46469	-0.029779	-1.2775	-0.90366	-0.47004	-0.53323	-0.66271	-0.53323	NA	NA
978	PCAB	Late	N13d	46.38666667	7.755	1361	Temperate	2008	3	154	5.27699585380055	63	154	91	108	216.004314045824	15.39	-1.17	-1.7	0.01	0.64	0.38	0.06	0.38	0.51697	-1.0997	0.50174	0.15986	-1.4037	0.095823	-1.4037	-0.26599	-0.22824	-0.13646	-0.34368	-0.46469	-0.79099	-0.46469	-0.029779	-1.2775	-0.90366	-0.47004	-0.53323	-0.66271	-0.53323	NA	NA
979	PCAB	Late	PAN	46	14.66666667	400	Temperate	2010	6	104	10.7183561643836	47	87	40	46	164.871879233334	13.33	0.63	0.97	0.7	0.31	0.55	0.57	0.7	0.46701	1.1447	-0.56107	-1.0463	0.51532	-0.11411	-0.56107	0.65479	1.3751	0.53217	-0.1756	-0.78566	-0.44895	0.53217	-0.80853	-0.095953	0.24413	0.33204	0.80969	0.071834	0.24413	1797.9	367.8
980	PCAB	Late	BLS	50.73333333	15.65	1270	Temperate	2014	3	144	4.84207266232329	59	147	88	102	142.743027481558	15.69	-1.15	-1.61	-1.87	-1.89	0.67	0.26	0.67	0.10797	-1.8819	0.30104	0.0058161	1.9217	-1.5159	1.9217	-1.0279	-1.5203	-0.87025	-1.1056	1.6281	0.70347	1.6281	-0.087136	-0.85812	-1.6836	-1.4373	-0.16102	-0.13929	-0.16102	1465.4	452.4
981	PCAB	Late	BLS	50.73333333	15.65	1270	Temperate	2014	4	135	4.84207266232329	56	144	88	102	95.9477904640092	15.3	-1.15	-1.61	-1.87	-1.89	0.67	0.26	-1.89	0.10797	-1.8819	0.30104	0.0058161	1.9217	-1.5159	0.0058161	-1.0279	-1.5203	-0.87025	-1.1056	1.6281	0.70347	-1.1056	-0.087136	-0.85812	-1.6836	-1.4373	-0.16102	-0.13929	-1.4373	1465.4	346.1
982	PCAB	Late	N13d	46.38666667	7.755	1361	Temperate	2009	3	139	5.46900103853151	48	116	68	112	141.887421204561	14.97	-0.37	0.19	0.32	-0.42	-1.22	0	-1.22	0.12557	0.25916	-0.26433	0.38981	-1.0213	-0.19107	-1.0213	0.80497	0.44981	-0.13029	0.059602	-0.59357	-0.60704	-0.59357	0.88021	0.83836	0.50686	0.59638	-0.097718	-0.54753	-0.097718	NA	NA
983	PCAB	Late	N13d	46.38666667	7.755	1361	Temperate	2009	4	147	5.46900103853151	48	116	68	112	220.038080573489	15.23	-0.37	0.19	0.32	-0.42	-1.22	0	-1.22	0.12557	0.25916	-0.26433	0.38981	-1.0213	-0.19107	-1.0213	0.80497	0.44981	-0.13029	0.059602	-0.59357	-0.60704	-0.59357	0.88021	0.83836	0.50686	0.59638	-0.097718	-0.54753	-0.097718	NA	NA
984	PCAB	Late	BLS	50.73333333	15.65	1270	Temperate	2014	7	138	4.84207266232329	59	147	88	102	95.9477904640092	15.44	-1.15	-1.61	-1.87	-1.89	0.67	0.26	0.67	0.10797	-1.8819	0.30104	0.0058161	1.9217	-1.5159	1.9217	-1.0279	-1.5203	-0.87025	-1.1056	1.6281	0.70347	1.6281	-0.087136	-0.85812	-1.6836	-1.4373	-0.16102	-0.13929	-0.16102	1465.4	434.1
985	PCAB	Late	N19	46.38666667	7.768333333	1961	Temperate	2010	2	156	2.16696676096986	62	124	62	109	86.5142637597848	15.45	-1.21	-1.2	-1.34	-2.14	-1.19	-1.43	-1.19	-1.3766	-0.16935	-0.21226	-1.535	2.1905	-1.1975	2.1905	0.43285	-0.016806	-1.0727	-1.3871	1.0349	0.76928	1.0349	-1.2049	-0.59343	-0.36604	-0.57988	0.58126	-0.33799	0.58126	NA	NA
986	PCAB	Late	SAV	45.5637	11.0333	677	Temperate	2010	2	114	1.24328767123288	31	97	66	128	0	13.8	-1.05	-1.05	-1.33	-1.92	0.35	-0.1	-1.92	-0.76269	-0.41123	-1.0611	-1.7866	-0.27244	0.41796	-1.7866	-0.54618	-0.6614	-1.2942	-1.6476	-1.6524	-0.87045	-1.6476	-0.48025	-0.68628	-1.1194	-1.5307	-1.5769	-1.4054	-1.5307	893.4	46.4
987	PCAB	Late	GRA	48.47	4.13	650	Temperate	2008	59	130	8.32830922596721	84	128	44	49	227.962519255	14.79	-0.87	-1.09	0.38	0.69	0.65	0.58	0.69	-0.27264	-0.80193	1.0734	0.43455	0.18508	-1.0404	0.43455	-0.55906	-0.4537	0.0021925	0.36006	0.82302	-0.32723	0.36006	-0.61736	-1.389	-0.68308	-0.16817	0.25931	-0.24012	-0.16817	1770.06	696.44
988	PCAB	Late	WAL	48.36666667	7.083333333	370	Temperate	2008	39	127	10.1412294923934	64	83	19	23	348.184857233892	14.63	-0.79	-1.13	0.45	1.32	0.79	0.33	1.32	0.39855	-0.78842	0.55871	1.932	0.17222	-0.57248	1.932	0.1366	-0.19908	0.018197	1.346	1.4653	1.1818	1.346	0.54745	-0.93315	-0.78705	1.0199	1.0021	0.85668	1.0199	904.4	345.2
989	PCAB	Late	N13d	46.38666667	7.755	1361	Temperate	2007	4	110	6.07387133928219	78	120	42	42	87.3193053773949	13.64	-0.79	-0.66	-0.59	-1.73	0.76	1.41	-1.73	0.41883	0.40291	0.054154	-1.9359	1.8429	1.4581	-1.9359	-0.36913	0.20032	0.25786	-1.1385	0.36503	1.2945	-1.1385	-0.1405	-0.56428	-0.46424	-1.0316	0.2802	0.98907	-1.0316	NA	NA
990	PCAB	Late	PAN	46	14.66666667	400	Temperate	2010	1	107	10.7183561643836	47	87	40	46	184.99579492705	13.48	0.63	0.97	0.7	0.31	0.55	0.57	0.31	0.46701	1.1447	-0.56107	-1.0463	0.51532	-0.11411	-1.0463	0.65479	1.3751	0.53217	-0.1756	-0.78566	-0.44895	-0.1756	-0.80853	-0.095953	0.24413	0.33204	0.80969	0.071834	0.33204	1797.9	368.2
991	PCAB	Late	N13d	46.38666667	7.755	1361	Temperate	2008	2	133	5.27699585380055	63	154	91	108	90.3532392183813	14.71	-1.17	-1.7	0.01	0.64	0.38	0.06	0.64	0.51697	-1.0997	0.50174	0.15986	-1.4037	0.095823	0.15986	-0.26599	-0.22824	-0.13646	-0.34368	-0.46469	-0.79099	-0.34368	-0.029779	-1.2775	-0.90366	-0.47004	-0.53323	-0.66271	-0.47004	NA	NA
992	PCAB	Late	PAN	46	14.66666667	400	Temperate	2010	4	107	10.7183561643836	47	87	40	46	184.99579492705	13.48	0.63	0.97	0.7	0.31	0.55	0.57	0.31	0.46701	1.1447	-0.56107	-1.0463	0.51532	-0.11411	-1.0463	0.65479	1.3751	0.53217	-0.1756	-0.78566	-0.44895	-0.1756	-0.80853	-0.095953	0.24413	0.33204	0.80969	0.071834	0.33204	1797.9	368.2
993	PCAB	Late	PAN	46	14.66666667	400	Temperate	2011	7	109	11.7997260273973	46	89	43	46	299.3927469397	13.57	-0.5	-1	-1.18	-1.79	-2.12	-2.06	-1.79	-1.3617	-0.94264	-0.27149	-1.4386	-0.89307	-0.37284	-1.4386	0.64924	-0.58473	-1.3192	-1.5124	-1.7108	-1.6027	-1.5124	1.2295	0.9642	-0.25714	-0.49663	-1.5104	-1.9319	-0.49663	998.1	179.9
994	PCAB	Late	PAN	46	14.66666667	400	Temperate	2011	8	102	11.7997260273973	46	89	43	46	263.078086318131	13.21	-0.5	-1	-1.18	-1.79	-2.12	-2.06	-1.18	-1.3617	-0.94264	-0.27149	-1.4386	-0.89307	-0.37284	-0.27149	0.64924	-0.58473	-1.3192	-1.5124	-1.7108	-1.6027	-1.3192	1.2295	0.9642	-0.25714	-0.49663	-1.5104	-1.9319	-0.25714	998.1	171.6
995	PCAB	Late	RAJ	49.44	16.69	620	Temperate	2010	2	140	7.04505323748493	49	100	51	75	248.158651139443	15.36	0.59	0.51	0.08	0.35	1.53	1.84	1.53	1.6191	0.0288	-0.96624	0.86246	1.8974	0.29209	1.8974	1.3044	1.2219	0.36125	-0.013861	1.5813	2.0201	1.5813	-0.48136	0.17198	0.37021	0.92307	1.7737	1.6589	1.7737	919.4	225.6
996	PCAB	Late	RAJ	49.44	16.69	620	Temperate	2010	3	140	7.04505323748493	49	100	51	75	248.158651139443	15.36	0.59	0.51	0.08	0.35	1.53	1.84	1.53	1.6191	0.0288	-0.96624	0.86246	1.8974	0.29209	1.8974	1.3044	1.2219	0.36125	-0.013861	1.5813	2.0201	1.5813	-0.48136	0.17198	0.37021	0.92307	1.7737	1.6589	1.7737	919.4	225.6
997	PCAB	Late	N13d	46.38666667	7.755	1361	Temperate	2010	1	142	4.6278444535589	57	110	53	91	131.773482858947	15.07	-1.21	-1.2	-1.34	-2.14	-1.19	-1.43	-1.19	-1.3766	-0.16935	-0.21226	-1.535	2.1905	-1.1975	2.1905	0.43285	-0.016806	-1.0727	-1.3871	1.0349	0.76928	1.0349	-1.2049	-0.59343	-0.36604	-0.57988	0.58126	-0.33799	0.58126	NA	NA
998	PCAB	Late	BLS	50.73333333	15.65	1270	Temperate	2014	8	141	4.84207266232329	59	147	88	102	115.510898381009	15.57	-1.15	-1.61	-1.87	-1.89	0.67	0.26	0.67	0.10797	-1.8819	0.30104	0.0058161	1.9217	-1.5159	1.9217	-1.0279	-1.5203	-0.87025	-1.1056	1.6281	0.70347	1.6281	-0.087136	-0.85812	-1.6836	-1.4373	-0.16102	-0.13929	-0.16102	1465.4	434.1
999	PCAB	Late	N19	46.38666667	7.768333333	1961	Temperate	2007	1	138	4.01663335520548	86	157	71	83	118.505463973022	14.91	-0.79	-0.66	-0.59	-1.73	0.76	1.41	0.76	0.41883	0.40291	0.054154	-1.9359	1.8429	1.4581	1.8429	-0.36913	0.20032	0.25786	-1.1385	0.36503	1.2945	0.36503	-0.1405	-0.56428	-0.46424	-1.0316	0.2802	0.98907	0.2802	NA	NA
1000	PCAB	Late	SAV	45.5637	11.0333	677	Temperate	2010	3	123	1.24328767123288	35	101	66	128	12.8444870393524	14.23	-1.05	-1.05	-1.33	-1.92	0.35	-0.1	-1.92	-0.76269	-0.41123	-1.0611	-1.7866	-0.27244	0.41796	-1.7866	-0.54618	-0.6614	-1.2942	-1.6476	-1.6524	-0.87045	-1.6476	-0.48025	-0.68628	-1.1194	-1.5307	-1.5769	-1.4054	-1.5307	893.4	81.1
1001	PCAB	Late	N19	46.38666667	7.768333333	1961	Temperate	2007	3	138	4.01663335520548	86	157	71	83	118.505463973022	14.91	-0.79	-0.66	-0.59	-1.73	0.76	1.41	0.76	0.41883	0.40291	0.054154	-1.9359	1.8429	1.4581	1.8429	-0.36913	0.20032	0.25786	-1.1385	0.36503	1.2945	0.36503	-0.1405	-0.56428	-0.46424	-1.0316	0.2802	0.98907	0.2802	NA	NA
1002	PCAB	Late	PAN	46	14.66666667	400	Temperate	2009	6	114	11.7276712328767	72	95	23	31	297.791244775969	13.84	1.32	1.28	1.58	-0.35	-0.68	-0.21	-0.35	0.52077	0.31401	1.1334	-0.51993	-1.1837	0.24465	-0.51993	0.83986	0.96437	0.88106	0.51742	-0.22069	-0.91749	0.51742	0.10638	0.14142	0.80503	0.89241	0.63718	0.11307	0.89241	1405.5	432.2
1003	PCAB	Late	RAJ	49.44	16.69	620	Temperate	2010	1	112	7.04505323748493	49	100	51	75	92.0141961421808	13.96	0.59	0.51	0.08	0.35	1.53	1.84	0.35	1.6191	0.0288	-0.96624	0.86246	1.8974	0.29209	0.86246	1.3044	1.2219	0.36125	-0.013861	1.5813	2.0201	-0.013861	-0.48136	0.17198	0.37021	0.92307	1.7737	1.6589	0.92307	919.4	144.3
1004	PCAB	Late	PAN	46	14.66666667	400	Temperate	2010	2	102	10.7183561643836	47	87	40	46	158.443741692051	13.22	0.63	0.97	0.7	0.31	0.55	0.57	0.7	0.46701	1.1447	-0.56107	-1.0463	0.51532	-0.11411	-0.56107	0.65479	1.3751	0.53217	-0.1756	-0.78566	-0.44895	0.53217	-0.80853	-0.095953	0.24413	0.33204	0.80969	0.071834	0.24413	1797.9	357
1005	PCAB	Late	PAN	46	14.66666667	400	Temperate	2010	3	104	10.7183561643836	47	87	40	46	164.871879233334	13.33	0.63	0.97	0.7	0.31	0.55	0.57	0.7	0.46701	1.1447	-0.56107	-1.0463	0.51532	-0.11411	-0.56107	0.65479	1.3751	0.53217	-0.1756	-0.78566	-0.44895	0.53217	-0.80853	-0.095953	0.24413	0.33204	0.80969	0.071834	0.24413	1797.9	367.8
1006	PCAB	Late	RAJ	49.44	16.69	620	Temperate	2009	6	120	8.26483164335342	68	110	42	66	211.345987688518	14.42	-1.88	0.34	0.93	-1.31	-1.58	0.9	-1.31	-0.21809	1.8948	2.0194	-1.7066	-0.59535	1.0129	-1.7066	-0.76773	0.83883	2.0532	1.5368	0.11159	-0.56086	1.5368	-0.87633	0.1132	1.0593	0.66307	0.50173	1.1674	0.66307	813.8	196.6
1007	PCAB	Late	N13d	46.38666667	7.755	1361	Temperate	2010	2	146	4.6278444535589	57	110	53	91	166.518654933215	15.2	-1.21	-1.2	-1.34	-2.14	-1.19	-1.43	-1.19	-1.3766	-0.16935	-0.21226	-1.535	2.1905	-1.1975	2.1905	0.43285	-0.016806	-1.0727	-1.3871	1.0349	0.76928	1.0349	-1.2049	-0.59343	-0.36604	-0.57988	0.58126	-0.33799	0.58126	NA	NA
1008	PCAB	Late	S19	46.39166667	7.75	1928	Temperate	2009	2	155	3.89910219098904	55	122	67	115	155.929115571634	15.43	-0.37	0.19	0.32	-0.42	-1.22	0	-1.22	0.12557	0.25916	-0.26433	0.38981	-1.0213	-0.19107	-1.0213	0.80497	0.44981	-0.13029	0.059602	-0.59357	-0.60704	-0.59357	0.88021	0.83836	0.50686	0.59638	-0.097718	-0.54753	-0.097718	NA	NA
1009	PCAB	Late	S19	46.39166667	7.75	1928	Temperate	2009	3	140	3.89910219098904	54	121	67	115	74.063192127784	15.01	-0.37	0.19	0.32	-0.42	-1.22	0	-1.22	0.12557	0.25916	-0.26433	0.38981	-1.0213	-0.19107	-1.0213	0.80497	0.44981	-0.13029	0.059602	-0.59357	-0.60704	-0.59357	0.88021	0.83836	0.50686	0.59638	-0.097718	-0.54753	-0.097718	NA	NA
1010	PCAB	Late	RAJ	49.44	16.69	620	Temperate	2010	4	119	7.04505323748493	49	100	51	75	133.075184145703	14.35	0.59	0.51	0.08	0.35	1.53	1.84	0.35	1.6191	0.0288	-0.96624	0.86246	1.8974	0.29209	0.86246	1.3044	1.2219	0.36125	-0.013861	1.5813	2.0201	-0.013861	-0.48136	0.17198	0.37021	0.92307	1.7737	1.6589	0.92307	919.4	166.9
1011	PCAB	Late	PAN	46	14.66666667	400	Temperate	2009	5	118	11.7276712328767	72	95	23	31	330.559637554551	14.04	1.32	1.28	1.58	-0.35	-0.68	-0.21	-0.35	0.52077	0.31401	1.1334	-0.51993	-1.1837	0.24465	-0.51993	0.83986	0.96437	0.88106	0.51742	-0.22069	-0.91749	0.51742	0.10638	0.14142	0.80503	0.89241	0.63718	0.11307	0.89241	1405.5	435.2
1012	PCAB	Late	SAV	45.5637	11.0333	677	Temperate	2010	1	114	1.24328767123288	31	97	66	128	0	13.8	-1.05	-1.05	-1.33	-1.92	0.35	-0.1	-1.92	-0.76269	-0.41123	-1.0611	-1.7866	-0.27244	0.41796	-1.7866	-0.54618	-0.6614	-1.2942	-1.6476	-1.6524	-0.87045	-1.6476	-0.48025	-0.68628	-1.1194	-1.5307	-1.5769	-1.4054	-1.5307	893.4	46.4
1013	PCAB	Late	N19	46.38666667	7.768333333	1961	Temperate	2007	2	145	4.01663335520548	86	157	71	83	165.193358872884	15.16	-0.79	-0.66	-0.59	-1.73	0.76	1.41	0.76	0.41883	0.40291	0.054154	-1.9359	1.8429	1.4581	1.8429	-0.36913	0.20032	0.25786	-1.1385	0.36503	1.2945	0.36503	-0.1405	-0.56428	-0.46424	-1.0316	0.2802	0.98907	0.2802	NA	NA
1014	PCAB	Late	WAL	48.36666667	7.083333333	370	Temperate	2008	33	124	10.1412294923934	64	83	19	23	317.578857520869	14.49	-0.79	-1.13	0.45	1.32	0.79	0.33	1.32	0.39855	-0.78842	0.55871	1.932	0.17222	-0.57248	1.932	0.1366	-0.19908	0.018197	1.346	1.4653	1.1818	1.346	0.54745	-0.93315	-0.78705	1.0199	1.0021	0.85668	1.0199	904.4	345.2
1015	PCAB	Late	PAN	46	14.66666667	400	Temperate	2010	5	104	10.7183561643836	47	87	40	46	164.871879233334	13.33	0.63	0.97	0.7	0.31	0.55	0.57	0.7	0.46701	1.1447	-0.56107	-1.0463	0.51532	-0.11411	-0.56107	0.65479	1.3751	0.53217	-0.1756	-0.78566	-0.44895	0.53217	-0.80853	-0.095953	0.24413	0.33204	0.80969	0.071834	0.24413	1797.9	367.8
1016	PCAB	Late	S19	46.39166667	7.75	1928	Temperate	2009	1	136	3.89910219098904	54	121	67	115	56.0040206231144	14.86	-0.37	0.19	0.32	-0.42	-1.22	0	-1.22	0.12557	0.25916	-0.26433	0.38981	-1.0213	-0.19107	-1.0213	0.80497	0.44981	-0.13029	0.059602	-0.59357	-0.60704	-0.59357	0.88021	0.83836	0.50686	0.59638	-0.097718	-0.54753	-0.097718	NA	NA
1017	PCAB	Late	SISW	50.76666667	15.63333333	1360	Temperate	2015	5	155	3.9270030596411	48	126	78	121	110.814110589216	16.05	-0.05	-0.48	-0.48	-0.77	-1.05	-1.34	-1.05	0.32746	-1.6163	-0.0056071	-0.81054	-0.90238	-0.8783	-0.90238	-0.95187	-1.1578	-0.72342	-1.4151	-1.1436	-1.5433	-1.1436	0.16778	-0.23613	-0.77696	-1.5526	-1.4662	-1.679	-1.4662	1461.4	530.5
1018	PCAB	Late	SISW	50.76666667	15.63333333	1360	Temperate	2015	6	152	3.9270030596411	48	126	78	121	92.1789049606311	15.96	-0.05	-0.48	-0.48	-0.77	-1.05	-1.34	-1.05	0.32746	-1.6163	-0.0056071	-0.81054	-0.90238	-0.8783	-0.90238	-0.95187	-1.1578	-0.72342	-1.4151	-1.1436	-1.5433	-1.1436	0.16778	-0.23613	-0.77696	-1.5526	-1.4662	-1.679	-1.4662	1461.4	530.5
1019	PCAB	Late	PAN	46	14.66666667	400	Temperate	2011	9	109	11.7997260273973	46	89	43	46	299.3927469397	13.57	-0.5	-1	-1.18	-1.79	-2.12	-2.06	-1.79	-1.3617	-0.94264	-0.27149	-1.4386	-0.89307	-0.37284	-1.4386	0.64924	-0.58473	-1.3192	-1.5124	-1.7108	-1.6027	-1.5124	1.2295	0.9642	-0.25714	-0.49663	-1.5104	-1.9319	-0.49663	998.1	179.9
1020	PCAB	Late	LH1	50.7	15.65	1310	Temperate	2012	4	117	3.43168651103825	44	105	61	102	24.7996806576326	14.32	-0.84	-0.7	-1.22	-1.43	-1.82	-1.85	-1.43	1.7016	1.382	-1.1017	-0.070751	-0.733	0.51451	-0.070751	0.075001	1.5579	1.3608	0.17792	-1.348	-0.25844	0.17792	-0.23756	0.2354	0.039793	0.15931	0.66197	0.94424	0.15931	1427.9	457.1
1021	PCAB	Late	LH1	50.7	15.65	1310	Temperate	2012	5	117	3.43168651103825	44	105	61	102	24.7996806576326	14.32	-0.84	-0.7	-1.22	-1.43	-1.82	-1.85	-1.43	1.7016	1.382	-1.1017	-0.070751	-0.733	0.51451	-0.070751	0.075001	1.5579	1.3608	0.17792	-1.348	-0.25844	0.17792	-0.23756	0.2354	0.039793	0.15931	0.66197	0.94424	0.15931	1427.9	457.1
1022	PCAB	Late	WAL	48.36666667	7.083333333	370	Temperate	2008	32	127	10.1412294923934	64	83	19	23	348.184857233892	14.63	-0.79	-1.13	0.45	1.32	0.79	0.33	1.32	0.39855	-0.78842	0.55871	1.932	0.17222	-0.57248	1.932	0.1366	-0.19908	0.018197	1.346	1.4653	1.1818	1.346	0.54745	-0.93315	-0.78705	1.0199	1.0021	0.85668	1.0199	904.4	345.2
1023	PCAB	Late	N13d	46.38666667	7.755	1361	Temperate	2007	3	124	6.07387133928219	78	120	42	42	176.377910387457	14.33	-0.79	-0.66	-0.59	-1.73	0.76	1.41	-1.73	0.41883	0.40291	0.054154	-1.9359	1.8429	1.4581	-1.9359	-0.36913	0.20032	0.25786	-1.1385	0.36503	1.2945	-1.1385	-0.1405	-0.56428	-0.46424	-1.0316	0.2802	0.98907	-1.0316	NA	NA
1024	PCAB	Late	PAN	46	14.66666667	400	Temperate	2009	4	114	11.7276712328767	72	95	23	31	297.791244775969	13.84	1.32	1.28	1.58	-0.35	-0.68	-0.21	-0.35	0.52077	0.31401	1.1334	-0.51993	-1.1837	0.24465	-0.51993	0.83986	0.96437	0.88106	0.51742	-0.22069	-0.91749	0.51742	0.10638	0.14142	0.80503	0.89241	0.63718	0.11307	0.89241	1405.5	432.2
1025	PCAB	Late	SISW	50.76666667	15.63333333	1360	Temperate	2015	4	144	3.9270030596411	45	123	78	121	74.930241917679	15.69	-0.05	-0.48	-0.48	-0.77	-1.05	-1.34	-1.05	0.32746	-1.6163	-0.0056071	-0.81054	-0.90238	-0.8783	-0.90238	-0.95187	-1.1578	-0.72342	-1.4151	-1.1436	-1.5433	-1.1436	0.16778	-0.23613	-0.77696	-1.5526	-1.4662	-1.679	-1.4662	1461.4	506.4
1026	PCAB	Late	SISE	50.75	15.65	1375	Temperate	2014	1	144	4.42434695769315	58	154	96	109	120.632704904465	15.69	-1.15	-1.61	-1.87	-1.89	0.67	0.26	0.67	0.10797	-1.8819	0.30104	0.0058161	1.9217	-1.5159	1.9217	-1.0279	-1.5203	-0.87025	-1.1056	1.6281	0.70347	1.6281	-0.087136	-0.85812	-1.6836	-1.4373	-0.16102	-0.13929	-0.16102	1465.4	452.4
1027	PCAB	Late	SISE	50.75	15.65	1375	Temperate	2014	2	152	4.42434695769315	60	156	96	109	146.973529048378	15.97	-1.15	-1.61	-1.87	-1.89	0.67	0.26	0.67	0.10797	-1.8819	0.30104	0.0058161	1.9217	-1.5159	1.9217	-1.0279	-1.5203	-0.87025	-1.1056	1.6281	0.70347	1.6281	-0.087136	-0.85812	-1.6836	-1.4373	-0.16102	-0.13929	-0.16102	1465.4	481
1028	PCAB	Late	PAN	46	14.66666667	400	Temperate	2009	2	111	11.7276712328767	72	95	23	31	278.60766719853	13.7	1.32	1.28	1.58	-0.35	-0.68	-0.21	-0.35	0.52077	0.31401	1.1334	-0.51993	-1.1837	0.24465	-0.51993	0.83986	0.96437	0.88106	0.51742	-0.22069	-0.91749	0.51742	0.10638	0.14142	0.80503	0.89241	0.63718	0.11307	0.89241	1405.5	406
1029	PCAB	Late	PAN	46	14.66666667	400	Temperate	2011	10	109	11.7997260273973	46	89	43	46	299.3927469397	13.57	-0.5	-1	-1.18	-1.79	-2.12	-2.06	-1.79	-1.3617	-0.94264	-0.27149	-1.4386	-0.89307	-0.37284	-1.4386	0.64924	-0.58473	-1.3192	-1.5124	-1.7108	-1.6027	-1.5124	1.2295	0.9642	-0.25714	-0.49663	-1.5104	-1.9319	-0.49663	998.1	179.9
1030	PCAB	Late	WAL	48.36666667	7.083333333	370	Temperate	2007	39	121	10.5205710895068	49	54	5	6	502.68149857306	14.35	1.79	2.05	2.37	1.27	1.76	2.28	1.27	-0.27223	0.91302	1.4194	-1.9141	1.2619	1.5816	-1.9141	-0.84737	0.098294	1.0637	0.35164	0.71046	0.94854	0.35164	1.601	1.049	0.76801	-0.47327	0.49219	1.241	-0.47327	1229.8	384.8
1031	PCAB	Late	N13d	46.38666667	7.755	1361	Temperate	2007	2	110	6.07387133928219	78	120	42	42	87.3193053773949	13.64	-0.79	-0.66	-0.59	-1.73	0.76	1.41	-1.73	0.41883	0.40291	0.054154	-1.9359	1.8429	1.4581	-1.9359	-0.36913	0.20032	0.25786	-1.1385	0.36503	1.2945	-1.1385	-0.1405	-0.56428	-0.46424	-1.0316	0.2802	0.98907	-1.0316	NA	NA
1032	PCAB	Late	S19	46.39166667	7.75	1928	Temperate	2007	2	131	3.89510843810685	83	154	71	74	117.494516878694	14.64	-0.79	-0.66	-0.59	-1.73	0.76	1.41	-1.73	0.41883	0.40291	0.054154	-1.9359	1.8429	1.4581	-1.9359	-0.36913	0.20032	0.25786	-1.1385	0.36503	1.2945	-1.1385	-0.1405	-0.56428	-0.46424	-1.0316	0.2802	0.98907	-1.0316	NA	NA
1033	PCAB	Late	WAL	48.36666667	7.083333333	370	Temperate	2007	28	124	10.5205710895068	49	54	5	6	526.456061211189	14.5	1.79	2.05	2.37	1.27	1.76	2.28	1.27	-0.27223	0.91302	1.4194	-1.9141	1.2619	1.5816	-1.9141	-0.84737	0.098294	1.0637	0.35164	0.71046	0.94854	0.35164	1.601	1.049	0.76801	-0.47327	0.49219	1.241	-0.47327	1229.8	384.8
1034	PCAB	Late	5T1	46.45	12.13333333	2085	Temperate	2004	4	162	2.07715846994536	61	132	71	122	83.2163398016412	15.55	-2.39	-1.55	-1.47	-1.76	-1.29	-1.35	-1.29	-0.86013	1.0755	0.046338	-0.88713	0.42485	-0.64961	0.42485	0.77138	0.53362	0.12179	0.070386	-0.41462	-0.75723	-0.41462	0.05106	0.70439	0.9426	0.65902	0.10064	-0.44013	0.10064	NA	NA
1035	PCAB	Late	5T1	46.45	12.13333333	2085	Temperate	2004	6	159	2.07715846994536	61	132	71	122	57.4870470256945	15.5	-2.39	-1.55	-1.47	-1.76	-1.29	-1.35	-1.29	-0.86013	1.0755	0.046338	-0.88713	0.42485	-0.64961	0.42485	0.77138	0.53362	0.12179	0.070386	-0.41462	-0.75723	-0.41462	0.05106	0.70439	0.9426	0.65902	0.10064	-0.44013	0.10064	NA	NA
1036	PCAB	Late	WAL	48.36666667	7.083333333	370	Temperate	2008	28	124	10.1412294923934	64	83	19	23	317.578857520869	14.49	-0.79	-1.13	0.45	1.32	0.79	0.33	1.32	0.39855	-0.78842	0.55871	1.932	0.17222	-0.57248	1.932	0.1366	-0.19908	0.018197	1.346	1.4653	1.1818	1.346	0.54745	-0.93315	-0.78705	1.0199	1.0021	0.85668	1.0199	904.4	345.2
1037	PCAB	Late	WAL	48.36666667	7.083333333	370	Temperate	2007	34	118	10.5205710895068	49	54	5	6	472.538402847523	14.19	1.79	2.05	2.37	1.27	1.76	2.28	1.27	-0.27223	0.91302	1.4194	-1.9141	1.2619	1.5816	-1.9141	-0.84737	0.098294	1.0637	0.35164	0.71046	0.94854	0.35164	1.601	1.049	0.76801	-0.47327	0.49219	1.241	-0.47327	1229.8	376.8
1038	PCAB	Late	LH1	50.7	15.65	1310	Temperate	2011	10	114	4.19362574981644	43	91	48	89	41.9003492019129	14.16	2.95	-0.46	-0.55	-0.98	-1.28	-1.6	-0.98	0.0078482	-1.5236	-0.54374	-0.74277	-0.12183	-0.038182	-0.74277	1.3022	-0.057264	-1.1333	-1.5929	-0.92994	-0.56274	-1.5929	1.9252	0.96616	-0.24199	0.18812	-0.61615	-1.3078	0.18812	1584	277.6
1039	PCAB	Late	SISW	50.76666667	15.63333333	1360	Temperate	2015	7	162	3.9270030596411	49	127	78	121	152.15220243175	16.19	-0.05	-0.48	-0.48	-0.77	-1.05	-1.34	-1.05	0.32746	-1.6163	-0.0056071	-0.81054	-0.90238	-0.8783	-0.90238	-0.95187	-1.1578	-0.72342	-1.4151	-1.1436	-1.5433	-1.1436	0.16778	-0.23613	-0.77696	-1.5526	-1.4662	-1.679	-1.4662	1461.4	555.3
1040	PCAB	Late	WAL	48.36666667	7.083333333	370	Temperate	2007	32	118	10.5205710895068	49	54	5	6	472.538402847523	14.19	1.79	2.05	2.37	1.27	1.76	2.28	1.27	-0.27223	0.91302	1.4194	-1.9141	1.2619	1.5816	-1.9141	-0.84737	0.098294	1.0637	0.35164	0.71046	0.94854	0.35164	1.601	1.049	0.76801	-0.47327	0.49219	1.241	-0.47327	1229.8	376.8
1041	PCAB	Late	N13d	46.38666667	7.755	1361	Temperate	2007	1	117	6.07387133928219	78	120	42	42	141.318457348198	13.99	-0.79	-0.66	-0.59	-1.73	0.76	1.41	-1.73	0.41883	0.40291	0.054154	-1.9359	1.8429	1.4581	-1.9359	-0.36913	0.20032	0.25786	-1.1385	0.36503	1.2945	-1.1385	-0.1405	-0.56428	-0.46424	-1.0316	0.2802	0.98907	-1.0316	NA	NA
1042	PCAB	Late	S19	46.39166667	7.75	1928	Temperate	2007	1	138	3.89510843810685	86	157	71	74	131.490837364828	14.92	-0.79	-0.66	-0.59	-1.73	0.76	1.41	0.76	0.41883	0.40291	0.054154	-1.9359	1.8429	1.4581	1.8429	-0.36913	0.20032	0.25786	-1.1385	0.36503	1.2945	0.36503	-0.1405	-0.56428	-0.46424	-1.0316	0.2802	0.98907	0.2802	NA	NA
1043	PCAB	Late	PAN	46	14.66666667	400	Temperate	2009	3	118	11.7276712328767	72	95	23	31	330.559637554551	14.04	1.32	1.28	1.58	-0.35	-0.68	-0.21	-0.35	0.52077	0.31401	1.1334	-0.51993	-1.1837	0.24465	-0.51993	0.83986	0.96437	0.88106	0.51742	-0.22069	-0.91749	0.51742	0.10638	0.14142	0.80503	0.89241	0.63718	0.11307	0.89241	1405.5	435.2
1044	PCAB	Late	LH1	50.7	15.65	1310	Temperate	2012	2	117	3.43168651103825	44	105	61	102	24.7996806576326	14.32	-0.84	-0.7	-1.22	-1.43	-1.82	-1.85	-1.43	1.7016	1.382	-1.1017	-0.070751	-0.733	0.51451	-0.070751	0.075001	1.5579	1.3608	0.17792	-1.348	-0.25844	0.17792	-0.23756	0.2354	0.039793	0.15931	0.66197	0.94424	0.15931	1427.9	457.1
1045	PCAB	Late	SISW	50.76666667	15.63333333	1360	Temperate	2015	8	155	3.9270030596411	48	126	78	121	110.814110589216	16.05	-0.05	-0.48	-0.48	-0.77	-1.05	-1.34	-1.05	0.32746	-1.6163	-0.0056071	-0.81054	-0.90238	-0.8783	-0.90238	-0.95187	-1.1578	-0.72342	-1.4151	-1.1436	-1.5433	-1.1436	0.16778	-0.23613	-0.77696	-1.5526	-1.4662	-1.679	-1.4662	1461.4	530.5
1046	PCAB	Late	WAL	48.36666667	7.083333333	370	Temperate	2007	33	114	10.5205710895068	49	54	5	6	417.818685254272	13.98	1.79	2.05	2.37	1.27	1.76	2.28	1.27	-0.27223	0.91302	1.4194	-1.9141	1.2619	1.5816	-1.9141	-0.84737	0.098294	1.0637	0.35164	0.71046	0.94854	0.35164	1.601	1.049	0.76801	-0.47327	0.49219	1.241	-0.47327	1229.8	376
1047	PCAB	Late	LH1	50.7	15.65	1310	Temperate	2012	3	117	3.43168651103825	44	105	61	102	24.7996806576326	14.32	-0.84	-0.7	-1.22	-1.43	-1.82	-1.85	-1.43	1.7016	1.382	-1.1017	-0.070751	-0.733	0.51451	-0.070751	0.075001	1.5579	1.3608	0.17792	-1.348	-0.25844	0.17792	-0.23756	0.2354	0.039793	0.15931	0.66197	0.94424	0.15931	1427.9	457.1
1048	PCAB	Late	LH1	50.7	15.65	1310	Temperate	2012	1	117	3.43168651103825	44	105	61	102	24.7996806576326	14.32	-0.84	-0.7	-1.22	-1.43	-1.82	-1.85	-1.43	1.7016	1.382	-1.1017	-0.070751	-0.733	0.51451	-0.070751	0.075001	1.5579	1.3608	0.17792	-1.348	-0.25844	0.17792	-0.23756	0.2354	0.039793	0.15931	0.66197	0.94424	0.15931	1427.9	457.1
1049	PCMA	Late	DAN	50.68333333	-72.18333333	487	Boreal	2014	170	157	-1.42537911300548	24	43	19	55	153.421876737346	16.09	-0.6	-0.75	-0.59	-0.33	-0.09	-0.66	-0.09	-1.8728	-1.2281	-1.0212	0.16815	-0.28581	-0.31927	-0.28581	-1.1673	-1.5673	-1.9019	-1.161	-0.57156	-0.34529	-0.57156	2.8284e-05	-1.3428	-1.3496	-1.4019	-1.338	-1.4938	-1.338	529.6	65.9
1050	PCMA	Late	BER	48.85	-70.33333333	611	Boreal	2008	159	148	0.232763879825137	33	64	31	66	59.0232764705866	15.55	2.87	3.66	4.89	5.08	4.12	5.23	4.12	0.056881	0.21419	1.7154	1.7518	-0.022114	1.4484	-0.022114	0.82695	0.42405	1.1922	1.8548	1.6971	1.7905	1.6971	1.8878	1.1817	1.4887	1.6943	1.3758	1.8455	1.3758	661.3	38.3
1051	PCMA	Late	DAN	50.68333333	-72.18333333	487	Boreal	2010	63	142	1.59651826467945	36	89	53	91	86.1269568994221	15.61	-0.2	-0.23	-0.91	-1.76	-2.04	-2.22	-2.04	-0.48871	-0.07749	-0.55728	-0.47117	-0.070445	-0.18292	-0.070445	0.99125	1.2345	-0.72606	-0.74725	-0.51011	-0.36389	-0.51011	0.7053	0.62707	0.63093	0.24264	0.36943	-0.70198	0.36943	701.2	119.2
1052	PCMA	Late	DAN	50.68333333	-72.18333333	487	Boreal	2010	62	153	1.59651826467945	37	90	53	91	175.844886642212	15.99	-0.2	-0.23	-0.91	-1.76	-2.04	-2.22	-2.04	-0.48871	-0.07749	-0.55728	-0.47117	-0.070445	-0.18292	-0.070445	0.99125	1.2345	-0.72606	-0.74725	-0.51011	-0.36389	-0.51011	0.7053	0.62707	0.63093	0.24264	0.36943	-0.70198	0.36943	701.2	143.4
1053	PCMA	Late	MIS	49.71666667	-71.93333333	342	Boreal	2004	25	152	-0.23716416213388	37	88	51	78	51.0104574864797	15.8	-0.33	-0.76	-0.76	0.23	0.57	1.12	0.57	-0.88412	-0.46206	0.014508	0.59783	0.73579	0.81119	0.73579	0.86258	0.55205	-0.84602	-0.063832	0.77094	1.0166	0.77094	0.93678	0.27093	0.78218	0.58295	0.77938	0.4205	0.77938	843	281.6
1054	PCMA	Late	MIS	49.71666667	-71.93333333	342	Boreal	2005	5	154	1.31497716889589	33	81	48	68	185.379378337066	15.87	-2.17	-2.21	-1.91	-1.52	-1.88	-1.98	-1.88	-0.87344	-0.021245	0.31676	0.89437	-1.5584	-0.27623	-1.5584	-0.27097	-0.39696	-0.48003	0.54288	-0.48675	-0.76493	-0.48675	-0.89633	-0.57912	-0.55628	0.080019	-0.59938	-0.88726	-0.59938	851.4	197.1
1055	PCMA	Late	MIS	49.71666667	-71.93333333	342	Boreal	2004	21	166	-0.23716416213388	37	88	51	78	132.60161216795	16.07	-0.33	-0.76	-0.76	0.23	0.57	1.12	0.57	-0.88412	-0.46206	0.014508	0.59783	0.73579	0.81119	0.73579	0.86258	0.55205	-0.84602	-0.063832	0.77094	1.0166	0.77094	0.93678	0.27093	0.78218	0.58295	0.77938	0.4205	0.77938	843	295.3
1056	PCMA	Late	MIS	49.71666667	-71.93333333	342	Boreal	2004	17	166	-0.23716416213388	37	88	51	78	132.60161216795	16.07	-0.33	-0.76	-0.76	0.23	0.57	1.12	0.57	-0.88412	-0.46206	0.014508	0.59783	0.73579	0.81119	0.73579	0.86258	0.55205	-0.84602	-0.063832	0.77094	1.0166	0.77094	0.93678	0.27093	0.78218	0.58295	0.77938	0.4205	0.77938	843	295.3
1057	PCMA	Late	DAN	50.68333333	-72.18333333	487	Boreal	2014	169	157	-1.42537911300548	24	43	19	55	153.421876737346	16.09	-0.6	-0.75	-0.59	-0.33	-0.09	-0.66	-0.09	-1.8728	-1.2281	-1.0212	0.16815	-0.28581	-0.31927	-0.28581	-1.1673	-1.5673	-1.9019	-1.161	-0.57156	-0.34529	-0.57156	2.8284e-05	-1.3428	-1.3496	-1.4019	-1.338	-1.4938	-1.338	529.6	65.9
1058	PCMA	Late	DAN	50.68333333	-72.18333333	487	Boreal	2010	59	168	1.59651826467945	37	90	53	91	267.126414693091	16.25	-0.2	-0.23	-0.91	-1.76	-2.04	-2.22	-2.22	-0.48871	-0.07749	-0.55728	-0.47117	-0.070445	-0.18292	-0.18292	0.99125	1.2345	-0.72606	-0.74725	-0.51011	-0.36389	-0.36389	0.7053	0.62707	0.63093	0.24264	0.36943	-0.70198	-0.70198	701.2	146.6
1059	PCMA	Late	DAN	50.68333333	-72.18333333	487	Boreal	2010	64	146	1.59651826467945	36	89	53	91	143.691701496965	15.76	-0.2	-0.23	-0.91	-1.76	-2.04	-2.22	-2.04	-0.48871	-0.07749	-0.55728	-0.47117	-0.070445	-0.18292	-0.070445	0.99125	1.2345	-0.72606	-0.74725	-0.51011	-0.36389	-0.51011	0.7053	0.62707	0.63093	0.24264	0.36943	-0.70198	0.36943	701.2	134.7
1060	PCMA	Late	DAN	50.68333333	-72.18333333	487	Boreal	2010	61	146	1.59651826467945	36	89	53	91	143.691701496965	15.76	-0.2	-0.23	-0.91	-1.76	-2.04	-2.22	-2.04	-0.48871	-0.07749	-0.55728	-0.47117	-0.070445	-0.18292	-0.070445	0.99125	1.2345	-0.72606	-0.74725	-0.51011	-0.36389	-0.51011	0.7053	0.62707	0.63093	0.24264	0.36943	-0.70198	0.36943	701.2	134.7
1061	PCMA	Late	BER	48.85	-70.33333333	611	Boreal	2007	70	149	-0.0205330060630137	39	81	42	73	107.94867936047	15.59	3.76	3.19	3.43	3.47	2.22	1.41	2.22	0.86588	0.23353	0.19103	0.088565	-1.0729	-0.37604	-1.0729	0.34972	0.44111	0.623	0.15755	-0.55797	-0.96195	-0.55797	1.7803	1.8928	1.2647	0.3095	-0.064527	-0.28257	-0.064527	612.6	147
1062	PCMA	Late	DAN	50.68333333	-72.18333333	487	Boreal	2014	116	157	-1.42537911300548	24	43	19	55	153.421876737346	16.09	-0.6	-0.75	-0.59	-0.33	-0.09	-0.66	-0.09	-1.8728	-1.2281	-1.0212	0.16815	-0.28581	-0.31927	-0.28581	-1.1673	-1.5673	-1.9019	-1.161	-0.57156	-0.34529	-0.57156	2.8284e-05	-1.3428	-1.3496	-1.4019	-1.338	-1.4938	-1.338	529.6	65.9
1063	PCMA	Late	MIS	49.71666667	-71.93333333	342	Boreal	2005	14	154	1.31497716889589	33	81	48	68	185.379378337066	15.87	-2.17	-2.21	-1.91	-1.52	-1.88	-1.98	-1.88	-0.87344	-0.021245	0.31676	0.89437	-1.5584	-0.27623	-1.5584	-0.27097	-0.39696	-0.48003	0.54288	-0.48675	-0.76493	-0.48675	-0.89633	-0.57912	-0.55628	0.080019	-0.59938	-0.88726	-0.59938	851.4	197.1
1064	PCMA	Late	MIR	53.78333333	-72.86666667	384	Boreal	2013	12	158	-2.31871347010137	36	70	34	69	83.161295678251	16.67	0.08	0.29	0.4	0.67	-0.17	-0.49	-0.17	0.23838	-1.0931	-0.52679	-0.19363	1.0415	-0.89219	1.0415	-0.18844	-0.14148	-0.71898	-0.98381	0.51796	-0.088104	0.51796	-0.76724	-0.036406	-0.16092	-0.71035	0.18957	-0.47904	0.18957	717.6	189.9
1065	PCMA	Late	DAN	50.68333333	-72.18333333	487	Boreal	2014	154	157	-1.42537911300548	24	43	19	55	153.421876737346	16.09	-0.6	-0.75	-0.59	-0.33	-0.09	-0.66	-0.09	-1.8728	-1.2281	-1.0212	0.16815	-0.28581	-0.31927	-0.28581	-1.1673	-1.5673	-1.9019	-1.161	-0.57156	-0.34529	-0.57156	2.8284e-05	-1.3428	-1.3496	-1.4019	-1.338	-1.4938	-1.338	529.6	65.9
1066	PCMA	Late	BER	48.85	-70.33333333	611	Boreal	2008	158	155	0.232763879825137	35	66	31	66	75.4613716091844	15.75	2.87	3.66	4.89	5.08	4.12	5.23	4.12	0.056881	0.21419	1.7154	1.7518	-0.022114	1.4484	-0.022114	0.82695	0.42405	1.1922	1.8548	1.6971	1.7905	1.6971	1.8878	1.1817	1.4887	1.6943	1.3758	1.8455	1.3758	661.3	50.8
1067	PCMA	Late	DAN	50.68333333	-72.18333333	487	Boreal	2014	124	157	-1.42537911300548	24	43	19	55	153.421876737346	16.09	-0.6	-0.75	-0.59	-0.33	-0.09	-0.66	-0.09	-1.8728	-1.2281	-1.0212	0.16815	-0.28581	-0.31927	-0.28581	-1.1673	-1.5673	-1.9019	-1.161	-0.57156	-0.34529	-0.57156	2.8284e-05	-1.3428	-1.3496	-1.4019	-1.338	-1.4938	-1.338	529.6	65.9
1068	PCMA	Late	MIS	49.71666667	-71.93333333	342	Boreal	2005	6	157	1.31497716889589	33	81	48	68	210.633663344549	15.94	-2.17	-2.21	-1.91	-1.52	-1.88	-1.98	-1.88	-0.87344	-0.021245	0.31676	0.89437	-1.5584	-0.27623	-1.5584	-0.27097	-0.39696	-0.48003	0.54288	-0.48675	-0.76493	-0.48675	-0.89633	-0.57912	-0.55628	0.080019	-0.59938	-0.88726	-0.59938	851.4	223.9
1069	PCMA	Late	SIM	48.21666667	-71.25	338	Boreal	2003	18	153	1.09726786791507	31	61	30	65	142.110502138932	15.62	-2.35	0.09	0.17	0.23	0.02	0.03	0.02	-2.1693	-0.14217	-1.1646	1.1432	-1.1378	0.53103	-1.1378	-1.6253	-1.9814	-1.8528	-0.050766	-0.68341	0.13657	-0.68341	-1.9203	-1.5062	-1.7363	-1.1405	-1.7867	-0.99241	-1.7867	698.4	164.1
1070	PCMA	Late	SIM	48.21666667	-71.25	338	Boreal	2004	5	152	1.00287406122865	37	80	43	74	103.184094084827	15.58	-0.74	-1.49	-1.65	0.12	0.24	0.49	0.24	-0.91715	-0.59604	-0.028166	0.54562	0.65719	0.77609	0.65719	1.0441	0.76095	-0.83289	-0.062253	0.65747	1.0343	0.65747	0.99342	0.15859	0.75313	0.67933	0.85635	0.32988	0.85635	729.5	219.6
1071	PCMA	Late	MIS	49.71666667	-71.93333333	342	Boreal	2003	6	146	0.311012557079452	25	49	24	56	115.649247955625	15.61	-2.56	-2.4	-2.51	0.69	-0.95	-0.82	-0.95	-1.6015	-0.081816	-0.97239	1.1793	-1.2708	0.63657	-1.2708	-1.1286	-1.4898	-1.4726	-0.033133	-0.76517	0.14418	-0.76517	-1.1869	-0.75215	-1.2607	-0.84948	-1.4382	-0.80947	-1.4382	927.9	128.4
1072	PCMA	Late	DAN	50.68333333	-72.18333333	487	Boreal	2010	60	146	1.59651826467945	36	89	53	91	143.691701496965	15.76	-0.2	-0.23	-0.91	-1.76	-2.04	-2.22	-2.04	-0.48871	-0.07749	-0.55728	-0.47117	-0.070445	-0.18292	-0.070445	0.99125	1.2345	-0.72606	-0.74725	-0.51011	-0.36389	-0.51011	0.7053	0.62707	0.63093	0.24264	0.36943	-0.70198	0.36943	701.2	134.7
1073	PCMA	Late	MIS	49.71666667	-71.93333333	342	Boreal	2004	15	180	-0.23716416213388	37	88	51	78	224.314176827827	16.06	-0.33	-0.76	-0.76	0.23	0.57	1.12	1.12	-0.88412	-0.46206	0.014508	0.59783	0.73579	0.81119	0.81119	0.86258	0.55205	-0.84602	-0.063832	0.77094	1.0166	1.0166	0.93678	0.27093	0.78218	0.58295	0.77938	0.4205	0.4205	843	366.4
1074	PCMA	Late	BER	48.85	-70.33333333	611	Boreal	2011	169	162	0.825703653038356	41	85	44	82	135.769166618289	15.89	1.83	1.48	3.04	3.06	3.96	3.82	3.96	-1.1433	-0.58366	1.7835	0.78065	1.4796	0.63652	1.4796	-0.26359	-0.46421	0.39212	1.1857	1.8995	1.5184	1.8995	1.2617	1.1096	0.41123	0.63781	1.2203	1.2992	1.2203	848.9	325.1
1075	PCMA	Late	BER	48.85	-70.33333333	611	Boreal	2008	151	158	0.232763879825137	35	66	31	66	88.9227836966318	15.82	2.87	3.66	4.89	5.08	4.12	5.23	4.12	0.056881	0.21419	1.7154	1.7518	-0.022114	1.4484	-0.022114	0.82695	0.42405	1.1922	1.8548	1.6971	1.7905	1.6971	1.8878	1.1817	1.4887	1.6943	1.3758	1.8455	1.3758	661.3	53.6
1076	PCMA	Late	BER	48.85	-70.33333333	611	Boreal	2008	153	148	0.232763879825137	33	64	31	66	59.0232764705866	15.55	2.87	3.66	4.89	5.08	4.12	5.23	4.12	0.056881	0.21419	1.7154	1.7518	-0.022114	1.4484	-0.022114	0.82695	0.42405	1.1922	1.8548	1.6971	1.7905	1.6971	1.8878	1.1817	1.4887	1.6943	1.3758	1.8455	1.3758	661.3	38.3
1077	PCMA	Late	DAN	50.68333333	-72.18333333	487	Boreal	2014	125	157	-1.42537911300548	24	43	19	55	153.421876737346	16.09	-0.6	-0.75	-0.59	-0.33	-0.09	-0.66	-0.09	-1.8728	-1.2281	-1.0212	0.16815	-0.28581	-0.31927	-0.28581	-1.1673	-1.5673	-1.9019	-1.161	-0.57156	-0.34529	-0.57156	2.8284e-05	-1.3428	-1.3496	-1.4019	-1.338	-1.4938	-1.338	529.6	65.9
1078	PCMA	Late	BER	48.85	-70.33333333	611	Boreal	2008	155	148	0.232763879825137	33	64	31	66	59.0232764705866	15.55	2.87	3.66	4.89	5.08	4.12	5.23	4.12	0.056881	0.21419	1.7154	1.7518	-0.022114	1.4484	-0.022114	0.82695	0.42405	1.1922	1.8548	1.6971	1.7905	1.6971	1.8878	1.1817	1.4887	1.6943	1.3758	1.8455	1.3758	661.3	38.3
1079	PCMA	Late	DAN	50.68333333	-72.18333333	487	Boreal	2010	58	142	1.59651826467945	36	89	53	91	86.1269568994221	15.61	-0.2	-0.23	-0.91	-1.76	-2.04	-2.22	-2.04	-0.48871	-0.07749	-0.55728	-0.47117	-0.070445	-0.18292	-0.070445	0.99125	1.2345	-0.72606	-0.74725	-0.51011	-0.36389	-0.51011	0.7053	0.62707	0.63093	0.24264	0.36943	-0.70198	0.36943	701.2	119.2
1080	PCMA	Late	MIR	53.78333333	-72.86666667	384	Boreal	2012	16	156	-1.54129687375683	30	66	36	63	103.451266699402	16.59	0.47	0.45	0.61	-0.31	-0.62	-0.79	-0.62	0.26441	-0.012622	0.39841	2.0644	1.5407	1.9951	1.5407	-0.60882	0.077455	0.27575	1.4826	2.0701	2.3427	2.0701	-0.023471	-0.50951	-1.2009	0.36607	1.5953	2.2661	1.5953	602.2	132
1081	PCMA	Late	MIR	53.78333333	-72.86666667	384	Boreal	2012	17	156	-1.54129687375683	30	66	36	63	103.451266699402	16.59	0.47	0.45	0.61	-0.31	-0.62	-0.79	-0.62	0.26441	-0.012622	0.39841	2.0644	1.5407	1.9951	1.5407	-0.60882	0.077455	0.27575	1.4826	2.0701	2.3427	2.0701	-0.023471	-0.50951	-1.2009	0.36607	1.5953	2.2661	1.5953	602.2	132
1082	PCMA	Late	MIR	53.78333333	-72.86666667	384	Boreal	2012	18	163	-1.54129687375683	30	66	36	63	180.036967533818	16.76	0.47	0.45	0.61	-0.31	-0.62	-0.79	-0.62	0.26441	-0.012622	0.39841	2.0644	1.5407	1.9951	1.5407	-0.60882	0.077455	0.27575	1.4826	2.0701	2.3427	2.0701	-0.023471	-0.50951	-1.2009	0.36607	1.5953	2.2661	1.5953	602.2	135
1083	PCMA	Late	SIM	48.21666667	-71.25	338	Boreal	2003	20	153	1.09726786791507	31	61	30	65	142.110502138932	15.62	-2.35	0.09	0.17	0.23	0.02	0.03	0.02	-2.1693	-0.14217	-1.1646	1.1432	-1.1378	0.53103	-1.1378	-1.6253	-1.9814	-1.8528	-0.050766	-0.68341	0.13657	-0.68341	-1.9203	-1.5062	-1.7363	-1.1405	-1.7867	-0.99241	-1.7867	698.4	164.1
1084	PCMA	Late	MIR	53.78333333	-72.86666667	384	Boreal	2013	13	154	-2.31871347010137	35	69	34	69	73.0968910201482	16.56	0.08	0.29	0.4	0.67	-0.17	-0.49	-0.17	0.23838	-1.0931	-0.52679	-0.19363	1.0415	-0.89219	1.0415	-0.18844	-0.14148	-0.71898	-0.98381	0.51796	-0.088104	0.51796	-0.76724	-0.036406	-0.16092	-0.71035	0.18957	-0.47904	0.18957	717.6	186.2
1085	PCMA	Late	MIS	49.71666667	-71.93333333	342	Boreal	2004	14	152	-0.23716416213388	37	88	51	78	51.0104574864797	15.8	-0.33	-0.76	-0.76	0.23	0.57	1.12	0.57	-0.88412	-0.46206	0.014508	0.59783	0.73579	0.81119	0.73579	0.86258	0.55205	-0.84602	-0.063832	0.77094	1.0166	0.77094	0.93678	0.27093	0.78218	0.58295	0.77938	0.4205	0.77938	843	281.6
1086	PCMA	Late	MIS	49.71666667	-71.93333333	342	Boreal	2004	6	208	-0.23716416213388	37	88	51	78	528.501920928469	15.25	-0.33	-0.76	-0.76	0.23	0.57	1.12	-1.15	-0.88412	-0.46206	0.014508	0.59783	0.73579	0.81119	-0.82258	0.86258	0.55205	-0.84602	-0.063832	0.77094	1.0166	0.27809	0.93678	0.27093	0.78218	0.58295	0.77938	0.4205	0.18001	843	502.3
1087	PCMA	Late	MIS	49.71666667	-71.93333333	342	Boreal	2004	5	166	-0.23716416213388	37	88	51	78	132.60161216795	16.07	-0.33	-0.76	-0.76	0.23	0.57	1.12	0.57	-0.88412	-0.46206	0.014508	0.59783	0.73579	0.81119	0.73579	0.86258	0.55205	-0.84602	-0.063832	0.77094	1.0166	0.77094	0.93678	0.27093	0.78218	0.58295	0.77938	0.4205	0.77938	843	295.3
1088	PCMA	Late	BER	48.85	-70.33333333	611	Boreal	2011	170	176	0.825703653038356	41	85	44	82	248.984986372672	15.96	1.83	1.48	3.04	3.06	3.96	3.82	3.82	-1.1433	-0.58366	1.7835	0.78065	1.4796	0.63652	0.63652	-0.26359	-0.46421	0.39212	1.1857	1.8995	1.5184	1.5184	1.2617	1.1096	0.41123	0.63781	1.2203	1.2992	1.2992	848.9	344.3
1089	PCMA	Late	BER	48.85	-70.33333333	611	Boreal	2012	103	150	1.67167235886612	39	85	46	84	156.113897182367	15.62	2.44	1.75	1.11	1.78	1.95	3.6	1.95	-0.12753	-0.9103	-0.1037	1.1699	0.7389	1.6994	0.7389	-0.35376	-0.62877	-0.70168	0.12203	0.96068	1.9789	0.96068	-0.14966	-0.97316	-0.90599	-0.18362	0.30284	1.2213	0.30284	764.5	209.5
1090	PCMA	Late	BER	48.85	-70.33333333	611	Boreal	2008	154	162	0.232763879825137	35	66	31	66	133.447006207859	15.89	2.87	3.66	4.89	5.08	4.12	5.23	4.12	0.056881	0.21419	1.7154	1.7518	-0.022114	1.4484	-0.022114	0.82695	0.42405	1.1922	1.8548	1.6971	1.7905	1.6971	1.8878	1.1817	1.4887	1.6943	1.3758	1.8455	1.3758	661.3	65.8
1091	PCMA	Late	DAN	50.68333333	-72.18333333	487	Boreal	2010	54	142	1.59651826467945	36	89	53	91	86.1269568994221	15.61	-0.2	-0.23	-0.91	-1.76	-2.04	-2.22	-2.04	-0.48871	-0.07749	-0.55728	-0.47117	-0.070445	-0.18292	-0.070445	0.99125	1.2345	-0.72606	-0.74725	-0.51011	-0.36389	-0.51011	0.7053	0.62707	0.63093	0.24264	0.36943	-0.70198	0.36943	701.2	119.2
1092	PCMA	Late	MIS	49.71666667	-71.93333333	342	Boreal	2002	17	154	-0.099437592258721	35	74	39	79	17.1585866683466	15.86	-1.63	0.53	0.59	0.92	0.9	-0.24	0.9	-1.0724	0.85473	0.68731	0.44914	-0.042845	-0.17693	-0.042845	-0.60056	-0.31278	0.13582	1.0277	0.49595	-0.084704	0.49595	0.12863	0.50666	1.1339	0.13213	0.073507	-0.021626	0.073507	850.5	256.6
1093	PCMA	Late	MIR	53.78333333	-72.86666667	384	Boreal	2014	11	158	-3.04750602743562	23	42	19	46	128.38427756704	16.66	-0.83	-0.79	-0.84	-0.71	-1.02	-1.6	-1.02	-1.7231	-1.6292	-2.0565	0.13263	-1.4129	0.32605	-1.4129	-1.2002	-1.6452	-2.3436	-1.8716	-2.1379	-0.43398	-2.1379	-1.0049	-2.0061	-1.8953	-1.6801	-2.1002	-1.8458	-2.1002	NA	NA
1094	PCMA	Late	MIR	53.78333333	-72.86666667	384	Boreal	2014	12	197	-3.04750602743562	23	42	19	46	476.170503428278	16.29	-0.83	-0.79	-0.84	-0.71	-1.02	-1.6	-1.78	-1.7231	-1.6292	-2.0565	0.13263	-1.4129	0.32605	0.027283	-1.2002	-1.6452	-2.3436	-1.8716	-2.1379	-0.43398	-0.47003	-1.0049	-2.0061	-1.8953	-1.6801	-2.1002	-1.8458	-1.3387	NA	NA
1095	PCMA	Late	MIR	53.78333333	-72.86666667	384	Boreal	2014	13	156	-3.04750602743562	23	42	19	46	110.368859896853	16.61	-0.83	-0.79	-0.84	-0.71	-1.02	-1.6	-1.02	-1.7231	-1.6292	-2.0565	0.13263	-1.4129	0.32605	-1.4129	-1.2002	-1.6452	-2.3436	-1.8716	-2.1379	-0.43398	-2.1379	-1.0049	-2.0061	-1.8953	-1.6801	-2.1002	-1.8458	-2.1002	NA	NA
1096	PCMA	Late	MIR	53.78333333	-72.86666667	384	Boreal	2012	19	160	-1.54129687375683	30	66	36	63	144.672606966531	16.7	0.47	0.45	0.61	-0.31	-0.62	-0.79	-0.62	0.26441	-0.012622	0.39841	2.0644	1.5407	1.9951	1.5407	-0.60882	0.077455	0.27575	1.4826	2.0701	2.3427	2.0701	-0.023471	-0.50951	-1.2009	0.36607	1.5953	2.2661	1.5953	602.2	132.3
1097	PCMA	Late	MIR	53.78333333	-72.86666667	384	Boreal	2012	20	160	-1.54129687375683	30	66	36	63	144.672606966531	16.7	0.47	0.45	0.61	-0.31	-0.62	-0.79	-0.62	0.26441	-0.012622	0.39841	2.0644	1.5407	1.9951	1.5407	-0.60882	0.077455	0.27575	1.4826	2.0701	2.3427	2.0701	-0.023471	-0.50951	-1.2009	0.36607	1.5953	2.2661	1.5953	602.2	132.3
1098	PCMA	Late	DAN	50.68333333	-72.18333333	487	Boreal	2010	69	146	1.59651826467945	36	89	53	91	143.691701496965	15.76	-0.2	-0.23	-0.91	-1.76	-2.04	-2.22	-2.04	-0.48871	-0.07749	-0.55728	-0.47117	-0.070445	-0.18292	-0.070445	0.99125	1.2345	-0.72606	-0.74725	-0.51011	-0.36389	-0.51011	0.7053	0.62707	0.63093	0.24264	0.36943	-0.70198	0.36943	701.2	134.7
1099	PCMA	Late	SIM	48.21666667	-71.25	338	Boreal	2004	1	166	1.00287406122865	37	80	43	74	195.948979312169	15.84	-0.74	-1.49	-1.65	0.12	0.24	0.49	0.24	-0.91715	-0.59604	-0.028166	0.54562	0.65719	0.77609	0.65719	1.0441	0.76095	-0.83289	-0.062253	0.65747	1.0343	0.65747	0.99342	0.15859	0.75313	0.67933	0.85635	0.32988	0.85635	729.5	260.6
1100	PCMA	Late	MIS	49.71666667	-71.93333333	342	Boreal	2010	51	142	3.2722899541863	55	97	42	80	118.270528355699	15.47	-0.51	-0.72	-1.42	-2.02	-2.27	-2.39	-2.27	-0.7274	-0.27308	-0.62584	-0.84024	0.035396	-0.23493	0.035396	0.5537	0.65671	-0.97671	-1.0605	-0.67783	-0.52709	-0.67783	0.41514	0.27415	0.16051	-0.25638	-0.040818	-0.98926	-0.040818	627.6	138.4
1101	PCMA	Late	DAN	50.68333333	-72.18333333	487	Boreal	2013	162	157	-0.83629566200274	25	64	39	81	147.444524157431	16.09	0.49	0.42	0.25	0.27	0.82	1.42	0.82	0.16988	-1.0837	-0.70351	0.072228	1.5261	0.53854	1.5261	-0.57549	0.061907	-0.92383	-0.99645	0.96177	1.1463	0.96177	-0.40281	-0.40528	-0.56833	-0.98187	0.65786	0.62493	0.65786	NA	NA
1102	PCMA	Late	DAN	50.68333333	-72.18333333	487	Boreal	2013	169	142	-0.83629566200274	25	64	39	81	81.1899500797349	15.62	0.49	0.42	0.25	0.27	0.82	1.42	0.82	0.16988	-1.0837	-0.70351	0.072228	1.5261	0.53854	1.5261	-0.57549	0.061907	-0.92383	-0.99645	0.96177	1.1463	0.96177	-0.40281	-0.40528	-0.56833	-0.98187	0.65786	0.62493	0.65786	NA	NA
1103	PCMA	Late	DAN	50.68333333	-72.18333333	487	Boreal	2009	70	170	-1.24971828476986	39	73	34	59	137.892398601684	16.26	1.96	2.08	1.44	1.19	1.24	0.48	0.48	-1.1121	0.27178	0.83139	0.29888	0.86928	-1.431	-1.431	0.33718	0.54445	-0.16309	0.67949	1.0568	-0.36655	-0.36655	-0.7224	0.4225	0.60038	0.58786	0.98885	-0.40259	-0.40259	575.5	135.9
1104	PCMA	Late	DAN	50.68333333	-72.18333333	487	Boreal	2014	105	162	-1.42537911300548	24	43	19	55	204.594855726778	16.18	-0.6	-0.75	-0.59	-0.33	-0.09	-0.66	-0.09	-1.8728	-1.2281	-1.0212	0.16815	-0.28581	-0.31927	-0.28581	-1.1673	-1.5673	-1.9019	-1.161	-0.57156	-0.34529	-0.57156	2.8284e-05	-1.3428	-1.3496	-1.4019	-1.338	-1.4938	-1.338	529.6	69.1
1105	PCMA	Late	MIR	53.78333333	-72.86666667	384	Boreal	2012	15	160	-1.54129687375683	30	66	36	63	144.672606966531	16.7	0.47	0.45	0.61	-0.31	-0.62	-0.79	-0.62	0.26441	-0.012622	0.39841	2.0644	1.5407	1.9951	1.5407	-0.60882	0.077455	0.27575	1.4826	2.0701	2.3427	2.0701	-0.023471	-0.50951	-1.2009	0.36607	1.5953	2.2661	1.5953	602.2	132.3
1106	PCMA	Late	BER	48.85	-70.33333333	611	Boreal	2010	170	156	2.37125000013973	43	100	57	95	193.546156539654	15.79	-0.59	-0.97	-1.01	-1.38	-1.65	0.76	-1.65	-1.0529	-0.5014	-0.541	-0.66696	0.030104	0.38957	0.030104	0.28991	0.086147	-1.2391	-0.96368	-0.65806	-0.1757	-0.65806	0.11979	0.024291	-0.020129	-0.44743	-0.35723	-0.92056	-0.35723	589.4	81.8
1107	PCMA	Late	MIS	49.71666667	-71.93333333	342	Boreal	2003	5	150	0.311012557079452	25	49	24	56	147.645633748321	15.74	-2.56	-2.4	-2.51	0.69	-0.95	-0.82	-0.95	-1.6015	-0.081816	-0.97239	1.1793	-1.2708	0.63657	-1.2708	-1.1286	-1.4898	-1.4726	-0.033133	-0.76517	0.14418	-0.76517	-1.1869	-0.75215	-1.2607	-0.84948	-1.4382	-0.80947	-1.4382	927.9	140.6
1108	PCMA	Late	MIS	49.71666667	-71.93333333	342	Boreal	2003	14	146	0.311012557079452	25	49	24	56	115.649247955625	15.61	-2.56	-2.4	-2.51	0.69	-0.95	-0.82	-0.95	-1.6015	-0.081816	-0.97239	1.1793	-1.2708	0.63657	-1.2708	-1.1286	-1.4898	-1.4726	-0.033133	-0.76517	0.14418	-0.76517	-1.1869	-0.75215	-1.2607	-0.84948	-1.4382	-0.80947	-1.4382	927.9	128.4
1109	PCMA	Late	MIS	49.71666667	-71.93333333	342	Boreal	2003	15	146	0.311012557079452	25	49	24	56	115.649247955625	15.61	-2.56	-2.4	-2.51	0.69	-0.95	-0.82	-0.95	-1.6015	-0.081816	-0.97239	1.1793	-1.2708	0.63657	-1.2708	-1.1286	-1.4898	-1.4726	-0.033133	-0.76517	0.14418	-0.76517	-1.1869	-0.75215	-1.2607	-0.84948	-1.4382	-0.80947	-1.4382	927.9	128.4
1110	PCMA	Late	MIS	49.71666667	-71.93333333	342	Boreal	2003	17	153	0.311012557079452	26	50	24	56	153.632851661807	15.83	-2.56	-2.4	-2.51	0.69	-0.95	-0.82	-0.95	-1.6015	-0.081816	-0.97239	1.1793	-1.2708	0.63657	-1.2708	-1.1286	-1.4898	-1.4726	-0.033133	-0.76517	0.14418	-0.76517	-1.1869	-0.75215	-1.2607	-0.84948	-1.4382	-0.80947	-1.4382	927.9	142.3
1111	PCMA	Late	SIM	48.21666667	-71.25	338	Boreal	2003	23	146	1.09726786791507	31	61	30	65	101.166130741391	15.41	-2.35	0.09	0.17	0.23	0.02	0.03	0.02	-2.1693	-0.14217	-1.1646	1.1432	-1.1378	0.53103	-1.1378	-1.6253	-1.9814	-1.8528	-0.050766	-0.68341	0.13657	-0.68341	-1.9203	-1.5062	-1.7363	-1.1405	-1.7867	-0.99241	-1.7867	698.4	149.4
1112	PCMA	Late	MIS	49.71666667	-71.93333333	342	Boreal	2003	21	153	0.311012557079452	26	50	24	56	153.632851661807	15.83	-2.56	-2.4	-2.51	0.69	-0.95	-0.82	-0.95	-1.6015	-0.081816	-0.97239	1.1793	-1.2708	0.63657	-1.2708	-1.1286	-1.4898	-1.4726	-0.033133	-0.76517	0.14418	-0.76517	-1.1869	-0.75215	-1.2607	-0.84948	-1.4382	-0.80947	-1.4382	927.9	142.3
1113	PCMA	Late	MIS	49.71666667	-71.93333333	342	Boreal	2003	25	153	0.311012557079452	26	50	24	56	153.632851661807	15.83	-2.56	-2.4	-2.51	0.69	-0.95	-0.82	-0.95	-1.6015	-0.081816	-0.97239	1.1793	-1.2708	0.63657	-1.2708	-1.1286	-1.4898	-1.4726	-0.033133	-0.76517	0.14418	-0.76517	-1.1869	-0.75215	-1.2607	-0.84948	-1.4382	-0.80947	-1.4382	927.9	142.3
1114	PCMA	Late	SIM	48.21666667	-71.25	338	Boreal	2004	6	159	1.00287406122865	37	80	43	74	141.788319887683	15.74	-0.74	-1.49	-1.65	0.12	0.24	0.49	0.24	-0.91715	-0.59604	-0.028166	0.54562	0.65719	0.77609	0.65719	1.0441	0.76095	-0.83289	-0.062253	0.65747	1.0343	0.65747	0.99342	0.15859	0.75313	0.67933	0.85635	0.32988	0.85635	729.5	247.7
1115	PCMA	Late	SIM	48.21666667	-71.25	338	Boreal	2011	245	160	2.9314085009589	34	77	43	77	232.07768593932	15.77	1.75	1.54	2.93	3.06	4.08	3.98	4.08	-1.2292	-0.64057	1.8573	0.6128	1.3194	0.46013	1.3194	-0.66149	-0.75006	0.47668	1.2057	1.8213	1.3076	1.8213	1.2604	1.055	0.078668	0.43062	1.1018	1.1846	1.1018	1002.2	339.5
1116	PCMA	Late	DAN	50.68333333	-72.18333333	487	Boreal	2013	170	148	-0.83629566200274	25	64	39	81	101.782651489702	15.84	0.49	0.42	0.25	0.27	0.82	1.42	0.82	0.16988	-1.0837	-0.70351	0.072228	1.5261	0.53854	1.5261	-0.57549	0.061907	-0.92383	-0.99645	0.96177	1.1463	0.96177	-0.40281	-0.40528	-0.56833	-0.98187	0.65786	0.62493	0.65786	NA	NA
1117	PCMA	Late	BER	48.85	-70.33333333	611	Boreal	2004	17	167	-0.906317167617486	35	83	48	83	108.991719662577	15.94	-0.81	-1.62	-1.85	-1.45	-1.3	-0.79	-1.3	-0.8049	-0.77077	-0.14786	0.78697	0.94403	0.81598	0.94403	0.81766	0.37242	-1.0288	-0.098906	0.86852	1.312	0.86852	1.0146	0.32501	0.79606	0.49188	0.75368	0.43194	0.75368	606.1	219.3
1118	PCMA	Late	MIR	53.78333333	-72.86666667	384	Boreal	2013	20	154	-2.31871347010137	35	69	34	69	73.0968910201482	16.56	0.08	0.29	0.4	0.67	-0.17	-0.49	-0.17	0.23838	-1.0931	-0.52679	-0.19363	1.0415	-0.89219	1.0415	-0.18844	-0.14148	-0.71898	-0.98381	0.51796	-0.088104	0.51796	-0.76724	-0.036406	-0.16092	-0.71035	0.18957	-0.47904	0.18957	717.6	186.2
1119	PCMA	Late	SIM	48.21666667	-71.25	338	Boreal	2011	249	154	2.9314085009589	34	77	43	77	176.127083524471	15.64	1.75	1.54	2.93	3.06	4.08	3.98	4.08	-1.2292	-0.64057	1.8573	0.6128	1.3194	0.46013	1.3194	-0.66149	-0.75006	0.47668	1.2057	1.8213	1.3076	1.8213	1.2604	1.055	0.078668	0.43062	1.1018	1.1846	1.1018	1002.2	325.6
1120	PCMA	Late	SIM	48.21666667	-71.25	338	Boreal	2012	240	143	3.81913150101913	38	85	47	78	198.855097987189	15.3	2.6	1.86	1.32	1.62	1.78	3.07	1.78	-0.42472	-1.2249	-0.15	0.99167	0.34093	1.5528	0.34093	-0.53965	-0.86754	-0.96825	-0.12917	0.62727	1.64	0.62727	-0.29858	-1.4549	-1.2606	-0.45142	-0.063219	0.77087	-0.063219	665.7	156.4
1121	PCMA	Late	SIM	48.21666667	-71.25	338	Boreal	2012	241	143	3.81913150101913	38	85	47	78	198.855097987189	15.3	2.6	1.86	1.32	1.62	1.78	3.07	1.78	-0.42472	-1.2249	-0.15	0.99167	0.34093	1.5528	0.34093	-0.53965	-0.86754	-0.96825	-0.12917	0.62727	1.64	0.62727	-0.29858	-1.4549	-1.2606	-0.45142	-0.063219	0.77087	-0.063219	665.7	156.4
1122	PCMA	Late	SIM	48.21666667	-71.25	338	Boreal	2012	242	139	3.81913150101913	38	85	47	78	145.441780256876	15.15	2.6	1.86	1.32	1.62	1.78	3.07	1.78	-0.42472	-1.2249	-0.15	0.99167	0.34093	1.5528	0.34093	-0.53965	-0.86754	-0.96825	-0.12917	0.62727	1.64	0.62727	-0.29858	-1.4549	-1.2606	-0.45142	-0.063219	0.77087	-0.063219	665.7	150.3
1123	PCMA	Late	SIM	48.21666667	-71.25	338	Boreal	2012	243	146	3.81913150101913	38	85	47	78	244.068442039366	15.41	2.6	1.86	1.32	1.62	1.78	3.07	1.78	-0.42472	-1.2249	-0.15	0.99167	0.34093	1.5528	0.34093	-0.53965	-0.86754	-0.96825	-0.12917	0.62727	1.64	0.62727	-0.29858	-1.4549	-1.2606	-0.45142	-0.063219	0.77087	-0.063219	665.7	156.6
1124	PCMA	Late	BER	48.85	-70.33333333	611	Boreal	2008	160	148	0.232763879825137	33	64	31	66	59.0232764705866	15.55	2.87	3.66	4.89	5.08	4.12	5.23	4.12	0.056881	0.21419	1.7154	1.7518	-0.022114	1.4484	-0.022114	0.82695	0.42405	1.1922	1.8548	1.6971	1.7905	1.6971	1.8878	1.1817	1.4887	1.6943	1.3758	1.8455	1.3758	661.3	38.3
1125	PCMA	Late	MIR	53.78333333	-72.86666667	384	Boreal	2013	11	150	-2.31871347010137	35	69	34	69	57.7237537645802	16.42	0.08	0.29	0.4	0.67	-0.17	-0.49	-0.17	0.23838	-1.0931	-0.52679	-0.19363	1.0415	-0.89219	1.0415	-0.18844	-0.14148	-0.71898	-0.98381	0.51796	-0.088104	0.51796	-0.76724	-0.036406	-0.16092	-0.71035	0.18957	-0.47904	0.18957	717.6	172.8
1126	PCMA	Late	SIM	48.21666667	-71.25	338	Boreal	2008	164	147	1.9873798705082	30	65	35	65	122.070285293934	15.44	2.97	3.62	4.71	4.74	3.85	4.78	3.85	-0.389	-0.16563	1.7118	1.9219	-0.14681	1.3689	-0.14681	0.42113	0.015648	0.87455	1.8561	1.6391	1.7294	1.6391	1.7812	0.74914	1.1665	1.4889	1.2349	1.6445	1.2349	600.6	120.6
1127	PCMA	Late	DAN	50.68333333	-72.18333333	487	Boreal	2013	161	136	-0.83629566200274	25	64	39	81	58.7072964840282	15.36	0.49	0.42	0.25	0.27	0.82	1.42	0.82	0.16988	-1.0837	-0.70351	0.072228	1.5261	0.53854	1.5261	-0.57549	0.061907	-0.92383	-0.99645	0.96177	1.1463	0.96177	-0.40281	-0.40528	-0.56833	-0.98187	0.65786	0.62493	0.65786	NA	NA
1128	PCMA	Late	MIR	53.78333333	-72.86666667	384	Boreal	2013	15	161	-2.31871347010137	36	70	34	69	112.794075180508	16.73	0.08	0.29	0.4	0.67	-0.17	-0.49	-0.17	0.23838	-1.0931	-0.52679	-0.19363	1.0415	-0.89219	1.0415	-0.18844	-0.14148	-0.71898	-0.98381	0.51796	-0.088104	0.51796	-0.76724	-0.036406	-0.16092	-0.71035	0.18957	-0.47904	0.18957	717.6	189.9
1129	PCMA	Late	SIM	48.21666667	-71.25	338	Boreal	2011	246	151	2.9314085009589	34	77	43	77	152.058810767079	15.57	1.75	1.54	2.93	3.06	4.08	3.98	4.08	-1.2292	-0.64057	1.8573	0.6128	1.3194	0.46013	1.3194	-0.66149	-0.75006	0.47668	1.2057	1.8213	1.3076	1.8213	1.2604	1.055	0.078668	0.43062	1.1018	1.1846	1.1018	1002.2	309.2
1130	PCMA	Late	SIM	48.21666667	-71.25	338	Boreal	2011	247	148	2.9314085009589	34	77	43	77	125.728402269029	15.48	1.75	1.54	2.93	3.06	4.08	3.98	4.08	-1.2292	-0.64057	1.8573	0.6128	1.3194	0.46013	1.3194	-0.66149	-0.75006	0.47668	1.2057	1.8213	1.3076	1.8213	1.2604	1.055	0.078668	0.43062	1.1018	1.1846	1.1018	1002.2	296.5
1131	PCMA	Late	SIM	48.21666667	-71.25	338	Boreal	2011	248	148	2.9314085009589	34	77	43	77	125.728402269029	15.48	1.75	1.54	2.93	3.06	4.08	3.98	4.08	-1.2292	-0.64057	1.8573	0.6128	1.3194	0.46013	1.3194	-0.66149	-0.75006	0.47668	1.2057	1.8213	1.3076	1.8213	1.2604	1.055	0.078668	0.43062	1.1018	1.1846	1.1018	1002.2	296.5
1132	PCMA	Late	SIM	48.21666667	-71.25	338	Boreal	2009	154	153	1.69405965873973	32	69	37	64	135.232758516829	15.63	3.95	3.82	3.03	2.57	2.81	2.52	2.81	-1.1916	0.58966	-1.1473	0.15852	0.34093	-1.6855	0.34093	0.10454	0.37601	-0.95171	-0.27599	-0.24676	-0.9062	-0.24676	-0.62854	0.38944	-0.093142	-0.11492	0.07284	-1.2176	0.07284	661.3	208.1
1133	PCMA	Late	SIM	48.21666667	-71.25	338	Boreal	2009	156	153	1.69405965873973	32	69	37	64	135.232758516829	15.63	3.95	3.82	3.03	2.57	2.81	2.52	2.81	-1.1916	0.58966	-1.1473	0.15852	0.34093	-1.6855	0.34093	0.10454	0.37601	-0.95171	-0.27599	-0.24676	-0.9062	-0.24676	-0.62854	0.38944	-0.093142	-0.11492	0.07284	-1.2176	0.07284	661.3	208.1
1134	PCMA	Late	SIM	48.21666667	-71.25	338	Boreal	2009	158	146	1.69405965873973	32	69	37	64	107.533945349301	15.43	3.95	3.82	3.03	2.57	2.81	2.52	2.81	-1.1916	0.58966	-1.1473	0.15852	0.34093	-1.6855	0.34093	0.10454	0.37601	-0.95171	-0.27599	-0.24676	-0.9062	-0.24676	-0.62854	0.38944	-0.093142	-0.11492	0.07284	-1.2176	0.07284	661.3	174.1
1135	PCMA	Late	SIM	48.21666667	-71.25	338	Boreal	2009	160	146	1.69405965873973	32	69	37	64	107.533945349301	15.43	3.95	3.82	3.03	2.57	2.81	2.52	2.81	-1.1916	0.58966	-1.1473	0.15852	0.34093	-1.6855	0.34093	0.10454	0.37601	-0.95171	-0.27599	-0.24676	-0.9062	-0.24676	-0.62854	0.38944	-0.093142	-0.11492	0.07284	-1.2176	0.07284	661.3	174.1
1136	PCMA	Late	SIM	48.21666667	-71.25	338	Boreal	2009	163	146	1.69405965873973	32	69	37	64	107.533945349301	15.43	3.95	3.82	3.03	2.57	2.81	2.52	2.81	-1.1916	0.58966	-1.1473	0.15852	0.34093	-1.6855	0.34093	0.10454	0.37601	-0.95171	-0.27599	-0.24676	-0.9062	-0.24676	-0.62854	0.38944	-0.093142	-0.11492	0.07284	-1.2176	0.07284	661.3	174.1
1137	PCMA	Late	MIR	53.78333333	-72.86666667	384	Boreal	2014	14	158	-3.04750602743562	23	42	19	46	128.38427756704	16.66	-0.83	-0.79	-0.84	-0.71	-1.02	-1.6	-1.02	-1.7231	-1.6292	-2.0565	0.13263	-1.4129	0.32605	-1.4129	-1.2002	-1.6452	-2.3436	-1.8716	-2.1379	-0.43398	-2.1379	-1.0049	-2.0061	-1.8953	-1.6801	-2.1002	-1.8458	-2.1002	NA	NA
1138	PCMA	Late	MIR	53.78333333	-72.86666667	384	Boreal	2014	15	156	-3.04750602743562	23	42	19	46	110.368859896853	16.61	-0.83	-0.79	-0.84	-0.71	-1.02	-1.6	-1.02	-1.7231	-1.6292	-2.0565	0.13263	-1.4129	0.32605	-1.4129	-1.2002	-1.6452	-2.3436	-1.8716	-2.1379	-0.43398	-2.1379	-1.0049	-2.0061	-1.8953	-1.6801	-2.1002	-1.8458	-2.1002	NA	NA
1139	PCMA	Late	MIR	53.78333333	-72.86666667	384	Boreal	2014	16	215	-3.04750602743562	23	42	19	46	653.229249393617	15.39	-0.83	-0.79	-0.84	-0.71	-1.02	-1.6	-1.78	-1.7231	-1.6292	-2.0565	0.13263	-1.4129	0.32605	0.027283	-1.2002	-1.6452	-2.3436	-1.8716	-2.1379	-0.43398	-0.47003	-1.0049	-2.0061	-1.8953	-1.6801	-2.1002	-1.8458	-1.3387	NA	NA
1140	PCMA	Late	MIR	53.78333333	-72.86666667	384	Boreal	2013	14	161	-2.31871347010137	36	70	34	69	112.794075180508	16.73	0.08	0.29	0.4	0.67	-0.17	-0.49	-0.17	0.23838	-1.0931	-0.52679	-0.19363	1.0415	-0.89219	1.0415	-0.18844	-0.14148	-0.71898	-0.98381	0.51796	-0.088104	0.51796	-0.76724	-0.036406	-0.16092	-0.71035	0.18957	-0.47904	0.18957	717.6	189.9
1141	PCMA	Late	DAN	50.68333333	-72.18333333	487	Boreal	2002	5	176	-1.85956278554247	41	79	38	75	173.100938431134	16.25	-0.69	0.4	0.49	0.71	0.83	-0.22	-0.22	-1.0698	0.71457	1.0631	0.15347	0.018376	-0.034158	-0.034158	0.040124	0.085576	0.28822	0.99784	0.58117	0.0010381	0.0010381	0.5548	0.8728	1.726	0.56662	0.37386	0.12922	0.12922	886	272.4
1142	PCMA	Late	DAN	50.68333333	-72.18333333	487	Boreal	2011	105	158	-0.792210730610959	28	73	45	83	110.318259097085	16.11	0.96	0.9	2.3	2.4	3.12	3.07	3.12	-0.32843	0.70767	1.8007	0.26284	0.93991	0.27191	0.93991	-0.11119	0.42575	1.3209	1.5706	1.4573	0.71646	1.4573	1.1793	1.4138	0.60256	0.84633	1.2742	1.1741	1.2742	805.2	274.1
1143	PCMA	Late	MIR	53.78333333	-72.86666667	384	Boreal	2013	19	161	-2.31871347010137	36	70	34	69	112.794075180508	16.73	0.08	0.29	0.4	0.67	-0.17	-0.49	-0.17	0.23838	-1.0931	-0.52679	-0.19363	1.0415	-0.89219	1.0415	-0.18844	-0.14148	-0.71898	-0.98381	0.51796	-0.088104	0.51796	-0.76724	-0.036406	-0.16092	-0.71035	0.18957	-0.47904	0.18957	717.6	189.9
1144	PCMA	Late	MIR	53.78333333	-72.86666667	384	Boreal	2013	18	147	-2.31871347010137	35	69	34	69	35.181808489531	16.31	0.08	0.29	0.4	0.67	-0.17	-0.49	-0.17	0.23838	-1.0931	-0.52679	-0.19363	1.0415	-0.89219	1.0415	-0.18844	-0.14148	-0.71898	-0.98381	0.51796	-0.088104	0.51796	-0.76724	-0.036406	-0.16092	-0.71035	0.18957	-0.47904	0.18957	717.6	171.5
1145	PCMA	Late	MIS	49.71666667	-71.93333333	342	Boreal	2002	15	168	-0.099437592258721	35	74	39	79	87.5965995962185	16.09	-1.63	0.53	0.59	0.92	0.9	-0.24	-0.24	-1.0724	0.85473	0.68731	0.44914	-0.042845	-0.17693	-0.17693	-0.60056	-0.31278	0.13582	1.0277	0.49595	-0.084704	-0.084704	0.12863	0.50666	1.1339	0.13213	0.073507	-0.021626	-0.021626	850.5	289.6
1146	PCMA	Late	DAN	50.68333333	-72.18333333	487	Boreal	2003	5	154	-1.74100684918082	25	53	28	52	116.265158296259	16.01	-1.74	-1.68	-1.7	0.6	-0.72	-0.76	-0.72	-1.3435	-0.11103	-0.87971	1.174	-1.4791	0.75913	-1.4791	-0.90828	-1.3189	-1.2773	0.10318	-0.83913	0.22	-0.83913	-0.41721	-0.14062	-0.99959	-0.63972	-1.3153	-0.55634	-1.3153	835.9	143.9
1147	PCMA	Late	BER	48.85	-70.33333333	611	Boreal	2011	103	172	0.825703653038356	41	85	44	82	215.299291952241	15.97	1.83	1.48	3.04	3.06	3.96	3.82	3.82	-1.1433	-0.58366	1.7835	0.78065	1.4796	0.63652	0.63652	-0.26359	-0.46421	0.39212	1.1857	1.8995	1.5184	1.5184	1.2617	1.1096	0.41123	0.63781	1.2203	1.2992	1.2992	848.9	343.3
1148	PCMA	Late	DAN	50.68333333	-72.18333333	487	Boreal	2003	24	161	-1.74100684918082	25	53	28	52	151.042602569575	16.16	-1.74	-1.68	-1.7	0.6	-0.72	-0.76	-0.72	-1.3435	-0.11103	-0.87971	1.174	-1.4791	0.75913	-1.4791	-0.90828	-1.3189	-1.2773	0.10318	-0.83913	0.22	-0.83913	-0.41721	-0.14062	-0.99959	-0.63972	-1.3153	-0.55634	-1.3153	835.9	170.7
1149	PCMA	Late	DAN	50.68333333	-72.18333333	487	Boreal	2003	25	147	-1.74100684918082	21	49	28	52	94.1756423668635	15.78	-1.74	-1.68	-1.7	0.6	-0.72	-0.76	-0.72	-1.3435	-0.11103	-0.87971	1.174	-1.4791	0.75913	-1.4791	-0.90828	-1.3189	-1.2773	0.10318	-0.83913	0.22	-0.83913	-0.41721	-0.14062	-0.99959	-0.63972	-1.3153	-0.55634	-1.3153	835.9	116.9
1150	PCMA	Late	DAN	50.68333333	-72.18333333	487	Boreal	2004	5	166	-2.29376935334973	31	79	48	87	76.094159765623	16.23	1.04	0.73	0.5	0.72	1.13	1.84	1.13	-1.0413	-0.45281	0.063951	0.60549	0.78048	0.84403	0.78048	0.90501	0.47574	-0.87743	0.030854	0.85155	1.0824	0.85155	0.89785	0.38452	0.9071	0.64618	0.79156	0.57903	0.79156	875.2	278.8
1151	PCMA	Late	DAN	50.68333333	-72.18333333	487	Boreal	2004	16	166	-2.29376935334973	31	79	48	87	76.094159765623	16.23	1.04	0.73	0.5	0.72	1.13	1.84	1.13	-1.0413	-0.45281	0.063951	0.60549	0.78048	0.84403	0.78048	0.90501	0.47574	-0.87743	0.030854	0.85155	1.0824	0.85155	0.89785	0.38452	0.9071	0.64618	0.79156	0.57903	0.79156	875.2	278.8
1152	PCMA	Late	BER	48.85	-70.33333333	611	Boreal	2011	151	172	0.825703653038356	41	85	44	82	215.299291952241	15.97	1.83	1.48	3.04	3.06	3.96	3.82	3.82	-1.1433	-0.58366	1.7835	0.78065	1.4796	0.63652	0.63652	-0.26359	-0.46421	0.39212	1.1857	1.8995	1.5184	1.5184	1.2617	1.1096	0.41123	0.63781	1.2203	1.2992	1.2992	848.9	343.3
1153	PCMA	Late	BER	48.85	-70.33333333	611	Boreal	2011	154	179	0.825703653038356	41	85	44	82	281.106389044339	15.93	1.83	1.48	3.04	3.06	3.96	3.82	3.82	-1.1433	-0.58366	1.7835	0.78065	1.4796	0.63652	0.63652	-0.26359	-0.46421	0.39212	1.1857	1.8995	1.5184	1.5184	1.2617	1.1096	0.41123	0.63781	1.2203	1.2992	1.2992	848.9	354.8
1154	PCMA	Late	SIM	48.21666667	-71.25	338	Boreal	2011	244	154	2.9314085009589	34	77	43	77	176.127083524471	15.64	1.75	1.54	2.93	3.06	4.08	3.98	4.08	-1.2292	-0.64057	1.8573	0.6128	1.3194	0.46013	1.3194	-0.66149	-0.75006	0.47668	1.2057	1.8213	1.3076	1.8213	1.2604	1.055	0.078668	0.43062	1.1018	1.1846	1.1018	1002.2	325.6
1155	PCMA	Late	DAN	50.68333333	-72.18333333	487	Boreal	2009	61	170	-1.24971828476986	39	73	34	59	137.892398601684	16.26	1.96	2.08	1.44	1.19	1.24	0.48	0.48	-1.1121	0.27178	0.83139	0.29888	0.86928	-1.431	-1.431	0.33718	0.54445	-0.16309	0.67949	1.0568	-0.36655	-0.36655	-0.7224	0.4225	0.60038	0.58786	0.98885	-0.40259	-0.40259	575.5	135.9
1156	PCMA	Late	DAN	50.68333333	-72.18333333	487	Boreal	2009	62	173	-1.24971828476986	39	73	34	59	177.890654067847	16.26	1.96	2.08	1.44	1.19	1.24	0.48	0.48	-1.1121	0.27178	0.83139	0.29888	0.86928	-1.431	-1.431	0.33718	0.54445	-0.16309	0.67949	1.0568	-0.36655	-0.36655	-0.7224	0.4225	0.60038	0.58786	0.98885	-0.40259	-0.40259	575.5	139.7
1157	PCMA	Late	MIS	49.71666667	-71.93333333	342	Boreal	2002	14	154	-0.099437592258721	35	74	39	79	17.1585866683466	15.86	-1.63	0.53	0.59	0.92	0.9	-0.24	0.9	-1.0724	0.85473	0.68731	0.44914	-0.042845	-0.17693	-0.042845	-0.60056	-0.31278	0.13582	1.0277	0.49595	-0.084704	0.49595	0.12863	0.50666	1.1339	0.13213	0.073507	-0.021626	0.073507	850.5	256.6
1158	PCMA	Late	DAN	50.68333333	-72.18333333	487	Boreal	2009	64	170	-1.24971828476986	39	73	34	59	137.892398601684	16.26	1.96	2.08	1.44	1.19	1.24	0.48	0.48	-1.1121	0.27178	0.83139	0.29888	0.86928	-1.431	-1.431	0.33718	0.54445	-0.16309	0.67949	1.0568	-0.36655	-0.36655	-0.7224	0.4225	0.60038	0.58786	0.98885	-0.40259	-0.40259	575.5	135.9
1159	PCMA	Late	DAN	50.68333333	-72.18333333	487	Boreal	2009	69	166	-1.24971828476986	39	73	34	59	82.6730750269701	16.24	1.96	2.08	1.44	1.19	1.24	0.48	1.24	-1.1121	0.27178	0.83139	0.29888	0.86928	-1.431	0.86928	0.33718	0.54445	-0.16309	0.67949	1.0568	-0.36655	1.0568	-0.7224	0.4225	0.60038	0.58786	0.98885	-0.40259	0.98885	575.5	134.9
1160	PCMA	Late	SIM	48.21666667	-71.25	338	Boreal	2003	6	151	1.09726786791507	31	61	30	65	136.94750320358	15.56	-2.35	0.09	0.17	0.23	0.02	0.03	0.02	-2.1693	-0.14217	-1.1646	1.1432	-1.1378	0.53103	-1.1378	-1.6253	-1.9814	-1.8528	-0.050766	-0.68341	0.13657	-0.68341	-1.9203	-1.5062	-1.7363	-1.1405	-1.7867	-0.99241	-1.7867	698.4	160.6
1161	PCMA	Late	SIM	48.21666667	-71.25	338	Boreal	2003	10	146	1.09726786791507	31	61	30	65	101.166130741391	15.41	-2.35	0.09	0.17	0.23	0.02	0.03	0.02	-2.1693	-0.14217	-1.1646	1.1432	-1.1378	0.53103	-1.1378	-1.6253	-1.9814	-1.8528	-0.050766	-0.68341	0.13657	-0.68341	-1.9203	-1.5062	-1.7363	-1.1405	-1.7867	-0.99241	-1.7867	698.4	149.4
1162	PCMA	Late	SIM	48.21666667	-71.25	338	Boreal	2003	12	142	1.09726786791507	31	61	30	65	81.9569947919222	15.27	-2.35	0.09	0.17	0.23	0.02	0.03	0.02	-2.1693	-0.14217	-1.1646	1.1432	-1.1378	0.53103	-1.1378	-1.6253	-1.9814	-1.8528	-0.050766	-0.68341	0.13657	-0.68341	-1.9203	-1.5062	-1.7363	-1.1405	-1.7867	-0.99241	-1.7867	698.4	148.5
1163	PCMA	Late	SIM	48.21666667	-71.25	338	Boreal	2003	16	146	1.09726786791507	31	61	30	65	101.166130741391	15.41	-2.35	0.09	0.17	0.23	0.02	0.03	0.02	-2.1693	-0.14217	-1.1646	1.1432	-1.1378	0.53103	-1.1378	-1.6253	-1.9814	-1.8528	-0.050766	-0.68341	0.13657	-0.68341	-1.9203	-1.5062	-1.7363	-1.1405	-1.7867	-0.99241	-1.7867	698.4	149.4
1164	PCMA	Late	MIS	49.71666667	-71.93333333	342	Boreal	2009	62	170	0.734750744526027	38	73	35	62	208.868911068605	16.1	2.25	2.51	1.57	1.36	1.56	0.28	0.28	-1.0364	0.42642	-0.05002	0.23534	0.66528	-1.5542	-1.5542	0.15821	0.39939	-0.53122	0.19568	0.55771	-0.56179	-0.56179	-0.56896	0.43003	0.27186	0.192	0.54268	-0.76195	-0.76195	633.4	196
1165	PCMA	Late	MIS	49.71666667	-71.93333333	342	Boreal	2009	67	170	0.734750744526027	38	73	35	62	208.868911068605	16.1	2.25	2.51	1.57	1.36	1.56	0.28	0.28	-1.0364	0.42642	-0.05002	0.23534	0.66528	-1.5542	-1.5542	0.15821	0.39939	-0.53122	0.19568	0.55771	-0.56179	-0.56179	-0.56896	0.43003	0.27186	0.192	0.54268	-0.76195	-0.76195	633.4	196
1166	PCMA	Late	MIS	49.71666667	-71.93333333	342	Boreal	2009	69	159	0.734750744526027	38	73	35	62	105.933354080351	15.98	2.25	2.51	1.57	1.36	1.56	0.28	1.56	-1.0364	0.42642	-0.05002	0.23534	0.66528	-1.5542	0.66528	0.15821	0.39939	-0.53122	0.19568	0.55771	-0.56179	0.55771	-0.56896	0.43003	0.27186	0.192	0.54268	-0.76195	0.54268	633.4	187
1167	PCMA	Late	MIS	49.71666667	-71.93333333	342	Boreal	2009	70	145	0.734750744526027	38	73	35	62	53.6612388801561	15.6	2.25	2.51	1.57	1.36	1.56	0.28	1.56	-1.0364	0.42642	-0.05002	0.23534	0.66528	-1.5542	0.66528	0.15821	0.39939	-0.53122	0.19568	0.55771	-0.56179	0.55771	-0.56896	0.43003	0.27186	0.192	0.54268	-0.76195	0.54268	633.4	153.8
1168	PCMA	Late	BER	48.85	-70.33333333	611	Boreal	2013	108	156	0.289409817279452	32	75	43	83	125.119189195333	15.79	-1.82	-1.52	-1.79	-1.94	1.28	2.39	1.28	-0.32296	-0.8449	-0.58754	0.13432	1.7115	0.97784	1.7115	-0.92234	-0.27906	-1.0399	-0.73757	0.97777	1.6376	0.97777	-0.36798	-0.71602	-0.73197	-1.1122	0.4996	0.73671	0.4996	880.9	370.7
1169	PCMA	Late	MIS	49.71666667	-71.93333333	342	Boreal	2010	55	142	3.2722899541863	55	97	42	80	118.270528355699	15.47	-0.51	-0.72	-1.42	-2.02	-2.27	-2.39	-2.27	-0.7274	-0.27308	-0.62584	-0.84024	0.035396	-0.23493	0.035396	0.5537	0.65671	-0.97671	-1.0605	-0.67783	-0.52709	-0.67783	0.41514	0.27415	0.16051	-0.25638	-0.040818	-0.98926	-0.040818	627.6	138.4
1170	PCMA	Late	DAN	50.68333333	-72.18333333	487	Boreal	2009	63	173	-1.24971828476986	39	73	34	59	177.890654067847	16.26	1.96	2.08	1.44	1.19	1.24	0.48	0.48	-1.1121	0.27178	0.83139	0.29888	0.86928	-1.431	-1.431	0.33718	0.54445	-0.16309	0.67949	1.0568	-0.36655	-0.36655	-0.7224	0.4225	0.60038	0.58786	0.98885	-0.40259	-0.40259	575.5	139.7
1171	PCMA	Late	MIS	49.71666667	-71.93333333	342	Boreal	2010	57	146	3.2722899541863	55	97	42	80	190.395183571759	15.62	-0.51	-0.72	-1.42	-2.02	-2.27	-2.39	-2.27	-0.7274	-0.27308	-0.62584	-0.84024	0.035396	-0.23493	0.035396	0.5537	0.65671	-0.97671	-1.0605	-0.67783	-0.52709	-0.67783	0.41514	0.27415	0.16051	-0.25638	-0.040818	-0.98926	-0.040818	627.6	150.2
1172	PCMA	Late	MIS	49.71666667	-71.93333333	342	Boreal	2010	60	153	3.2722899541863	55	97	42	80	237.085127378437	15.84	-0.51	-0.72	-1.42	-2.02	-2.27	-2.39	-2.27	-0.7274	-0.27308	-0.62584	-0.84024	0.035396	-0.23493	0.035396	0.5537	0.65671	-0.97671	-1.0605	-0.67783	-0.52709	-0.67783	0.41514	0.27415	0.16051	-0.25638	-0.040818	-0.98926	-0.040818	627.6	155.5
1173	PCMA	Late	MIS	49.71666667	-71.93333333	342	Boreal	2010	61	142	3.2722899541863	55	97	42	80	118.270528355699	15.47	-0.51	-0.72	-1.42	-2.02	-2.27	-2.39	-2.27	-0.7274	-0.27308	-0.62584	-0.84024	0.035396	-0.23493	0.035396	0.5537	0.65671	-0.97671	-1.0605	-0.67783	-0.52709	-0.67783	0.41514	0.27415	0.16051	-0.25638	-0.040818	-0.98926	-0.040818	627.6	138.4
1174	PCMA	Late	MIS	49.71666667	-71.93333333	342	Boreal	2010	62	159	3.2722899541863	55	97	42	80	268.819294311621	15.98	-0.51	-0.72	-1.42	-2.02	-2.27	-2.39	-2.27	-0.7274	-0.27308	-0.62584	-0.84024	0.035396	-0.23493	0.035396	0.5537	0.65671	-0.97671	-1.0605	-0.67783	-0.52709	-0.67783	0.41514	0.27415	0.16051	-0.25638	-0.040818	-0.98926	-0.040818	627.6	158
1175	PCMA	Late	MIS	49.71666667	-71.93333333	342	Boreal	2010	67	153	3.2722899541863	55	97	42	80	237.085127378437	15.84	-0.51	-0.72	-1.42	-2.02	-2.27	-2.39	-2.27	-0.7274	-0.27308	-0.62584	-0.84024	0.035396	-0.23493	0.035396	0.5537	0.65671	-0.97671	-1.0605	-0.67783	-0.52709	-0.67783	0.41514	0.27415	0.16051	-0.25638	-0.040818	-0.98926	-0.040818	627.6	155.5
1176	PCMA	Late	MIS	49.71666667	-71.93333333	342	Boreal	2010	69	142	3.2722899541863	55	97	42	80	118.270528355699	15.47	-0.51	-0.72	-1.42	-2.02	-2.27	-2.39	-2.27	-0.7274	-0.27308	-0.62584	-0.84024	0.035396	-0.23493	0.035396	0.5537	0.65671	-0.97671	-1.0605	-0.67783	-0.52709	-0.67783	0.41514	0.27415	0.16051	-0.25638	-0.040818	-0.98926	-0.040818	627.6	138.4
1177	PCMA	Late	MIS	49.71666667	-71.93333333	342	Boreal	2011	121	146	1.28853865395068	37	79	42	78	86.3940423641408	15.61	-0.84	-0.91	1.2	1.54	2.86	3.04	2.86	-0.67242	0.18548	1.8083	0.42582	1.155	0.36421	1.155	-0.39853	-0.098474	0.86227	1.4555	1.6464	0.93415	1.6464	1.1269	1.1996	0.31821	0.56403	1.1801	1.1917	1.1801	747.3	175.5
1178	PCMA	Late	MIS	49.71666667	-71.93333333	342	Boreal	2011	122	153	1.28853865395068	37	79	42	78	133.088206868635	15.83	-0.84	-0.91	1.2	1.54	2.86	3.04	2.86	-0.67242	0.18548	1.8083	0.42582	1.155	0.36421	1.155	-0.39853	-0.098474	0.86227	1.4555	1.6464	0.93415	1.6464	1.1269	1.1996	0.31821	0.56403	1.1801	1.1917	1.1801	747.3	196.3
1179	PCMA	Late	MIS	49.71666667	-71.93333333	342	Boreal	2011	123	153	1.28853865395068	37	79	42	78	133.088206868635	15.83	-0.84	-0.91	1.2	1.54	2.86	3.04	2.86	-0.67242	0.18548	1.8083	0.42582	1.155	0.36421	1.155	-0.39853	-0.098474	0.86227	1.4555	1.6464	0.93415	1.6464	1.1269	1.1996	0.31821	0.56403	1.1801	1.1917	1.1801	747.3	196.3
1180	PCMA	Late	MIS	49.71666667	-71.93333333	342	Boreal	2011	124	146	1.28853865395068	37	79	42	78	86.3940423641408	15.61	-0.84	-0.91	1.2	1.54	2.86	3.04	2.86	-0.67242	0.18548	1.8083	0.42582	1.155	0.36421	1.155	-0.39853	-0.098474	0.86227	1.4555	1.6464	0.93415	1.6464	1.1269	1.1996	0.31821	0.56403	1.1801	1.1917	1.1801	747.3	175.5
1181	PCMA	Late	MIS	49.71666667	-71.93333333	342	Boreal	2011	125	146	1.28853865395068	37	79	42	78	86.3940423641408	15.61	-0.84	-0.91	1.2	1.54	2.86	3.04	2.86	-0.67242	0.18548	1.8083	0.42582	1.155	0.36421	1.155	-0.39853	-0.098474	0.86227	1.4555	1.6464	0.93415	1.6464	1.1269	1.1996	0.31821	0.56403	1.1801	1.1917	1.1801	747.3	175.5
1182	PCMA	Late	DAN	50.68333333	-72.18333333	487	Boreal	2002	16	155	-1.85956278554247	40	78	38	75	37.6339297435997	16.04	-0.69	0.4	0.49	0.71	0.83	-0.22	0.83	-1.0698	0.71457	1.0631	0.15347	0.018376	-0.034158	0.018376	0.040124	0.085576	0.28822	0.99784	0.58117	0.0010381	0.58117	0.5548	0.8728	1.726	0.56662	0.37386	0.12922	0.37386	886	220.1
1183	PCMA	Late	MIS	49.71666667	-71.93333333	342	Boreal	2010	56	150	3.2722899541863	55	97	42	80	221.184536276878	15.75	-0.51	-0.72	-1.42	-2.02	-2.27	-2.39	-2.27	-0.7274	-0.27308	-0.62584	-0.84024	0.035396	-0.23493	0.035396	0.5537	0.65671	-0.97671	-1.0605	-0.67783	-0.52709	-0.67783	0.41514	0.27415	0.16051	-0.25638	-0.040818	-0.98926	-0.040818	627.6	150.3
1184	PCMA	Late	DAN	50.68333333	-72.18333333	487	Boreal	2002	24	176	-1.85956278554247	41	79	38	75	173.100938431134	16.25	-0.69	0.4	0.49	0.71	0.83	-0.22	-0.22	-1.0698	0.71457	1.0631	0.15347	0.018376	-0.034158	-0.034158	0.040124	0.085576	0.28822	0.99784	0.58117	0.0010381	0.0010381	0.5548	0.8728	1.726	0.56662	0.37386	0.12922	0.12922	886	272.4
1185	PCMA	Late	DAN	50.68333333	-72.18333333	487	Boreal	2002	25	169	-1.85956278554247	41	79	38	75	101.238474507372	16.25	-0.69	0.4	0.49	0.71	0.83	-0.22	-0.22	-1.0698	0.71457	1.0631	0.15347	0.018376	-0.034158	-0.034158	0.040124	0.085576	0.28822	0.99784	0.58117	0.0010381	0.0010381	0.5548	0.8728	1.726	0.56662	0.37386	0.12922	0.12922	886	238.3
1186	PCMA	Late	MIS	49.71666667	-71.93333333	342	Boreal	2007	69	141	0.585503424808219	37	75	38	70	79.3137455796156	15.42	4.2	-0.01	-0.02	0.05	-1.27	-1.88	-1.27	0.98826	0.22574	-0.10317	-0.41434	-0.86182	-0.75636	-0.86182	0.253	0.57579	0.49526	-0.31093	-0.8782	-1.1627	-0.8782	1.5799	2.1201	1.1092	-0.025896	-0.2067	-0.69415	-0.2067	620.4	8.5
1187	PCMA	Late	DAN	50.68333333	-72.18333333	487	Boreal	2003	16	147	-1.74100684918082	21	49	28	52	94.1756423668635	15.78	-1.74	-1.68	-1.7	0.6	-0.72	-0.76	-0.72	-1.3435	-0.11103	-0.87971	1.174	-1.4791	0.75913	-1.4791	-0.90828	-1.3189	-1.2773	0.10318	-0.83913	0.22	-0.83913	-0.41721	-0.14062	-0.99959	-0.63972	-1.3153	-0.55634	-1.3153	835.9	116.9
[truncated: 843 more rows]
